# Supplementary material for: Mining locus tags in PubMed Central to improve microbial gene annotation
Source: BMC Bioinformatics. 2014 Feb 5;15:43. doi: 10.1186/1471-2105-15-43 (PMC3937057; doi:10.1186/1471-2105-15-43)
Supplement: Additional file 1: Table S1-S2 — Summary of NCBI searches in PubMed and PMC using locus tag prefixes and a summary of Gene-PubMed links in the Entrez Gene database. [file 1471-2105-15-43-S1.xls]

## Sheet: Table S1
Table S1. Total number of publications in Pubmed and PMC searches on Nov 5, 2013. The PMC results were further restricted to publications with the genus name in the abstract or title and then to the Open Access subset. The text-mining results are included for comparison to the total number of Gene-PubMed links in Entrez.
	NCBI search		Filter PMC by
Code	Pubmed	PMC	Abstract OR Title1	Open Access2	PubMed and PMC Basic search3
BPS	26	123	106	53	(BPSL0* OR BPSL1* OR BPSL2* OR BPSL3* OR BPSS0* OR BPSS1* OR BPSS2* ) AND Burkholderia
Cj	172	423	325	101	(Cj00* OR Cj01* OR Cj02* OR Cj03* OR Cj04* OR Cj05* OR Cj06* OR Cj07* OR Cj08* OR Cj09* OR Cj10* OR Cj11* OR Cj12* OR Cj13* OR Cj14* OR Cj15* OR Cj16* OR Cj17*) AND Campylobacter
CT	95	476	297	81	(CT00* OR CT01* OR CT02* OR CT03* OR CT04* OR CT05* OR CT06* OR CT07* OR CT08* OR CT09 OR CT1* OR CT2* OR CT3* OR CT4* OR CT5* OR CT6* OR CT7* OR CT8*) AND Chlamydia
FTT	38	152	146	54	(FTT0* OR FTT1* OR FTT_0* OR FTT_1*) AND Francisella
HP	297	852	610	157	(HP00* OR HP01* OR HP02* OR HP03* OR HP04* OR HP05* OR HP06* OR HP07* OR HP08* OR HP09* OR HP10* OR HP11* OR HP12* OR HP13* OR HP14* OR HP15* ) AND Helicobacter
lmo	142	360	278	66	(lmo00* OR lmo01* OR lmo02* OR lmo03* OR lmo04* OR lmo05* OR lmo06* OR lmo07* OR lmo08* OR lmo09* OR lmo10* OR lmo11* OR lmo12* OR lmo13* OR lmo14* OR lmo15* OR lmo16* OR lmo17* OR lmo18* OR lmo19* OR lmo20* OR lmo21* OR lmo22* OR lmo23* OR lmo24* OR lmo25* OR lmo26* OR lmo27* OR lmo28*) AND Listeria
Rv	1310	2785	2131	693	(Rv00* OR Rv01* OR Rv02* OR Rv03* OR Rv04* OR Rv05* OR Rv06* OR Rv07* OR Rv08* OR Rv09* OR Rv10* OR Rv11* OR Rv12* OR Rv13* OR Rv14* OR Rv15* OR Rv16* OR Rv17* OR Rv18* OR Rv19* OR Rv20* OR Rv21* OR Rv22* OR Rv23* OR Rv24* OR Rv25* OR Rv26* OR Rv27* OR Rv28* OR Rv29* OR Rv30* OR Rv31* OR Rv32* OR Rv33* OR Rv34* OR Rv35* OR Rv36* OR Rv37* OR Rv38* OR Rv39*) AND Mycobacterium
PA	888	3569	2368	486	(PA00* OR PA01* OR PA02* OR PA03* OR PA04* OR PA05* OR PA06* OR PA07* OR PA08* OR PA09* OR PA10* OR PA11* OR PA12* OR PA13* OR PA14* OR PA15* OR PA16* OR PA17* OR PA18* OR PA19* OR PA20* OR PA21* OR PA22* OR PA23* OR PA24* OR PA25* OR PA26* OR PA27* OR PA28* OR PA29* OR PA30* OR PA31* OR PA32* OR PA33* OR PA34* OR PA35* OR PA36* OR PA37* OR PA38* OR PA39* OR PA40* OR PA41* OR PA42* OR PA43* OR PA…
VC	80	642	422	109	(VC00* OR VC01* OR VC02* OR VC03* OR VC04* OR VC05* OR VC06* OR VC07* OR VC08* OR VC09* OR VC10* OR VC11* OR VC12* OR VC13* OR VC14* OR VC15* OR VC16* OR VC17* OR VC18* OR VC19* OR VC2* OR VCA0* OR VCA1*) AND Vibrio
YPO	11	139	96	35	(YPO0* OR YPO1* OR YPO2* OR YPO3* OR YPO4*) AND Yersinia
TOTAL	3059	9521	6779	1835
1. Adding (Burkholderia[TITLE] OR Burkholderia[ABSTRACT]) to basic search
2. Adding (Burkholderia[TITLE] OR Burkholderia[ABSTRACT]) AND open access[FILTER] to basic search
3. For seven genomes, the locus tag prefixes were expanded to avoid warnings on using only the first 600 variations.

## Sheet: Table S2
Table S2. Total number of Gene-PubMed links in the Entrez Gene database on Nov 5, 2013. The number of locus tags mentioned in PMC Open Access articles are added for comparison and to show possible improvement in gene-literature links.
	Gene-PubMed links		Locus tags mentions
Code	PubMed articles1	Total Genes2	PMC articles	Total Genes
BPS	24	19	53	1575
Cj	81	88	85	863
CT	29	28	66	620
FTT	17	18	54	687
HP	229	184	136	928
lmo	113	80	65	1092
Rv	1046	677	626	3354
PA	550	422	225	2488
VC	63	68	102	766
YPO	31	25	34	1269
TOTAL	2183	1609	1446	13642
1. Searching Entrez Gene by Organism, then select “Find related data” in Pubmed
2. Counting gene ids in gene2pubmed (excluding genome papers linked to all genes)
