# Supplementary material for: Mining locus tags in PubMed Central to improve microbial gene annotation
Source: BMC Bioinformatics. 2014 Feb 5;15:43. doi: 10.1186/1471-2105-15-43 (PMC3937057; doi:10.1186/1471-2105-15-43)
Supplement: Additional file 3: Table S3-S13 — A list of 1446 publications from ten reference genomes and 64,423 locus tag mentions in the PMC Open Access subset. [file 1471-2105-15-43-S3.xls]

## Sheet: Table S3
Table S3. Reference genome publications with locus tags citations in the PMC Open Access subset on Nov 5, 2013. Codes are the locus tag prefixes listed in Table 1. Locus tags mentions are listed in worksheets 2-11 and include 5 columns: PMC id, source (section title or table name), locus tag, flag indicting if tag is within a range, and mention (sentence or table row containing tag).
Code	PMC id	Authors	Year	Title	Journal	Volume	Pages	Epubdate	Pmid
BPS	PMC3795662	Burtnick MN, Brett PJ	2013	Burkholderia mallei and Burkholderia pseudomallei Cluster 1 Type VI Secretion System Gene Expression Is Negatively Regulated by Iron and Zinc	PLoS ONE	8	e76767	2013-10-11	24146925
BPS	PMC3788738	Lafontaine ER, Zimmerman SM, Shaffer TL, et al	2013	Use of a Safe, Reproducible, and Rapid Aerosol Delivery Method to Study Infection by Burkholderia pseudomallei and Burkholderia mallei in Mice	PLoS ONE	8	e76804	2013-10-02	24098563
BPS	PMC3781838	Nandi T, Tan P	2013	Less Is More: Burkholderia pseudomallei and Chronic Melioidosis	mBio	4	e00709-13	2013-09-24	24065633
BPS	PMC3772027	Ooi WF, Ong C, Nandi T, et al	2013	The Condition-Dependent Transcriptional Landscape of Burkholderia pseudomallei	PLoS Genetics	9	e1003795	2013-09-12	24068961
BPS	PMC3735121	Price EP, Sarovich DS, Mayo M, et al	2013	Within-Host Evolution of Burkholderia pseudomallei over a Twelve-Year Chronic Carriage Infection	mBio	4	e00388-13	2013-07-16	23860767
BPS	PMC3660431	Horton RE, Grant GD, Matthews B, et al	2013	Quorum Sensing Negatively Regulates Multinucleate Cell Formation during Intracellular Growth of Burkholderia pseudomallei in Macrophage-Like Cells	PLoS ONE	8	e63394	2013-05-21	23704903
BPS	PMC3623717	Hara Y, Chin CY, Mohamed R, et al	2013	Multiple-antigen ELISA for melioidosis - a novel approach to the improved serodiagnosis of melioidosis	BMC Infectious Diseases	13	165	2013-04-04	23556548
BPS	PMC3607239	Puah SM, Puthucheary S, Chua KH	2013	Potential Immunogenic Polypeptides of Burkholderia pseudomallei Identified by Shotgun Expression Library and Evaluation of Their Efficacy for Serodiagnosis of Melioidosis	International Journal of Medical Sciences	10	539-547	2013-03-13	23532805
BPS	PMC3579680	Janse I, Hamidjaja RA, Hendriks AC, et al	2013	Multiplex qPCR for reliable detection and differentiation of Burkholderia mallei and Burkholderia pseudomallei	BMC Infectious Diseases	13	86	2013-02-14	23409683
BPS	PMC3564208	Choh LC, Ong GH, Vellasamy KM, et al	2013	Burkholderia vaccines: are we moving forward?	Frontiers in Cellular and Infection Microbiology	3	5	2013-02-05	23386999
BPS	PMC3540353	Dowling AJ	2013	Novel gain of function approaches for vaccine candidate identification in Burkholderia pseudomallei	Frontiers in Cellular and Infection Microbiology	2	139	2013-01-09	23316481
BPS	PMC3527420	Chen R, Barphagha IK, Karki HS, et al	2012	Dissection of Quorum-Sensing Genes in Burkholderia glumae Reveals Non-Canonical Regulation and the New Regulatory Gene tofM for Toxoflavin Production	PLoS ONE	7	e52150	2012-12-20	23284909
BPS	PMC3521395	Khoo JS, Chai SF, Mohamed R, et al	2012	Computational discovery and RT-PCR validation of novel Burkholderia conserved and Burkholderia pseudomallei unique sRNAs	BMC Genomics	13	S13	2012-12-07	23282220
BPS	PMC3712167	Török M, Chantratita N, Peacock S	2012	Bacterial gene loss as a mechanism for gain of antimicrobial resistance	Current Opinion in Microbiology	15	583-587	2012 Oct	23022568
BPS	PMC3443583	Ong HS, Mohamed R, Firdaus-Raih M	2012	Comparative Genome Sequence Analysis Reveals the Extent of Diversity and Conservation for Glycan-Associated Proteins in Burkholderia spp	Comparative and Functional Genomics	2012	752867	2012-09-06	22991502
BPS	PMC3419357	Burtnick MN, Heiss C, Roberts RA, et al	2012	Development of capsular polysaccharide-based glycoconjugates for immunization against melioidosis and glanders	Frontiers in Cellular and Infection Microbiology	2	108	2012-08-15	22912938
BPS	PMC3418162	Chieng S, Carreto L, Nathan S	2012	Burkholderia pseudomallei transcriptional adaptation in macrophages	BMC Genomics	13	328	2012-07-23	22823543
BPS	PMC3383733	Kvitko BH, Goodyear A, Propst KL, et al	2012	Burkholderia pseudomallei Known Siderophores and Hemin Uptake Are Dispensable for Lethal Murine Melioidosis	PLoS Neglected Tropical Diseases	6	e1715	2012-06-26	22745846
BPS	PMC3417646	Chin CY, Tan SC, Nathan S	2012	Immunogenic recombinant Burkholderia pseudomallei MprA serine protease elicits protective immunity in mice	Frontiers in Cellular and Infection Microbiology	2	85	2012-06-15	22919676
BPS	PMC3365882	Bartpho T, Wongsurawat T, Wongratanacheewin S, et al	2012	Genomic Islands as a Marker to Differentiate between Clinical and Environmental Burkholderia pseudomallei	PLoS ONE	7	e37762	2012-06-01	22675491
BPS	PMC3352902	Hayden HS, Lim R, Brittnacher MJ, et al	2012	Evolution of Burkholderia pseudomallei in Recurrent Melioidosis	PLoS ONE	7	e36507	2012-05-15	22615773
BPS	PMC3263921	Bast A, Schmidt IH, Brauner P, et al	2012	Defense Mechanisms of Hepatocytes Against Burkholderia pseudomallei	Frontiers in Microbiology	2	277	2012-01-10	22291688
BPS	PMC3269093	Chantratita N, Tandhavanant S, Wikraiphat C, et al	2012	Proteomic analysis of colony morphology variants of Burkholderia pseudomallei defines a role for the arginine deiminase system in bacterial survival	Journal of Proteomics	75	1031-1042	2012 Jan 4	22062159
BPS	PMC3250505	Tuanyok A, Stone JK, Mayo M, et al	2012	The Genetic and Molecular Basis of O-Antigenic Diversity in Burkholderia pseudomallei Lipopolysaccharide	PLoS Neglected Tropical Diseases	6	e1453	2012-01-03	22235357
BPS	PMC3196475	Engelthaler DM, Bowers J, Schupp JA, et al	2011	Molecular Investigations of a Locally Acquired Case of Melioidosis in Southern AZ, USA	PLoS Neglected Tropical Diseases	5	e1347	2011-10-18	22028940
BPS	PMC3180847	Patel N, Conejero L, De Reynal M, et al	2011	Development of Vaccines Against Burkholderia Pseudomallei	Frontiers in Microbiology	2	198	2011-09-27	21991263
BPS	PMC3159172	Allwood EM, Devenish RJ, Prescott M, et al	2011	Strategies for Intracellular Survival of Burkholderia pseudomallei	Frontiers in Microbiology	2	170	2011-08-22	22007185
BPS	PMC3163937	Nuti DE, Crump RB, Dwi Handayani F, et al	2011	Identification of Circulating Bacterial Antigens by In Vivo Microbial Antigen Discovery	mBio	2	e00136-11	2011-08-16	21846829
BPS	PMC3139927	Adler NR, Stevens JM, Stevens MP, et al	2011	Autotransporters and Their Role in the Virulence of Burkholderia pseudomallei and Burkholderia mallei	Frontiers in Microbiology	2	151	2011-07-15	21811486
BPS	PMC3129521	Rholl DA, Papp-Wallace KM, Tomaras AP, et al	2011	Molecular Investigations of PenA-mediated ?-lactam Resistance in Burkholderia pseudomallei	Frontiers in Microbiology	2	139	2011-07-01	21747814
BPS	PMC3123353	Zajdowicz SL, Jones-Carson J, Vazquez-Torres A, et al	2011	Alanine Racemase Mutants of Burkholderia pseudomallei and Burkholderia mallei and Use of Alanine Racemase as a Non-Antibiotic-Based Selectable Marker	PLoS ONE	6	e21523	2011-06-24	21720554
BPS	PMC3055895	Gong L, Cullinane M, Treerat P, et al	2011	The Burkholderia pseudomallei Type III Secretion System and BopA Are Required for Evasion of LC3-Associated Phagocytosis	PLoS ONE	6	e17852	2011-03-11	21412437
BPS	PMC3025829	Wand ME, Müller CM, Titball RW, et al	2011	Macrophage and Galleria mellonella infection models reflect the virulence of naturally occurring isolates of B. pseudomallei, B. thailandensis and B. oklahomensis	BMC Microbiology	11	11	2011-01-17	21241461
BPS	PMC3008741	Dowling AJ, Wilkinson PA, Holden MT, et al	2010	Genome-Wide Analysis Reveals Loci Encoding Anti-Macrophage Factors in the Human Pathogen Burkholderia pseudomallei K96243	PLoS ONE	5	e15693	2010-12-22	21203527
BPS	PMC3091744	Lynch KH, Stothard P, Dennis JJ	2010	Genomic analysis and relatedness of P2-like phages of the Burkholderia cepacia complex	BMC Genomics	11	599	2010-10-25	20973964
BPS	PMC2955633	Balder R, Lipski S, Lazarus JJ, et al	2010	Identification of Burkholderia mallei and Burkholderia pseudomallei adhesins for human respiratory epithelial cells	BMC Microbiology	10	250	2010-09-28	20920184
BPS	PMC2942831	Edwards TE, Phan I, Abendroth J, et al	2010	Structure of a Burkholderia pseudomallei Trimeric Autotransporter Adhesin Head	PLoS ONE	5	e12803	2010-09-20	20862217
BPS	PMC2945791	Sim BM, Chantratita N, Ooi WF, et al	2010	Genomic acquisition of a capsular polysaccharide virulence cluster by non-pathogenic Burkholderia isolates	Genome Biology	11	R89	2010-08-27	20799932
BPS	PMC2896371	Pumirat P, Cuccui J, Stabler RA, et al	2010	Global transcriptional profiling of Burkholderia pseudomallei under salt stress reveals differential effects on the Bsa type III secretion system	BMC Microbiology	10	171	2010-06-14	20540813
BPS	PMC2877748	Song H, Hwang J, Yi H, et al	2010	The Early Stage of Bacterial Genome-Reductive Evolution in the Host	PLoS Pathogens	6	e1000922	2010-05-27	20523904
BPS	PMC2848565	Nandi T, Ong C, Singh AP, et al	2010	A Genomic Survey of Positive Selection in Burkholderia pseudomallei Provides Insights into the Evolution of Accidental Virulence	PLoS Pathogens	6	e1000845	2010-04-01	20368977
BPS	PMC2823722	Lee YH, Chen Y, Ouyang X, et al	2010	Identification of tomato plant as a novel host model for Burkholderia pseudomallei	BMC Microbiology	10	28	2010-01-29	20109238
BPS	PMC2737630	Trunck LA, Propst KL, Wuthiekanun V, et al	2009	Molecular Basis of Rare Aminoglycoside Susceptibility and Pathogenesis of Burkholderia pseudomallei Clinical Isolates from Thailand	PLoS Neglected Tropical Diseases	3	e519	2009-09-22	19771149
BPS	PMC2716516	Hara Y, Mohamed R, Nathan S	2009	Immunogenic Burkholderia pseudomallei Outer Membrane Proteins as Potential Candidate Vaccine Targets	PLoS ONE	4	e6496	2009-08-05	19654871
BPS	PMC2654923	Jubelin G, Chavez CV, Taieb F, et al	2009	Cycle Inhibiting Factors (CIFs) Are a Growing Family of Functional Cyclomodulins Present in Invertebrate and Mammal Bacterial Pathogens	PLoS ONE	4	e4855	2009-03-24	19308257
BPS	PMC2612704	Tuanyok A, Leadem BR, Auerbach RK, et al	2008	Genomic islands from five strains of Burkholderia pseudomallei	BMC Genomics	9	566	2008-11-27	19038032
BPS	PMC2564834	Sim SH, Yu Y, Lin CH, et al	2008	The Core and Accessory Genomes of Burkholderia pseudomallei: Implications for Human Melioidosis	PLoS Pathogens	4	e1000178	2008-10-17	18927621
BPS	PMC2518269	Moore RA, Tuanyok A, Woods DE	2008	Survival of Burkholderia pseudomallei in Water	BMC Research Notes	1	11	2008-05-07	18710531
BPS	PMC2386483	Tumapa S, Holden MT, Vesaratchavest M, et al	2008	Burkholderia pseudomallei genome plasticity associated with genomic island variation	BMC Genomics	9	190	2008-04-25	18439288
BPS	PMC1853089	Harland DN, Dassa E, Titball RW, et al	2007	ATP-binding cassette systems in Burkholderia pseudomallei and Burkholderia mallei	BMC Genomics	8	83	2007-03-28	17391530
BPS	PMC1847439	Tiyawisutsri R, Holden MT, Tumapa S, et al	2007	Burkholderia Hep_Hap autotransporter (BuHA) proteins elicit a strong antibody response during experimental glanders but not human melioidosis	BMC Microbiology	7	19	2007-03-15	17362501
BPS	PMC1557856	Mahfouz ME, Grayson TH, Dance DA, et al	2006	Characterization of the mrgRS locus of the opportunistic pathogen Burkholderia pseudomallei: temperature regulates the expression of a two-component signal transduction system	BMC Microbiology	6	70	2006-08-07	16893462
BPS	PMC1508146	Yu Y, Kim HS, Chua HH, et al	2006	Genomic patterns of pathogen evolution revealed by comparison of Burkholderia pseudomallei, the causative agent of melioidosis, to avirulent Burkholderia thailandensis	BMC Microbiology	6	46	2006-05-26	16725056
Cj	PMC3784454	Alvarez LA, Bourke B, Pircalabioru G, et al	2013	Cj1411c Encodes for a Cytochrome P450 Involved in Campylobacter jejuni 81-176 Pathogenicity	PLoS ONE	8	e75534	2013-09-26	24086558
Cj	PMC3735588	Asakura H, Hashii N, Uema M, et al	2013	Campylobacter jejuni pdxA Affects Flagellum-Mediated Motility to Alter Host Colonization	PLoS ONE	8	e70418	2013-08-06	23936426
Cj	PMC3705167	Kassem II, Chandrashekhar K, Rajashekara G	2013	Of energy and survival incognito: a relationship between viable but non-culturable cells formation and inorganic polyphosphate and formate metabolism in Campylobacter jejuni	Frontiers in Microbiology	4	183	2013-07-09	23847606
Cj	PMC3694039	Xia Q, Muraoka WT, Shen Z, et al	2013	Adaptive mechanisms of Campylobacter jejuni to erythromycin treatment	BMC Microbiology	13	133	2013-06-14	23767761
Cj	PMC3667781	Bleumink-Pluym NM, van Alphen LB, Bouwman LI, et al	2013	Identification of a Functional Type VI Secretion System in Campylobacter jejuni Conferring Capsule Polysaccharide Sensitive Cytotoxicity	PLoS Pathogens	9	e1003393	2013-05-30	23737749
Cj	PMC3667084	Hoppe S, Bier FF, Nickisch-Rosenegk MV	2013	Rapid Identification of Novel Immunodominant Proteins and Characterization of a Specific Linear Epitope of Campylobacter jejuni	PLoS ONE	8	e65837	2013-05-29	23734261
Cj	PMC3656092	Dugar G, Herbig A, Förstner KU, et al	2013	High-Resolution Transcriptome Maps Reveal Strain-Specific Regulatory Features of Multiple Campylobacter jejuni Isolates	PLoS Genetics	9	e1003495	2013-05-16	23696746
Cj	PMC3598800	Shen Z, Han J, Wang Y, et al	2013	The Contribution of ArsB to Arsenic Resistance in Campylobacter jejuni	PLoS ONE	8	e58894	2013-03-15	23554953
Cj	PMC3577681	Iwata T, Chiku K, Amano KI, et al	2013	Effects of Lipooligosaccharide Inner Core Truncation on Bile Resistance and Chick Colonization by Campylobacter jejuni	PLoS ONE	8	e56900	2013-02-20	23437265
Cj	PMC3558505	Reuter M, van Vliet AH	2013	Signal Balancing by the CetABC and CetZ Chemoreceptors Controls Energy Taxis in Campylobacter jejuni	PLoS ONE	8	e54390	2013-01-29	23382896
Cj	PMC3546167	Sternberg MJ, Tamaddoni-Nezhad A, Lesk VI, et al	2013	Gene Function Hypotheses for the Campylobacter jejuni Glycome Generated by a Logic-Based Approach	Journal of Molecular Biology	425	186-197	2013 Jan 9	23103756
Cj	PMC3541203	Gatsos X, Steer DL, Junaid TA, et al	2012	Application of protein purification methods for the enrichment of a cytotoxin from Campylobacter jejuni	BMC Microbiology	12	303	2012-12-23	23259594
Cj	PMC3749442	Sheppard SK, Didelot X, Jolley KA, et al	2012	Progressive genome-wide introgression in agricultural Campylobacter coli	Molecular Ecology	22	1051-1064	2012-12-20	23279096
Cj	PMC3511319	Hofreuter D, Mohr J, Wensel O, et al	2012	Contribution of Amino Acid Catabolism to the Tissue Specific Persistence of Campylobacter jejuni in a Murine Colonization Model	PLoS ONE	7	e50699	2012-11-30	23226358
Cj	PMC3519530	Clark CG, Grant CC, Pollari F, et al	2012	Effects of the Campylobacter jejuni CJIE1 prophage homologs on adherence and invasion in culture, patient symptoms, and source of infection	BMC Microbiology	12	269	2012-11-20	23167543
Cj	PMC3541246	Kassem II, Khatri M, Esseili MA, et al	2012	Respiratory proteins contribute differentially to Campylobacter jejuni's survival and in vitro interaction with hosts' intestinal cells	BMC Microbiology	12	258	2012-11-13	23148765
Cj	PMC3492356	Asakura H, Brüggemann H, Sheppard SK, et al	2012	Molecular Evidence for the Thriving of Campylobacter jejuni ST-4526 in Japan	PLoS ONE	7	e48394	2012-11-07	23144873
Cj	PMC3526280	Murray IA, Clark TA, Morgan RD, et al	2012	The methylomes of six bacteria	Nucleic Acids Research	40	11450-11462	2012-10-02	23034806
Cj	PMC3458841	Vegge CS, Brøndsted L, Ligowska-Marzęta M, et al	2012	Natural Transformation of Campylobacter jejuni Occurs Beyond Limits of Growth	PLoS ONE	7	e45467	2012-09-26	23049803
Cj	PMC3428305	Islam Z, Gilbert M, Mohammad QD, et al	2012	Guillain-Barr? Syndrome-Related Campylobacter jejuni in Bangladesh: Ganglioside Mimicry and Cross-Reactive Antibodies	PLoS ONE	7	e43976	2012-08-27	22952833
Cj	PMC3528441	Birk T, Wik MT, Lametsch R, et al	2012	Acid stress response and protein induction in Campylobacter jejuni isolates with different acid tolerance	BMC Microbiology	12	174	2012-08-13	22889088
Cj	PMC3487957	Zautner AE, Ohk C, Tareen AM, et al	2012	Epidemiological association of Campylobacter jejuni groups with pathogenicity-associated genetic markers	BMC Microbiology	12	171	2012-08-08	22873291
Cj	PMC3397941	Semchenko EA, Day CJ, Moutin M, et al	2012	Structural Heterogeneity of Terminal Glycans in Campylobacter jejuni Lipooligosaccharides	PLoS ONE	7	e40920	2012-07-16	22815868
Cj	PMC3461409	Day CJ, Hartley-Tassell LE, Shewell LK, et al	2012	Variation of chemosensory receptor content of Campylobacter jejuni strains and modulation of receptor gene expression under different in vivo and in vitro growth conditions	BMC Microbiology	12	128	2012-06-29	22747654
Cj	PMC3417660	Neal-McKinney JM, Konkel ME	2012	The Campylobacter jejuni CiaC virulence protein is secreted from the flagellum and delivered to the cytosol of host cells	Frontiers in Cellular and Infection Microbiology	2	31	2012-03-20	22919623
Cj	PMC3401435	Bayliss CD, Bidmos FA, Anjum A, et al	2012	Phase variable genes of Campylobacter jejuni exhibit high mutation rates and specific mutational patterns but mutability is not the major determinant of population structure during host colonization	Nucleic Acids Research	40	5876-5889	2012-03-20	22434884
Cj	PMC3417529	Hoang KV, Wang Y, Lin J	2012	Identification of genetic loci that contribute to Campylobacter resistance to fowlicidin-1, a chicken host defense peptide	Frontiers in Cellular and Infection Microbiology	2	32	2012-03-16	22919624
Cj	PMC3417632	Plummer PJ	2012	LuxS and quorum-sensing in Campylobacter	Frontiers in Cellular and Infection Microbiology	2	22	2012-03-06	22919614
Cj	PMC3417527	Ó Cróinín T, Backert S	2012	Host Epithelial Cell Invasion by Campylobacter jejuni: Trigger or Zipper Mechanism?	Frontiers in Cellular and Infection Microbiology	2	25	2012-03-05	22919617
Cj	PMC3417464	Han J, Wang Y, Sahin O, et al	2012	A Fluoroquinolone Resistance Associated Mutation in gyrA Affects DNA Supercoiling in Campylobacter jejuni	Frontiers in Cellular and Infection Microbiology	2	21	2012-03-01	22919613
Cj	PMC3417653	Sørensen MC, van Alphen LB, Fodor C, et al	2012	Phase Variable Expression of Capsular Polysaccharide Modifications Allows Campylobacter jejuni to Avoid Bacteriophage Infection in Chickens	Frontiers in Cellular and Infection Microbiology	2	11	2012-02-20	22919603
Cj	PMC3417588	Guerry P, Poly F, Riddle M, et al	2012	Campylobacter Polysaccharide Capsules: Virulence and Vaccines	Frontiers in Cellular and Infection Microbiology	2	7	2012-02-15	22919599
Cj	PMC3417520	Stahl M, Butcher J, Stintzi A	2012	Nutrient Acquisition and Metabolism by Campylobacter jejuni	Frontiers in Cellular and Infection Microbiology	2	5	2012-02-07	22919597
Cj	PMC3289066	Sanad YM, Kassem II, Liu Z, et al	2011	Occurrence of the invasion associated marker (iam) in Campylobacter jejuni isolated from cattle	BMC Research Notes	4	570	2011-12-30	22208406
Cj	PMC3283744	Gripp E, Hlahla D, Didelot X, et al	2011	Closely related Campylobacter jejuni strains from different sources reveal a generalist rather than a specialist lifestyle	BMC Genomics	12	584	2011-11-28	22122991
Cj	PMC3214069	Biggs PJ, Fearnhead P, Hotter G, et al	2011	Whole-Genome Comparison of Two Campylobacter jejuni Isolates of the Same Sequence Type Reveals Multiple Loci of Different Ancestral Lineage	PLoS ONE	6	e27121	2011-11-11	22096527
Cj	PMC3229698	Metris A, Reuter M, Gaskin DJ, et al	2011	In vivo and in silico determination of essential genes of Campylobacter jejuni	BMC Genomics	12	535	2011-11-01	22044676
Cj	PMC3197622	Drozd M, Gangaiah D, Liu Z, et al	2011	Contribution of TAT System Translocated PhoX to Campylobacter jejuni Phosphate Metabolism and Resilience to Environmental Stresses	PLoS ONE	6	e26336	2011-10-20	22028859
Cj	PMC3353397	Chaudhuri RR, Yu L, Kanji A, et al	2011	Quantitative RNA-seq analysis of the Campylobacter jejuni transcriptome	Microbiology	157	2922-2932	2011 Oct	21816880
Cj	PMC3260087	Bæk KT, Vegge CS, Brøndsted L	2011	HtrA chaperone activity contributes to host cell binding in Campylobacter jejuni	Gut Pathogens	3	13	2011-09-22	21939552
Cj	PMC3167755	Grabowska AD, Wandel MP, Łasica AM, et al	2011	Campylobacter jejuni dsb gene expression is regulated by iron in a Fur-dependent manner and by a translational coupling mechanism	BMC Microbiology	11	166	2011-07-25	21787430
Cj	PMC3139631	Hwang S, Kim M, Ryu S, et al	2011	Regulation of Oxidative Stress Response by CosR, an Essential Response Regulator in Campylobacter jejuni	PLoS ONE	6	e22300	2011-07-19	21811584
Cj	PMC3145565	Pootong P, Serichantalergs O, Bodhidatta L, et al	2011	Distribution of flagella secreted protein and integral membrane protein among Campylobacter jejuni isolated from Thailand	Gut Pathogens	3	11	2011-07-12	21745410
Cj	PMC3156733	Hermans D, Van Deun K, Martel A, et al	2011	Colonization factors of Campylobacter jejuni in the chicken gut	Veterinary Research	42	82	2011-06-29	21714866
Cj	PMC3115961	Bereswill S, Fischer A, Plickert R, et al	2011	Novel Murine Infection Models Provide Deep Insights into the "M?nage ? Trois" of Campylobacter jejuni, Microbiota and Host Innate Immunity	PLoS ONE	6	e20953	2011-06-15	21698299
Cj	PMC3100323	Oakland M, Jeon B, Sahin O, et al	2011	Functional Characterization of a Lipoprotein-Encoding Operon in Campylobacter jejuni	PLoS ONE	6	e20084	2011-05-23	21625391
Cj	PMC3569610	Hepworth PJ, Ashelford KE, Hinds J, et al	2011	Genomic variations define divergence of water/wildlife-associated Campylobacter jejuni niche specialists from common clonal complexes	Environmental Microbiology	13	1549-1560	2011-03-21	21418497
Cj	PMC3089053	Albert MJ	2011	Cross-reactivity of outer membrane proteins of Campylobacter species with cholera toxin	The Indian Journal of Medical Research	133	207-211	2011 Feb	21415496
Cj	PMC3025981	Jerome JP, Bell JA, Plovanich-Jones AE, et al	2011	Standing Genetic Variation in Contingency Loci Drives the Rapid Adaptation of Campylobacter jejuni to a Novel Host	PLoS ONE	6	e16399	2011-01-24	21283682
Cj	PMC3019222	Plummer P, Zhu J, Akiba M, et al	2011	Identification of a Key Amino Acid of LuxS Involved in AI-2 Production in Campylobacter jejuni	PLoS ONE	6	e15876	2011-01-11	21264316
Cj	PMC3022560	Feodoroff B, Ellström P, Hyytiäinen H, et al	2010	Campylobacter jejuni isolates in Finnish patients differ according to the origin of infection	Gut Pathogens	2	22	2010-12-20	21171986
Cj	PMC3049644	Zampronio CG, Blackwell G, Penn CW, et al	2010	Novel Glycosylation Sites Localized in Campylobacter jejuni Flagellin FlaA by Liquid Chromatography Electron Capture Dissociation Tandem Mass Spectrometry	Journal of Proteome Research	10	1238-1245	2010-12-15	21158479
Cj	PMC3009654	Semchenko EA, Day CJ, Wilson JC, et al	2010	Temperature-dependent phenotypic variation of Campylobacter jejuni lipooligosaccharides	BMC Microbiology	10	305	2010-11-30	21118497
Cj	PMC2993937	Zhang M, He L, Li Q, et al	2010	Genomic Characterization of the Guillain-Barre Syndrome-Associated Campylobacter jejuni ICDCCJ07001 Isolate	PLoS ONE	5	e15060	2010-11-29	21124772
Cj	PMC3109488	Flint A, Butcher J, Clarke C, et al	2010	Use of a Rabbit Soft Tissue Chamber Model to Investigate Campylobacter Jejuni-Host Interactions	Frontiers in Microbiology	1	126	2010-11-16	21687769
Cj	PMC2928727	Friis C, Wassenaar TM, Javed MA, et al	2010	Genomic Characterization of Campylobacter jejuni Strain M1	PLoS ONE	5	e12253	2010-08-26	20865039
Cj	PMC2923150	Gangaiah D, Liu Z, Arcos J, et al	2010	Polyphosphate Kinase 2: A Novel Determinant of Stress Responses and Pathogenesis in Campylobacter jejuni	PLoS ONE	5	e12142	2010-08-17	20808906
Cj	PMC3068675	Hitchen P, Brzostek J, Panico M, et al	2010	Modification of the Campylobacter jejuni flagellin glycan by the product of the Cj1295 homopolymeric-tract-containing gene	Microbiology	156	1953-1962	2010 Jul	20338909
Cj	PMC2846917	O'Toole PW, Snelling WJ, Canchaya C, et al	2010	Comparative genomics and proteomics of Helicobacter mustelae, an ulcerogenic and carcinogenic gastric pathogen	BMC Genomics	11	164	2010-03-10	20219135
Cj	PMC2772861	Palyada K, Sun YQ, Flint A, et al	2009	Characterization of the oxidative stress stimulon and PerR regulon of Campylobacter jejuni	BMC Genomics	10	481	2009-10-18	19835633
Cj	PMC2772989	Holmes K, Tavender TJ, Winzer K, et al	2009	AI-2 does not function as a quorum sensing molecule in Campylobacter jejuni during exponential growth in vitro	BMC Microbiology	9	214	2009-10-08	19814796
Cj	PMC2736386	Müller S, Götz M, Beier D	2009	Histidine Residue 94 Is Involved in pH Sensing by Histidine Kinase ArsS of Helicobacter pylori	PLoS ONE	4	e6930	2009-09-07	19759826
Cj	PMC2782263	Rathbun KM, Hall JE, Thompson SA	2009	Cj0596 is a periplasmic peptidyl prolyl cis-trans isomerase involved in Campylobacter jejuni motility, invasion, and colonization	BMC Microbiology	9	160	2009-08-08	19664234
Cj	PMC2764114	Christensen JE, Pacheco SA, Konkel ME	2009	Identification of a Campylobacter jejuni-secreted protein required for maximal invasion of host cells	Molecular Microbiology	73	650-662	2009-07-27	19627497
Cj	PMC2715421	Hartley LE, Kaakoush NO, Ford JL, et al	2009	Characterisation of Campylobacter jejuni genes potentially involved in phosphonate degradation	Gut Pathogens	1	13	2009-06-25	19555480
Cj	PMC2669091	Bell JA, St Charles JL, Murphy AJ, et al	2009	Multiple factors interact to produce responses resembling spectrum of human disease in Campylobacter jejuni infected C57BL/6 IL-10-/- mice	BMC Microbiology	9	57	2009-03-18	19296832
Cj	PMC2672935	Mellits KH, Connerton IF, Loughlin MF, et al	2009	Induction of a chemoattractant transcriptional response by a Campylobacter jejuni boiled cell extract in colonocytes	BMC Microbiology	9	28	2009-02-04	19193236
Cj	PMC2644699	Guo Y, Guo G, Mao X, et al	2008	Functional identification of HugZ, a heme oxygenase from Helicobacter pylori	BMC Microbiology	8	226	2008-12-17	19091096
Cj	PMC2527321	Taboada EN, MacKinnon JM, Luebbert CC, et al	2008	Comparative genomic assessment of Multi-Locus Sequence Typing: rapid accumulation of genomic heterogeneity among clonal isolates of Campylobacter jejuni	BMC Evolutionary Biology	8	229	2008-08-08	18691421
Cj	PMC2628428	Elliott KT, DiRita VJ	2008	Characterization of CetA and CetB, a bipartite energy taxis system in Campylobacter jejuni	Molecular Microbiology	69	1091-1103	2008-07-23	18631239
Cj	PMC2390758	Han J, Sahin O, Barton YW, et al	2008	Key Role of Mfd in the Development of Fluoroquinolone Resistance in Campylobacter jejuni	PLoS Pathogens	4	e1000083	2008-06-06	18535657
Cj	PMC2396164	Rodin S, Andersson AF, Wirta V, et al	2008	Performance of a 70-mer oligonucleotide microarray for genotyping of Campylobacter jejuni	BMC Microbiology	8	73	2008-05-08	18462507
Cj	PMC2292242	Quiñones B, Guilhabert MR, Miller WG, et al	2008	Comparative Genomic Analysis of Clinical Strains of Campylobacter jejuni from South Africa	PLoS ONE	3	e2015	2008-04-23	18431496
Cj	PMC2147049	Miller WG, Parker CT, Rubenfield M, et al	2007	The Complete Genome Sequence and Analysis of the Epsilonproteobacterium Arcobacter butzleri	PLoS ONE	2	e1358	2007-12-26	18159241
Cj	PMC2174954	Taboada EN, van Belkum A, Yuki N, et al	2007	Comparative genomic analysis of Campylobacter jejuni associated with Guillain-Barr? and Miller Fisher syndromes: neuropathogenic and enteritis-associated isolates can share high levels of genomic similarity	BMC Genomics	8	359	2007-10-05	17919333
Cj	PMC1950947	Scott AE, Timms AR, Connerton PL, et al	2007	Genome Dynamics of Campylobacter jejuni in Response to Bacteriophage Predation	PLoS Pathogens	3	e119	2007-08-24	17722979
Cj	PMC1973086	Price EP, Inman-Bamber J, Thiruvenkataswamy V, et al	2007	Computer-aided identification of polymorphism sets diagnostic for groups of bacterial and viral genetic variants	BMC Bioinformatics	8	278	2007-08-01	17672919
Cj	PMC1943423	Rajagopala SV, Titz B, Goll J, et al	2007	The protein network of bacterial motility	Molecular Systems Biology	3	128	2007-07-31	17667950
Cj	PMC2323224	Parrish JR, Yu J, Liu G, et al	2007	A proteome-wide protein interaction map for Campylobacter jejuni	Genome Biology	8	R130	2007-07-05	17615063
Cj	PMC1899501	Gundogdu O, Bentley SD, Holden MT, et al	2007	Re-annotation and re-analysis of the Campylobacter jejuni NCTC11168 genome sequence	BMC Genomics	8	162	2007-06-12	17565669
Cj	PMC1892558	Parker CT, Miller WG, Horn ST, et al	2007	Common genomic features of Campylobacter jejuni subsp. doylei strains distinguish them from C. jejuni subsp. jejuni	BMC Microbiology	7	50	2007-05-29	17535437
Cj	PMC1868759	Hepworth PJ, Leatherbarrow H, Hart CA, et al	2007	Use of suppression subtractive hybridisation to extend our knowledge of genome diversity in Campylobacter jejuni	BMC Genomics	8	110	2007-04-30	17470265
Cj	PMC1557499	Gupta RS	2006	Molecular signatures (unique proteins and conserved indels) that are specific for the epsilon proteobacteria (Campylobacterales)	BMC Genomics	7	167	2006-07-04	16817973
Cj	PMC1513382	Godschalk PC, Bergman MP, Gorkink RF, et al	2006	Identification of DNA sequence variation in Campylobacter jejuni strains associated with the Guillain-Barr? syndrome by high-throughput AFLP analysis	BMC Microbiology	6	32	2006-04-04	16594990
Cj	PMC539331	Fouts DE, Mongodin EF, Mandrell RE, et al	2005	Major Structural Differences and Novel Potential Virulence Mechanisms from the Genomes of Multiple Campylobacter Species	PLoS Biology	3	e15	2005-01-04	15660156
CT	PMC3751832	Hocking JS, Vodstrcil LA, Huston WM, et al	2013	A cohort study of Chlamydia trachomatis treatment failure in women: a study protocol	BMC Infectious Diseases	13	379	2013-08-17	23957327
CT	PMC3722199	Lu C, Lei L, Peng B, et al	2013	Chlamydia trachomatis GlgA Is Secreted into Host Cell Cytoplasm	PLoS ONE	8	e68764	2013-07-24	23894341
CT	PMC3714285	van der Helm JJ, Bom RJ, Grünberg AW, et al	2013	Urogenital Chlamydia trachomatis Infections among Ethnic Groups in Paramaribo, Suriname; Determinants and Ethnic Sexual Mixing Patterns	PLoS ONE	8	e68698	2013-07-17	23874730
CT	PMC3703283	Jeffrey BM, Suchland RJ, Eriksen SG, et al	2013	Genomic and phenotypic characterization of in vitro-generated Chlamydia trachomatis recombinants	BMC Microbiology	13	142	2013-06-20	23786423
CT	PMC3662721	Lei L, Dong X, Li Z, et al	2013	Identification of a Novel Nuclear Localization Signal Sequence in Chlamydia trachomatis-Secreted Hypothetical Protein CT311	PLoS ONE	8	e64529	2013-05-23	23717625
CT	PMC3656976	Mital J, Miller NJ, Dorward DW, et al	2013	Role for Chlamydial Inclusion Membrane Proteins in Inclusion Membrane Structure and Biogenesis	PLoS ONE	8	e63426	2013-05-17	23696825
CT	PMC3760637	Bartolini E, Ianni E, Frigimelica E, et al	2013	Recombinant outer membrane vesicles carrying Chlamydia muridarum HtrA induce antibodies that neutralize chlamydial infection in vitro	Journal of Extracellular Vesicles	2	10.3402/jev.v2i0.20181	2013-05-06	24009891
CT	PMC3663186	Barker JR, Koestler BJ, Carpenter VK, et al	2013	STING-Dependent Recognition of Cyclic di-AMP Mediates Type I Interferon Responses during Chlamydia trachomatis Infection	mBio	4	e00018-13	2013-04-30	23631912
CT	PMC3631192	Prusty BK, Siegl C, Hauck P, et al	2013	Chlamydia trachomatis Infection Induces Replication of Latent HHV-6	PLoS ONE	8	e61400	2013-04-19	23620749
CT	PMC3576375	Pais SV, Milho C, Almeida F, et al	2013	Identification of Novel Type III Secretion Chaperone-Substrate Complexes of Chlamydia trachomatis	PLoS ONE	8	e56292	2013-02-19	23431368
CT	PMC3547048	Bom RJ, van der Helm JJ, Schim van der Loeff MF, et al	2013	Distinct Transmission Networks of Chlamydia trachomatis in Men Who Have Sex with Men and Heterosexual Adults in Amsterdam, The Netherlands	PLoS ONE	8	e53869	2013-01-16	23342025
CT	PMC3519817	Bao X, Beatty WL, Fan H	2012	Exploration of Chlamydial Type III Secretion System Reconstitution in Escherichia coli	PLoS ONE	7	e50833	2012-12-11	23239989
CT	PMC3486877	Goodhew EB, Priest JW, Moss DM, et al	2012	CT694 and pgp3 as Serological Tools for Monitoring Trachoma Programs	PLoS Neglected Tropical Diseases	6	e1873	2012-11-01	23133684
CT	PMC3477744	Rodriguez-Cerdeira C, Sanchez-Blanco E, Molares-Vila A, et al	2012	Unveiling New Molecular Factors Useful for Detection of Pelvic Inflammatory Disease due to Chlamydia trachomatis Infection	ISRN Obstetrics and Gynecology	2012	581725	2012-10-14	23097713
CT	PMC3469565	Chin E, Kirker K, Zuck M, et al	2012	Actin Recruitment to the Chlamydia Inclusion Is Spatiotemporally Regulated by a Mechanism That Requires Host and Bacterial Factors	PLoS ONE	7	e46949	2012-10-11	23071671
CT	PMC3438111	Wasson CJ, Zourelias JL, Aardsma NA, et al	2012	Inhibitory effects of 405 nm irradiation on Chlamydia trachomatis growth and characterization of the ensuing inflammatory response in HeLa cells	BMC Microbiology	12	176	2012-08-15	22894815
CT	PMC3410858	Chen AL, Johnson KA, Lee JK, et al	2012	CPAF: A Chlamydial Protease in Search of an Authentic Substrate	PLoS Pathogens	8	e1002842	2012-08-02	22876181
CT	PMC3417540	Gomes JP	2012	Genomic Stability of Genotyping Markers in Chlamydia trachomatis	Frontiers in Cellular and Infection Microbiology	2	77	2012-06-06	22919668
CT	PMC3390587	Nachar VR, Savka FC, McGroty SE, et al	2012	Genomic and Biochemical Analysis of the Diaminopimelate and Lysine Biosynthesis Pathway in Verrucomicrobium spinosum: Identification and Partial Characterization of L,L-Diaminopimelate Aminotransferase and UDP-N-Acetylmuramoylalanyl-D-glutamyl-2,6-meso-Diaminopimelate Ligase	Frontiers in Microbiology	3	183	2012-05-25	22783236
CT	PMC3417530	Labiran C, Clarke IN, Cutcliffe LT, et al	2012	Genotyping markers used for multi locus VNTR analysis with ompA (MLVA-ompA) and multi sequence typing (MST) retain stability in Chlamydia trachomatis	Frontiers in Cellular and Infection Microbiology	2	68	2012-05-17	22919659
CT	PMC3314642	Gravningen K, Christerson L, Furberg AS, et al	2012	Multilocus Sequence Typing of Genital Chlamydia trachomatis in Norway Reveals Multiple New Sequence Types and a Large Genetic Diversity	PLoS ONE	7	e34452	2012-03-28	22470572
CT	PMC3290821	Lutter EI, Martens C, Hackstadt T	2012	Evolution and Conservation of Predicted Inclusion Membrane Proteins in Chlamydiae	Comparative and Functional Genomics	2012	362104	2012-02-21	22454599
CT	PMC3283677	Peuchant O, Le Roy C, Herrmann B, et al	2012	MLVA Subtyping of Genovar E Chlamydia trachomatis Individualizes the Swedish Variant and Anorectal Isolates from Men who Have Sex with Men	PLoS ONE	7	e31538	2012-02-21	22363667
CT	PMC3265510	Frazer LC, Darville T, Chandra-Kuntal K, et al	2012	Plasmid-Cured Chlamydia caviae Activates TLR2-Dependent Signaling and Retains Virulence in the Guinea Pig Model of Genital Tract Infection	PLoS ONE	7	e30747	2012-01-24	22292031
CT	PMC3296649	Brunelle BW, Sensabaugh GF	2012	Nucleotide and phylogenetic analyses of the Chlamydia trachomatis ompA gene indicates it is a hotspot for mutation	BMC Research Notes	5	53	2012-01-20	22264291
CT	PMC3260263	Stone CB, Sugiman-Marangos S, Bulir DC, et al	2012	Structural Characterization of a Novel Chlamydia pneumoniae Type III Secretion-Associated Protein, Cpn0803	PLoS ONE	7	e30220	2012-01-17	22272312
CT	PMC3187750	Gaballah A, Kloeckner A, Otten C, et al	2011	Functional Analysis of the Cytoskeleton Protein MreB from Chlamydophila pneumoniae	PLoS ONE	6	e25129	2011-10-05	22022378
CT	PMC3352175	Bao X, Pachikara ND, Oey CB, et al	2011	Non-coding nucleotides and amino acids near the active site regulate peptide deformylase expression and inhibitor susceptibility in Chlamydia trachomatis	Microbiology	157	2569-2581	2011 Sep	21719536
CT	PMC3121800	Derré I, Swiss R, Agaisse H	2011	The Lipid Transfer Protein CERT Interacts with the Chlamydia Inclusion Protein IncD and Participates to ER-Chlamydia Inclusion Membrane Contact Sites	PLoS Pathogens	7	e1002092	2011-06-23	21731489
CT	PMC3126793	Joseph SJ, Didelot X, Gandhi K, et al	2011	Interplay of recombination and selection in the genomes of Chlamydia trachomatis	Biology Direct	6	28	2011-05-26	21615910
CT	PMC3088116	Somboonna N, Wan R, Ojcius DM, et al	2011	Hypervirulent Chlamydia trachomatis Clinical Strain Is a Recombinant between Lymphogranuloma Venereum (L2) and D Lineages	mBio	2	e00045-11	2011-05-03	21540364
CT	PMC3107777	Wu X, Lei L, Gong S, et al	2011	The chlamydial periplasmic stress response serine protease cHtrA is secreted into host cell cytosol	BMC Microbiology	11	87	2011-04-28	21527029
CT	PMC3081085	Moore ER, Mead DJ, Dooley CA, et al	2011	The trans-Golgi SNARE syntaxin 6 is recruited to the chlamydial inclusion membrane	Microbiology	157	830-838	2011 Mar	21109560
CT	PMC3109343	Stone CB, Bulir DC, Emdin CA, et al	2011	Chlamydia Pneumoniae CdsL Regulates CdsN ATPase Activity, and Disruption with a Peptide Mimetic Prevents Bacterial Invasion	Frontiers in Microbiology	2	21	2011-02-14	21687413
CT	PMC3037941	Wang Y, Skilton RJ, Cutcliffe LT, et al	2011	Evaluation of a High Resolution Genotyping Method for Chlamydia trachomatis Using Routine Clinical Samples	PLoS ONE	6	e16971	2011-02-11	21347295
CT	PMC3128932	Gall A, Horowitz A, Joof H, et al	2011	Systemic Effector and Regulatory Immune Responses to Chlamydial Antigens in Trachomatous Trichiasis	Frontiers in Microbiology	2	10	2011-02-10	21747780
CT	PMC3109274	Zhong G	2011	Chlamydia Trachomatis Secretion of Proteases for Manipulating Host Signaling Pathways	Frontiers in Microbiology	2	14	2011-02-08	21687409
CT	PMC2989924	Capmany A, Damiani MT	2010	Chlamydia trachomatis Intercepts Golgi-Derived Sphingolipids through a Rab14-Mediated Transport Required for Bacterial Development and Replication	PLoS ONE	5	e14084	2010-11-22	21124879
CT	PMC3125583	Betts-Hampikian HJ, Fields KA	2010	The Chlamydial Type III Secretion Mechanism: Revealing Cracks in a Tough Nut	Frontiers in Microbiology	1	114	2010-10-19	21738522
CT	PMC2944303	Patel AL, Sachdev D, Nagpal P, et al	2010	Prevalence of Chlamydia infection among women visiting a gynaecology outpatient department: evaluation of an in-house PCR assay for detection of Chlamydia trachomatis	Annals of Clinical Microbiology and Antimicrobials	9	24	2010-09-08	20822551
CT	PMC3091639	Mitchell CM, Hovis KM, Bavoil PM, et al	2010	Comparison of koala LPCoLN and human strains of Chlamydia pneumoniae highlights extended genetic diversity in the species	BMC Genomics	11	442	2010-07-21	20646324
CT	PMC2904774	Pennini ME, Perrinet S, Dautry-Varsat A, et al	2010	Histone Methylation by NUE, a Novel Nuclear Effector of the Intracellular Pathogen Chlamydia trachomatis	PLoS Pathogens	6	e1000995	2010-07-15	20657819
CT	PMC2874006	Olsen AW, Theisen M, Christensen D, et al	2010	Protection against Chlamydia Promoted by a Subunit Vaccine (CTH1) Compared with a Primary Intranasal Infection in a Mouse Genital Challenge Model	PLoS ONE	5	e10768	2010-05-21	20505822
CT	PMC2845625	Thalmann J, Janik K, May M, et al	2010	Actin Re-Organization Induced by Chlamydia trachomatis Serovar D - Evidence for a Critical Role of the Effector Protein CT166 Targeting Rac	PLoS ONE	5	e9887	2010-03-25	20360858
CT	PMC2807437	Binet R, Maurelli AT	2009	The chlamydial functional homolog of KsgA confers kasugamycin sensitivity to Chlamydia trachomatis and impacts bacterial fitness	BMC Microbiology	9	279	2009-12-31	20043826
CT	PMC2817459	Albrecht M, Sharma CM, Reinhardt R, et al	2009	Deep sequencing-based discovery of the Chlamydia trachomatis transcriptome	Nucleic Acids Research	38	868-877	2009-11-18	19923228
CT	PMC2756591	Paumet F, Wesolowski J, Garcia-Diaz A, et al	2009	Intracellular Bacteria Encode Inhibitory SNARE-Like Proteins	PLoS ONE	4	e7375	2009-10-12	19823575
CT	PMC2752117	Lipinski AR, Heymann J, Meissner C, et al	2009	Rab6 and Rab11 Regulate Chlamydia trachomatis Development and Golgin-84-Dependent Golgi Fragmentation	PLoS Pathogens	5	e1000615	2009-10-09	19816566
CT	PMC2734247	Spaeth KE, Chen YS, Valdivia RH	2009	The Chlamydia Type III Secretion System C-ring Engages a Chaperone-Effector Protein Complex	PLoS Pathogens	5	e1000579	2009-09-11	19750218
CT	PMC2819883	Dean D, Bruno WJ, Wan R, et al	2009	Predicting Phenotype and Emerging Strains among Chlamydia trachomatis Infections	Emerging Infectious Diseases	15	1385-1394	2009 Sep	19788805
CT	PMC2743672	Mallios RR, Ojcius DM, Ardell DH	2009	An iterative strategy combining biophysical criteria and duration hidden Markov models for structural predictions of Chlamydia trachomatis ?66 promoters	BMC Bioinformatics	10	271	2009-08-28	19715597
CT	PMC2784215	Hobolt-Pedersen AS, Christiansen G, Timmerman E, et al	2009	Identification of Chlamydia trachomatis CT621, a protein delivered through the type III secretion system to the host cell cytoplasm and nucleus	Fems Immunology and Medical Microbiology	57	46-58	2009-08-14	19682078
CT	PMC2720952	Giles TN, Fisher DJ, Graham DE	2009	Independent inactivation of arginine decarboxylase genes by nonsense and missense mutations led to pseudogene formation in Chlamydia trachomatis serovar L2 and D strains	BMC Evolutionary Biology	9	166	2009-07-16	19607664
CT	PMC2668754	Samudrala R, Heffron F, McDermott JE	2009	Accurate Prediction of Secreted Substrates and Identification of a Conserved Putative Secretion Signal for Type III Secretion Systems	PLoS Pathogens	5	e1000375	2009-04-24	19390620
CT	PMC2657910	Alzhanov DT, Weeks SK, Burnett JR, et al	2009	Cytokinesis is blocked in mammalian cells transfected with Chlamydia trachomatis gene CT223	BMC Microbiology	9	2	2009-01-05	19123944
CT	PMC2760880	Nunes A, Nogueira PJ, Borrego MJ, et al	2008	Chlamydia trachomatis diversity viewed as a tissue-specific coevolutionary arms race	Genome Biology	9	R153	2008-10-23	18947394
CT	PMC2603114	Herrmann B, Törner A, Low N, et al	2008	Emergence and Spread of Chlamydia trachomatis Variant, Sweden	Emerging Infectious Diseases	14	1462-1465	2008 Sep	18760021
CT	PMC2447887	Paschen SA, Christian JG, Vier J, et al	2008	Cytopathicity of Chlamydia is largely reproduced by expression of a single chlamydial protease	The Journal of Cell Biology	182	117-127	2008 Jul 14	18625845
CT	PMC2525848	Müller N, Sattelmacher F, Lugert R, et al	2008	Characterization and intracellular localization of putative Chlamydia pneumoniae effector proteins	Medical Microbiology and Immunology	197	387-396	2008-05-01	18449565
CT	PMC2265411	Delevoye C, Nilges M, Dehoux P, et al	2008	SNARE Protein Mimicry by an Intracellular Bacterium	PLoS Pathogens	4	e1000022	2008-03-14	18369472
CT	PMC1878484	Luo J, Liu G, Zhong Y, et al	2007	Characterization of hypothetical proteins Cpn0146, 0147, 0284 & 0285 that are predicted to be in the Chlamydia pneumoniae inclusion membrane	BMC Microbiology	7	38	2007-05-15	17504539
CT	PMC1403754	Griffiths E, Ventresca MS, Gupta RS	2006	BLAST screening of chlamydial genomes to identify signature proteins that are unique for the Chlamydiales, Chlamydiaceae, Chlamydophila and Chlamydia groups of species	BMC Genomics	7	14	2006-01-25	16436211
CT	PMC463075	Brunelle BW, Nicholson TL, Stephens RS	2004	Microarray-based genomic surveying of gene polymorphisms in Chlamydia trachomatis	Genome Biology	5	R42	2004-05-18	15186493
CT	PMC126876	Xie G, Bonner CA, Jensen RA	2002	Dynamic diversity of the tryptophan pathway in chlamydiae: reductive evolution and a novel operon for tryptophan recapture	Genome Biology	3	research0051.1-research0051.17	2002-08-29	12225590
CT	PMC64838	Jordan IK, Kondrashov FA, Rogozin IB, et al	2001	Constant relative rate of protein evolution and detection of functional diversification among bacterial, archaeal and eukaryotic proteins	Genome Biology	2	research0053.1-research0053.9	2001-11-20	11790256
CT	PMC2193410	Zhong G, Fan P, Ji H, et al	2001	Identification of a Chlamydial Protease-Like Activity Factor Responsible for the Degradation of Host Transcription Factors	The Journal of Experimental Medicine	193	935-942	2001 Apr 16	11304554
FTT	PMC3694160	Chong A, Child R, Wehrly TD, et al	2013	Structure-Function Analysis of DipA, a Francisella tularensis Virulence Factor Required for Intracellular Replication	PLoS ONE	8	e67965	2013-06-26	23840797
FTT	PMC3660459	Chaudhury S, Abdulhameed MD, Singh N, et al	2013	Rapid Countermeasure Discovery against Francisella tularensis Based on a Metabolic Network Reconstruction	PLoS ONE	8	e63369	2013-05-21	23704901
FTT	PMC3653966	Walters KA, Olsufka R, Kuestner RE, et al	2013	Francisella tularensis subsp. tularensis Induces a Unique Pulmonary Inflammatory Response: Role of Bacterial Gene Expression in Temporal Regulation of Host Defense Responses	PLoS ONE	8	e62412	2013-05-14	23690939
FTT	PMC3629233	Mahawar M, Rabadi SM, Banik S, et al	2013	Identification of a Live Attenuated Vaccine Candidate for Tularemia Prophylaxis	PLoS ONE	8	e61539	2013-04-17	23613871
FTT	PMC3595284	Singh A, Rahman T, Malik M, et al	2013	Discordant Results Obtained with Francisella tularensis during In Vitro and In Vivo Immunological Studies Are Attributable to Compromised Bacterial Structural Integrity	PLoS ONE	8	e58513	2013-03-12	23554897
FTT	PMC3574111	Mohapatra NP, Soni S, Rajaram MV, et al	2013	Type A Francisella tularensis Acid Phosphatases Contribute to Pathogenesis	PLoS ONE	8	e56834	2013-02-15	23457625
FTT	PMC3572037	Turingan RS, Thomann HU, Zolotova A, et al	2013	Rapid Focused Sequencing: A Multiplexed Assay for Simultaneous Detection and Strain Typing of Bacillus anthracis, Francisella tularensis, and Yersinia pestis	PLoS ONE	8	e56093	2013-02-13	23418519
FTT	PMC3573668	Okan NA, Chalabaev S, Kim TH, et al	2013	Kdo Hydrolase Is Required for Francisella tularensis Virulence and Evasion of TLR2-Mediated Innate Immunity	mBio	4	e00638-12	2013-02-12	23404403
FTT	PMC3568750	Woolard MD, Barrigan LM, Fuller JR, et al	2013	Identification of Francisella novicida mutants that fail to induce prostaglandin E2 synthesis by infected macrophages	Frontiers in Microbiology	4	16	2013-02-11	23403609
FTT	PMC3471904	McKenney ES, Sargent M, Khan H, et al	2012	Lipophilic Prodrugs of FR900098 Are Antimicrobial against Francisella novicida In Vivo and In Vitro and Show GlpT Independent Efficacy	PLoS ONE	7	e38167	2012-10-15	23077474
FTT	PMC3575276	Ahlinder J, Öhrman C, Svensson K, et al	2012	Increased knowledge of Francisella genus diversity highlights the benefits of optimised DNA-based assays	BMC Microbiology	12	220	2012-09-25	23009728
FTT	PMC3417576	Mackie RS, McKenney ES, van Hoek ML	2012	Resistance of Francisella Novicida to Fosmidomycin Associated with Mutations in the Glycerol-3-Phosphate Transporter	Frontiers in Microbiology	3	226	2012-08-09	22905031
FTT	PMC3485624	Sjödin A, Svensson K, Öhrman C, et al	2012	Genome characterisation of the genus Francisella reveals insight into similar evolutionary paths in pathogens of mammals and fish	BMC Genomics	13	268	2012-06-22	22727144
FTT	PMC3360632	Rockx-Brouwer D, Chong A, Wehrly TD, et al	2012	Low Dose Vaccination with Attenuated Francisella tularensis Strain SchuS4 Mutants Protects against Tularemia Independent of the Route of Vaccination	PLoS ONE	7	e37752	2012-05-25	22662210
FTT	PMC3334355	Rachwal PA, Rose HL, Cox V, et al	2012	The Potential of TaqMan Array Cards for Detection of Multiple Biological Agents by Real-Time PCR	PLoS ONE	7	e35971	2012-04-23	22540014
FTT	PMC3305382	Honn M, Lindgren H, Sjöstedt A	2012	The role of MglA for adaptation to oxidative stress of Francisella tularensis LVS	BMC Microbiology	12	14	2012-01-21	22264342
FTT	PMC3169626	Qin A, Scott DW, Rabideau MM, et al	2011	Requirement of the CXXC Motif of Novel Francisella Infectivity Potentiator Protein B FipB, and FipA in Virulence of F. tularensis subsp. tularensis	PLoS ONE	6	e24611	2011-09-08	21931773
FTT	PMC3167825	Llewellyn AC, Jones CL, Napier BA, et al	2011	Macrophage Replication Screen Identifies a Novel Francisella Hydroperoxide Resistance Protein Involved in Virulence	PLoS ONE	6	e24201	2011-09-06	21915295
FTT	PMC3163937	Nuti DE, Crump RB, Dwi Handayani F, et al	2011	Identification of Circulating Bacterial Antigens by In Vivo Microbial Antigen Discovery	mBio	2	e00136-11	2011-08-16	21846829
FTT	PMC3142145	Zarrella TM, Singh A, Bitsaktsis C, et al	2011	Host-Adaptation of Francisella tularensis Alters the Bacterium's Surface-Carbohydrates to Hinder Effectors of Innate and Adaptive Immunity	PLoS ONE	6	e22335	2011-07-22	21799828
FTT	PMC3102702	Champion MD	2011	Host-Pathogen O-Methyltransferase Similarity and Its Specific Presence in Highly Virulent Strains of Francisella tularensis Suggests Molecular Mimicry	PLoS ONE	6	e20295	2011-05-26	21637805
FTT	PMC3069069	Nallaparaju KC, Yu JJ, Rodriguez SA, et al	2011	Evasion of IFN-? Signaling by Francisella novicida Is Dependent upon Francisella Outer Membrane Protein C	PLoS ONE	6	e18201	2011-03-31	21483828
FTT	PMC3109299	Cowley SC, Elkins KL	2011	Immunity to Francisella	Frontiers in Microbiology	2	26	2011-02-16	21687418
FTT	PMC3109291	Salomonsson EN, Forslund AL, Forsberg Å	2011	Type IV Pili in Francisella - A Virulence Trait in an Intracellular Pathogen	Frontiers in Microbiology	2	29	2011-02-15	21687421
FTT	PMC3109290	Jones JW, Broz P, Monack DM	2011	Innate Immune Recognition of Francisella Tularensis: Activation of Type-I Interferons and the Inflammasome	Frontiers in Microbiology	2	16	2011-02-03	21687410
FTT	PMC3109322	Asare R, Kwaik YA	2011	Exploitation of Host Cell Biology and Evasion of Immunity by Francisella Tularensis	Frontiers in Microbiology	1	145	2011-01-13	21687747
FTT	PMC3109489	Kilmury SL, Twine SM	2011	The Francisella Tularensis Proteome and its Recognition by Antibodies	Frontiers in Microbiology	1	143	2011-01-07	21687770
FTT	PMC3109316	Chong A, Celli J	2010	The Francisella Intracellular Life Cycle: Toward Molecular Mechanisms of Intracellular Survival and Proliferation	Frontiers in Microbiology	1	138	2010-12-28	21687806
FTT	PMC3109416	Meibom KL, Charbit A	2010	Francisella Tularensis Metabolism and its Relation to Virulence	Frontiers in Microbiology	1	140	2010-12-24	21687763
FTT	PMC3109350	Bröms JE, Sjöstedt A, Lavander M	2010	The Role of the Francisella Tularensis Pathogenicity Island in Type VI Secretion, Intracellular Survival, and Modulation of Host Cell Signaling	Frontiers in Microbiology	1	136	2010-12-21	21687753
FTT	PMC2953512	Shen H, Harris G, Chen W, et al	2010	Molecular Immune Responses to Aerosol Challenge with Francisella tularensis in Mice Inoculated with Live Vaccine Candidates of Varying Efficacy	PLoS ONE	5	e13349	2010-10-12	20967278
FTT	PMC2941502	Forslund AL, Salomonsson EN, Golovliov I, et al	2010	The type IV pilin, PilA, is required for full virulence of Francisella tularensis subspecies tularensis	BMC Microbiology	10	227	2010-08-26	20796283
FTT	PMC2928790	Moule MG, Monack DM, Schneider DS	2010	Reciprocal Analysis of Francisella novicida Infections of a Drosophila melanogaster Model Reveal Host-Pathogen Conflicts Mediated by Reactive Oxygen and imd-Regulated Innate Immune Response	PLoS Pathogens	6	e1001065	2010-08-26	20865166
FTT	PMC2912274	Lai XH, Shirley RL, Crosa L, et al	2010	Mutations of Francisella novicida that Alter the Mechanism of Its Phagocytosis by Murine Macrophages	PLoS ONE	5	e11857	2010-07-29	20686600
FTT	PMC2906517	Sjödin A, Svensson K, Lindgren M, et al	2010	Whole-Genome Sequencing Reveals Distinct Mutational Patterns in Closely Related Laboratory and Naturally Propagated Francisella tularensis Strains	PLoS ONE	5	e11556	2010-07-19	20657845
FTT	PMC2897883	Apicella MA, Post DM, Fowler AC, et al	2010	Identification, Characterization and Immunogenicity of an O-Antigen Capsular Polysaccharide of Francisella tularensis	PLoS ONE	5	e11060	2010-07-06	20625403
FTT	PMC2881020	Ahmad S, Hunter L, Qin A, et al	2010	Azithromycin effectiveness against intracellular infections of Francisella	BMC Microbiology	10	123	2010-04-23	20416090
FTT	PMC2848853	Twine SM, Petit MD, Fulton KM, et al	2010	Immunoproteomics Analysis of the Murine Antibody Response to Vaccination with an Improved Francisella tularensis Live Vaccine Strain (LVS)	PLoS ONE	5	e10000	2010-04-02	20368994
FTT	PMC2815774	Nalbantoglu U, Sayood K, Dempsey MP, et al	2010	Large Direct Repeats Flank Genomic Rearrangements between a New Clinical Isolate of Francisella tularensis subsp. tularensis A1 and Schu S4	PLoS ONE	5	e9007	2010-02-03	20140244
FTT	PMC2813290	Alkhuder K, Meibom KL, Dubail I, et al	2010	Identification of trkH, Encoding a Potassium Uptake Protein Required for Francisella tularensis Systemic Dissemination in Mice	PLoS ONE	5	e8966	2010-01-29	20126460
FTT	PMC2793073	Svensson K, Granberg M, Karlsson L, et al	2009	A Real-Time PCR Array for Hierarchical Identification of Francisella Isolates	PLoS ONE	4	e8360	2009-12-21	20027310
FTT	PMC2755824	Anwar N, Hunt E	2009	Francisella tularensis novicida proteomic and transcriptomic data integration and annotation based on semantic web technologies	BMC Bioinformatics	10	S3	2009-10-01	19796400
FTT	PMC2688086	Larsson P, Elfsmark D, Svensson K, et al	2009	Molecular Evolutionary Consequences of Niche Restriction in Francisella tularensis, a Facultative Intracellular Pathogen	PLoS Pathogens	5	e1000472	2009-06-12	19521508
FTT	PMC2682660	Champion MD, Zeng Q, Nix EB, et al	2009	Comparative Genomic Characterization of Francisella tularensis Strains Belonging to Low and High Virulence Subspecies	PLoS Pathogens	5	e1000459	2009-05-29	19478886
FTT	PMC2675058	Kadzhaev K, Zingmark C, Golovliov I, et al	2009	Identification of Genes Contributing to the Virulence of Francisella tularensis SCHU S4 in a Mouse Intradermal Infection Model	PLoS ONE	4	e5463	2009-05-08	19424499
FTT	PMC2629122	Alkhuder K, Meibom KL, Dubail I, et al	2009	Glutathione Provides a Source of Cysteine Essential for Intracellular Multiplication of Francisella tularensis	PLoS Pathogens	5	e1000284	2009-01-30	19158962
FTT	PMC2576331	Horzempa J, Carlson PE Jr, O'Dee DM, et al	2008	Global transcriptional response to mammalian temperature provides new insight into Francisella tularensis pathogenesis	BMC Microbiology	8	172	2008-10-08	18842136
FTT	PMC2429968	Pechous RD, McCarthy TR, Mohapatra NP, et al	2008	A Francisella tularensis Schu S4 Purine Auxotroph Is Highly Attenuated in Mice but Offers Limited Protection against Homologous Intranasal Challenge	PLoS ONE	3	e2487	2008-06-25	18575611
FTT	PMC2233673	Kanistanon D, Hajjar AM, Pelletier MR, et al	2008	A Francisella Mutant in Lipid A Carbohydrate Modification Elicits Protective Immunity	PLoS Pathogens	4	e24	2008-02-08	18266468
FTT	PMC2211553	Slagowski NL, Kramer RW, Morrison MF, et al	2008	A Functional Genomic Yeast Screen to Identify Pathogenic Bacterial Proteins	PLoS Pathogens	4	e9	2008-01-18	18208325
FTT	PMC1978527	Beckstrom-Sternberg SM, Auerbach RK, Godbole S, et al	2007	Complete Genomic Characterization of a Pathogenic A.II Strain of Francisella tularensis Subspecies tularensis	PLoS ONE	2	e947	2007-09-26	17895988
FTT	PMC1891329	Charity JC, Costante-Hamm MM, Balon EL, et al	2007	Twin RNA Polymerase-Associated Proteins Control Virulence Gene Expression in Francisella tularensis	PLoS Pathogens	3	e84	2007-06-15	17571921
FTT	PMC2394750	Rohmer L, Fong C, Abmayr S, et al	2007	Comparison of Francisella tularensis genomes reveals evolutionary events associated with the emergence of human pathogenic strains	Genome Biology	8	R102	2007-06-05	17550600
FTT	PMC1557513	Qin A, Mann BJ	2006	Identification of transposon insertion mutants of Francisella tularensis tularensis strain Schu S4 deficient in intracellular replication in the hepatic cell line HepG2	BMC Microbiology	6	69	2006-07-31	16879747
HP	PMC3769253	Kumar N, Shariq M, Kumari R, et al	2013	Cag Type IV Secretion System: CagI Independent Bacterial Surface Localization of CagA	PLoS ONE	8	e74620	2013-09-10	24040297
HP	PMC3765302	Yonezawa H, Osaki T, Hanawa T, et al	2013	Impact of Helicobacter pylori Biofilm Formation on Clarithromycin Susceptibility and Generation of Resistance Mutations	PLoS ONE	8	e73301	2013-09-06	24039906
HP	PMC3764421	Armitano RI, Zerbetto De Palma G, Matteo MJ, et al	2013	Draft Genome Sequences of Helicobacter pylori Strains HPARG63 and HPARG8G, Cultured from Patients with Chronic Gastritis and Gastric Ulcer Disease	Genome Announcements	1	e00700-13	2013-09-05	24009126
HP	PMC3755968	Sun Y, Liu S, Li W, et al	2013	Proteomic Analysis of the Function of Sigma Factor ?54 in Helicobacter pylori Survival with Nutrition Deficiency Stress In Vitro	PLoS ONE	8	e72920	2013-08-28	24015282
HP	PMC3738536	Chakraborti S, Bhattacharya S, Chowdhury R, et al	2013	The Molecular Basis of Inactivation of Metronidazole-Resistant Helicobacter pylori Using Polyethyleneimine Functionalized Zinc Oxide Nanoparticles	PLoS ONE	8	e70776	2013-08-08	23951006
HP	PMC3731275	Chiou PY, Luo CH, Chang KC, et al	2013	Maintenance of the Cell Morphology by MinC in Helicobacter pylori	PLoS ONE	8	e71208	2013-08-01	23936493
HP	PMC3772185	Grove JI, Alandiyjany MN, Delahay RM	2013	Site-specific Relaxase Activity of a VirD2-like Protein Encoded within the tfs4 Genomic Island of Helicobacter pylori	The Journal of Biological Chemistry	288	26385-26396	2013-07-29	23900838
HP	PMC3734016	Kondadi PK, Pacini C, Revez J, et al	2013	Contingency nature of Helicobacter bizzozeronii oxygen-insensitive NAD(P)H-nitroreductase (HBZC1_00960) and its role in metronidazole resistance	Veterinary Research	44	56	2013-07-16	23865636
HP	PMC3695873	Perkins TT, Tay CY, Thirriot F, et al	2013	Choosing a Benchtop Sequencing Machine to Characterise Helicobacter pylori Genomes	PLoS ONE	8	e67539	2013-06-28	23840736
HP	PMC3688963	Choi HP, Juarez S, Ciordia S, et al	2013	Biochemical Characterization of Hypothetical Proteins from Helicobacter pylori	PLoS ONE	8	e66605	2013-06-18	23825549
HP	PMC3769331	Champasa K, Longwell SA, Eldridge AM, et al	2013	Targeted Identification of Glycosylated Proteins in the Gastric Pathogen Helicobacter pylori (Hp)	Molecular & Cellular Proteomics : MCP	12	2568-2586	2013-06-13	23754784
HP	PMC3685213	Weiss G, Forster S, Irving A, et al	2013	Helicobacter pylori VacA Suppresses Lactobacillus acidophilus-Induced Interferon Beta Signaling in Macrophages via Alterations in the Endocytic Pathway	mBio	4	e00609-12	2013-06-11	23760466
HP	PMC3670914	Sánchez-Zauco NA, Torres J, Pérez-Figueroa GE, et al	2013	Impact of cagPAI and T4SS on the Inflammatory Response of Human Neutrophils to Helicobacter pylori Infection	PLoS ONE	8	e64623	2013-06-03	23755130
HP	PMC3622936	Radin JN, Gaddy JA, González-Rivera C, et al	2013	Flagellar Localization of a Helicobacter pylori Autotransporter Protein	mBio	4	e00613-12	2013-04-09	23572556
HP	PMC3618039	Correia M, Michel V, Osório H, et al	2013	Crosstalk between Helicobacter pylori and Gastric Epithelial Cells Is Impaired by Docosahexaenoic Acid	PLoS ONE	8	e60657	2013-04-05	23577140
HP	PMC3608669	Putty K, Marcus SA, Mittl PR, et al	2013	Robustness of Helicobacter pylori Infection Conferred by Context-Variable Redundancy among Cysteine-Rich Paralogs	PLoS ONE	8	e59560	2013-03-26	23555707
HP	PMC3614425	Talafová K, Hrabárová E, Chorvát D, et al	2013	Bacterial inclusion bodies as potential synthetic devices for pathogen recognition and a therapeutic substance release	Microbial Cell Factories	12	16	2013-02-07	23391325
HP	PMC3561388	Duncan SS, Valk PL, McClain MS, et al	2013	Comparative Genomic Analysis of East Asian and Non-Asian Helicobacter pylori Strains Identifies Rapidly Evolving Genes	PLoS ONE	8	e55120	2013-01-31	23383074
HP	PMC3581365	Han KD, Ahn DH, Lee SA, et al	2013	Identification of Chromosomal HP0892-HP0893 Toxin-Antitoxin Proteins in Helicobacter pylori and Structural Elucidation of Their Protein-Protein Interaction	The Journal of Biological Chemistry	288	6004-6013	2013-01-07	23297406
HP	PMC3517862	Wang G, Lo LF, Forsberg LS, et al	2012	Helicobacter pylori Peptidoglycan Modifications Confer Lysozyme Resistance and Contribute to Survival in the Host	mBio	3	e00409-12	2012-12-04	23221800
HP	PMC3542559	Schott T, Kondadi PK, Hänninen ML, et al	2012	Microevolution of a Zoonotic Helicobacter Population Colonizing the Stomach of a Human Host before and after Failed Treatment	Genome Biology and Evolution	4	1310-1315	2012-11-28	23196968
HP	PMC3592473	Redko Y, Aubert S, Stachowicz A, et al	2012	A minimal bacterial RNase J-based degradosome is associated with translating ribosomes	Nucleic Acids Research	41	288-301	2012-10-22	23093592
HP	PMC3466223	Dolan B, Naughton J, Tegtmeyer N, et al	2012	The Interaction of Helicobacter pylori with the Adherent Mucus Gel Layer Secreted by Polarized HT29-MTX-E12 Cells	PLoS ONE	7	e47300	2012-10-08	23056622
HP	PMC3463561	Roszczenko P, Radomska KA, Wywial E, et al	2012	A Novel Insight into the Oxidoreductase Activity of Helicobacter pylori HP0231 Protein	PLoS ONE	7	e46563	2012-10-03	23056345
HP	PMC3447787	Rohrer S, Holsten L, Weiss E, et al	2012	Multiple Pathways of Plasmid DNA Transfer in Helicobacter pylori	PLoS ONE	7	e45623	2012-09-20	23029142
HP	PMC3428359	Patra R, Chattopadhyay S, De R, et al	2012	Multiple Infection and Microdiversity among Helicobacter pylori Isolates in a Single Host in India	PLoS ONE	7	e43370	2012-08-27	22952670
HP	PMC3479198	Donczew R, Weigel C, Lurz R, et al	2012	Helicobacter pylori oriC--the first bipartite origin of chromosome replication in Gram-negative bacteria	Nucleic Acids Research	40	9647-9660	2012-08-13	22904070
HP	PMC3411764	Kumar R, Mukhopadhyay AK, Ghosh P, et al	2012	Comparative Transcriptomics of H. pylori Strains AM5, SS1 and Their hpyAVIBM Deletion Mutants: Possible Roles of Cytosine Methylation	PLoS ONE	7	e42303	2012-08-03	22879937
HP	PMC3467074	Furuta Y, Kobayashi I	2012	Movement of DNA sequence recognition domains between non-orthologous proteins	Nucleic Acids Research	40	9218-9232	2012-07-20	22821560
HP	PMC3439327	Mehmood K, Hasan F	2012	Construction and use of a prokaryotic expression system for Helicobacter pylori AhpC	BMC Research Notes	5	328	2012-06-25	22731891
HP	PMC3397514	Park SJ, Son WS, Lee BJ	2012	Structural Analysis of Hypothetical Proteins from Helicobacter pylori: An Approach to Estimate Functions of Unknown or Hypothetical Proteins	International Journal of Molecular Sciences	13	7109-7137	2012-06-08	22837682
HP	PMC3368855	Miller EF, Vaish S, Maier RJ	2012	Efficiency of Purine Utilization by Helicobacter pylori: Roles for Adenosine Deaminase and a NupC Homolog	PLoS ONE	7	e38727	2012-06-06	22701700
HP	PMC3368837	You Y, He L, Zhang M, et al	2012	Comparative Genomics of Helicobacter pylori Strains of China Associated with Different Clinical Outcome	PLoS ONE	7	e38528	2012-06-06	22701658
HP	PMC3345449	Guang W, Twaddell WS, Lillehoj EP	2012	Molecular Interactions between MUC1 Epithelial Mucin, ?-Catenin, and CagA Proteins	Frontiers in Immunology	3	105	2012-05-07	22566976
HP	PMC3438104	Moccia C, Krebes J, Kulick S, et al	2012	The nucleotide excision repair (NER) system of Helicobacter pylori: Role in mutation prevention and chromosomal import patterns after natural transformation	BMC Microbiology	12	67	2012-05-06	22559785
HP	PMC3341350	Skoog EC, Sjöling Å, Navabi N, et al	2012	Human Gastric Mucins Differently Regulate Helicobacter pylori Proliferation, Gene Expression and Interactions with Host Cells	PLoS ONE	7	e36378	2012-05-01	22563496
HP	PMC3381677	Yahara K, Kawai M, Furuta Y, et al	2012	Genome-Wide Survey of Mutual Homologous Recombination in a Highly Sexual Bacterial Species	Genome Biology and Evolution	4	628-640	2012-04-25	22534164
HP	PMC3417554	Ta LH, Hansen LM, Sause WE, et al	2012	Conserved Transcriptional Unit Organization of the Cag Pathogenicity Island among Helicobacter pylori Strains	Frontiers in Cellular and Infection Microbiology	2	46	2012-04-20	22919637
HP	PMC3325230	Debowski AW, Carnoy C, Verbrugghe P, et al	2012	Xer Recombinase and Genome Integrity in Helicobacter pylori, a Pathogen without Topoisomerase IV	PLoS ONE	7	e33310	2012-04-12	22511919
HP	PMC3417575	Liechti G, Goldberg JB	2012	Outer membrane biogenesis in Escherichia coli, Neisseria meningitidis, and Helicobacter pylori: paradigm deviations in H. pylori	Frontiers in Cellular and Infection Microbiology	2	29	2012-04-11	22919621
HP	PMC3417399	Liu H, Semino-Mora C, Dubois A	2012	Mechanism of H. pylori Intracellular Entry: An in vitro Study	Frontiers in Cellular and Infection Microbiology	2	13	2012-03-01	22919605
HP	PMC3417513	Johnson EM, Gaddy JA, Cover TL	2012	Alterations in Helicobacter pylori Triggered by Contact with Gastric Epithelial Cells	Frontiers in Cellular and Infection Microbiology	2	17	2012-02-28	22919609
HP	PMC3417511	Pernitzsch SR, Sharma CM	2012	Transcriptome Complexity and Riboregulation in the Human Pathogen Helicobacter pylori	Frontiers in Cellular and Infection Microbiology	2	14	2012-02-21	22919606
HP	PMC3279353	Rossi M, Bolz C, Revez J, et al	2012	Evidence for Conserved Function of ?-Glutamyltranspeptidase in Helicobacter Genus	PLoS ONE	7	e30543	2012-02-14	22348013
HP	PMC3351183	Kwon AR, Kim JH, Park SJ, et al	2012	Structural and biochemical characterization of HP0315 from Helicobacter pylori as a VapD protein with an endoribonuclease activity	Nucleic Acids Research	40	4216-4228	2012-01-11	22241770
HP	PMC3250449	Rizzato C, Torres J, Plummer M, et al	2012	Variations in Helicobacter pylori Cytotoxin-Associated Genes and Their Influence in Progression to Gastric Cancer: Implications for Prevention	PLoS ONE	7	e29605	2012-01-03	22235308
HP	PMC3260095	Watada M, Shiota S, Matsunari O, et al	2011	Association between Helicobacter pylori cagA-related genes and clinical outcomes in Colombia and Japan	BMC Gastroenterology	11	141	2011-12-22	22189161
HP	PMC3245313	Cullen TW, Giles DK, Wolf LN, et al	2011	Helicobacter pylori versus the Host: Remodeling of the Bacterial Outer Membrane Is Required for Survival in the Gastric Mucosa	PLoS Pathogens	7	e1002454	2011-12-22	22216004
HP	PMC3230613	Srikhanta YN, Gorrell RJ, Steen JA, et al	2011	Phasevarion Mediated Epigenetic Gene Regulation in Helicobacter pylori	PLoS ONE	6	e27569	2011-12-05	22162751
HP	PMC3221604	Lehours P, Vale FF, Bjursell MK, et al	2011	Genome Sequencing Reveals a Phage in Helicobacter pylori	mBio	2	e00239-11	2011-11-15	22086490
HP	PMC3292732	Cheng T, Li H, Xia W, et al	2011	Multifaceted SlyD from Helicobacter pylori: implication in [NiFe] hydrogenase maturation	Journal of Biological Inorganic Chemistry	17	331-343	2011-11-02	22045417
HP	PMC3266215	Backert S, Clyne M, Tegtmeyer N	2011	Molecular mechanisms of gastric epithelial cell adhesion and injection of CagA by Helicobacter pylori	Cell Communication and Signaling : CCS	9	28	2011-11-01	22044679
HP	PMC3234257	Schott T, Kondadi PK, Hänninen ML, et al	2011	Comparative Genomics of Helicobacter pylori and the human-derived Helicobacter bizzozeronii CIII-1 strain reveal the molecular basis of the zoonotic nature of non-pylori gastric Helicobacter infections in humans	BMC Genomics	12	534	2011-10-31	22039924
HP	PMC3198394	Vitoriano I, Saraiva-Pava KD, Rocha-Gonçalves A, et al	2011	Ulcerogenic Helicobacter pylori Strains Isolated from Children: A Contribution to Get Insight into the Virulence of the Bacteria	PLoS ONE	6	e26265	2011-10-19	22039453
HP	PMC3184161	Hopf PS, Ford RS, Zebian N, et al	2011	Protein Glycosylation in Helicobacter pylori: Beyond the Flagellins?	PLoS ONE	6	e25722	2011-09-30	21984942
HP	PMC3164655	Shaffer CL, Gaddy JA, Loh JT, et al	2011	Helicobacter pylori Exploits a Unique Repertoire of Type IV Secretion System Components for Pilus Assembly at the Bacteria-Host Cell Interface	PLoS Pathogens	7	e1002237	2011-09-01	21909278
HP	PMC3372290	Pereira LE, Tsang J, Mrázek J, et al	2011	The zinc-ribbon domain of Helicobacter pylori HP0958: requirement for RpoN accumulation and possible roles of homologs in other bacteria	Microbial Informatics and Experimentation	1	8	2011-08-23	22408721
HP	PMC3137634	Alvi A, Ansari SA, Ehtesham NZ, et al	2011	Concurrent Proinflammatory and Apoptotic Activity of a Helicobacter pylori Protein (HP986) Points to Its Role in Chronic Persistence	PLoS ONE	6	e22530	2011-07-15	21789261
HP	PMC3121766	García-Ortíz MV, Marsin S, Arana ME, et al	2011	Unexpected Role for Helicobacter pylori DNA Polymerase I As a Source of Genetic Variability	PLoS Genetics	7	e1002152	2011-06-23	21731507
HP	PMC3177205	Muller C, Bahlawane C, Aubert S, et al	2011	Hierarchical regulation of the NikR-mediated nickel response in Helicobacter pylori	Nucleic Acids Research	39	7564-7575	2011-06-11	21666253
HP	PMC3120642	Kawai M, Furuta Y, Yahara K, et al	2011	Evolution in an oncogenic bacterial species with extreme genome plasticity: Helicobacter pylori East Asian genomes	BMC Microbiology	11	104	2011-05-16	21575176
HP	PMC3110553	Park SA, Ko A, Lee NG	2011	Stimulation of growth of the human gastric pathogen Helicobacter pylori by atmospheric level of oxygen under high carbon dioxide tension	BMC Microbiology	11	96	2011-05-11	21569333
HP	PMC3084791	Shaik MM, Cendron L, Percudani R, et al	2011	The Structure of Helicobacter pylori HP0310 Reveals an Atypical Peptidoglycan Deacetylase	PLoS ONE	6	e19207	2011-04-29	21559431
HP	PMC3086059	Benoit SL, Maier RJ	2011	Mua (HP0868) Is a Nickel-Binding Protein That Modulates Urease Activity in Helicobacter pylori	mBio	2	e00039-11	2011-04-19	21505055
HP	PMC3077401	Furuta Y, Kawai M, Uchiyama I, et al	2011	Domain Movement within a Gene: A Novel Evolutionary Mechanism for Protein Diversification	PLoS ONE	6	e18819	2011-04-14	21533192
HP	PMC3115323	Tiwari SK, Sharma V, Sharma VK, et al	2011	Phylogenetic analysis, based on EPIYA repeats in the cagA gene of Indian Helicobacter pylori, and the implications of sequence variation in tyrosine phosphorylation motifs on determining the clinical outcome	Genetics and Molecular Biology	34	280-285	2011-04-01	21734830
HP	PMC3069028	Löwer M, Geppert T, Schneider P, et al	2011	Inhibitors of Helicobacter pylori Protease HtrA Found by 'Virtual Ligand' Screening Combat Bacterial Invasion of Epithelia	PLoS ONE	6	e17986	2011-03-31	21483848
HP	PMC3046249	Barry DP, Asim M, Leiman DA, et al	2011	Difluoromethylornithine Is a Novel Inhibitor of Helicobacter pylori Growth, CagA Translocation, and Interleukin-8 Induction	PLoS ONE	6	e17510	2011-02-28	21386987
HP	PMC3046158	Lara-Ramírez EE, Segura-Cabrera A, Guo X, et al	2011	New Implications on Genomic Adaptation Derived from the Helicobacter pylori Genome Comparison	PLoS ONE	6	e17300	2011-02-28	21387011
HP	PMC3036652	Banerjee A, Rao DN	2011	Functional Analysis of an Acid Adaptive DNA Adenine Methyltransferase from Helicobacter pylori 26695	PLoS ONE	6	e16810	2011-02-09	21347417
HP	PMC3020393	Huang XW, Luo RH, Zhao Q, et al	2011	Helicobacter pylori induces mitochondrial DNA mutation and reactive oxygen species level in AGS cells	International Journal of Medical Sciences	8	56-67	2011-01-08	21234270
HP	PMC2993954	Kersulyte D, Kalia A, Gilman RH, et al	2010	Helicobacter pylori from Peruvian Amerindians: Traces of Human Migrations in Strains from Remote Amazon, and Genome Sequence of an Amerind Strain	PLoS ONE	5	e15076	2010-11-29	21124785
HP	PMC2976697	Scotti C, Sommi P, Pasquetto MV, et al	2010	Cell-Cycle Inhibition by Helicobacter pylori L-Asparaginase	PLoS ONE	5	e13892	2010-11-09	21085483
HP	PMC2924317	Olbermann P, Josenhans C, Moodley Y, et al	2010	A Global Overview of the Genetic and Functional Diversity in the Helicobacter pylori cag Pathogenicity Island	PLoS Genetics	6	e1001069	2010-08-19	20808891
HP	PMC3000542	Grubman A, Phillips A, Thibonnier M, et al	2010	Vitamin B6 Is Required for Full Motility and Virulence in Helicobacter pylori	mBio	1	e00112-10	2010-08-17	21151756
HP	PMC2923134	Shen F, Hobley L, Doherty N, et al	2010	In Helicobacter pylori auto-inducer-2, but not LuxS/MccAB catalysed reverse transsulphuration, regulates motility through modulation of flagellar gene transcription	BMC Microbiology	10	210	2010-08-06	20691071
HP	PMC3091627	Thiberge JM, Boursaux-Eude C, Lehours P, et al	2010	From array-based hybridization of Helicobacter pylori isolates to the complete genome sequence of an isolate associated with MALT lymphoma	BMC Genomics	11	368	2010-06-10	20537153
HP	PMC2883586	Danielli A, Amore G, Scarlato V	2010	Built Shallow to Maintain Homeostasis and Persistent Infection: Insight into the Transcriptional Regulatory Network of the Gastric Human Pathogen Helicobacter pylori	PLoS Pathogens	6	e1000938	2010-06-10	20548942
HP	PMC3091624	Farnbacher M, Jahns T, Willrodt D, et al	2010	Sequencing, annotation, and comparative genome analysis of the gerbil-adapted Helicobacter pylori strain B8	BMC Genomics	11	335	2010-05-27	20507619
HP	PMC2864241	Douillard FP, Ryan KA, Lane MC, et al	2010	The HP0256 gene product is involved in motility and cell envelope architecture of Helicobacter pylori	BMC Microbiology	10	106	2010-04-08	20377912
HP	PMC2848570	Ding SZ, Fischer W, Kaparakis-Liaskos M, et al	2010	Helicobacter pylori-Induced Histone Modification, Associated Gene Expression in Gastric Epithelial Cells, and Its Implication in Pathogenesis	PLoS ONE	5	e9875	2010-04-01	20368982
HP	PMC2862035	Thibonnier M, Aubert S, Ecobichon C, et al	2010	Study of the functionality of the Helicobacter pylori trans-translation components SmpB and SsrA in an heterologous system	BMC Microbiology	10	91	2010-03-26	20346161
HP	PMC2855517	Ben Mansour K, Fendri C, Zribi M, et al	2010	Prevalence of Helicobacter pylori vacA, cagA, iceA and oipA genotypes in Tunisian patients	Annals of Clinical Microbiology and Antimicrobials	9	10	2010-03-19	20302630
HP	PMC2846917	O'Toole PW, Snelling WJ, Canchaya C, et al	2010	Comparative genomics and proteomics of Helicobacter mustelae, an ulcerogenic and carcinogenic gastric pathogen	BMC Genomics	11	164	2010-03-10	20219135
HP	PMC2830477	Fassi Fehri L, Koch M, Belogolova E, et al	2010	Helicobacter pylori Induces miR-155 in T Cells in a cAMP-Foxp3-Dependent Manner	PLoS ONE	5	e9500	2010-03-02	20209161
HP	PMC2799959	Lee JS, Choe YH, Lee JH, et al	2009	Helicobacter pylori Urease Activity is Influenced by Ferric Uptake Regulator	Yonsei Medical Journal	51	39-44	2009-12-29	20046512
HP	PMC2806874	Ahmed N, Tenguria S, Nandanwar N	2009	Helicobacter pylori - a seasoned pathogen by any other name	Gut Pathogens	1	24	2009-12-23	20030808
HP	PMC2779590	Jiménez-Soto LF, Kutter S, Sewald X, et al	2009	Helicobacter pylori Type IV Secretion Apparatus Exploits ?1 Integrin in a Novel RGD-Independent Manner	PLoS Pathogens	5	e1000684	2009-12-04	19997503
HP	PMC2795765	Oleastro M, Cordeiro R, Ménard A, et al	2009	Allelic diversity and phylogeny of homB, a novel co-virulence marker of Helicobacter pylori	BMC Microbiology	9	248	2009-12-02	19954539
HP	PMC2776988	Waidner B, Specht M, Dempwolff F, et al	2009	A Novel System of Cytoskeletal Elements in the Human Pathogen Helicobacter pylori	PLoS Pathogens	5	e1000669	2009-11-20	19936218
HP	PMC2761005	Kashav T, Nitharwal R, Abdulrehman SA, et al	2009	Three-Dimensional Structure of N-Terminal Domain of DnaB Helicase and Helicase-Primase Interactions in Helicobacter pylori	PLoS ONE	4	e7515	2009-10-20	19841750
HP	PMC2752801	Lehours P, Zheng Z, Skoglund A, et al	2009	Is There a Link between the Lipopolysaccharide of Helicobacter pylori Gastric MALT Lymphoma Associated Strains and Lymphoma Pathogenesis?	PLoS ONE	4	e7297	2009-10-06	19806222
HP	PMC2736386	Müller S, Götz M, Beier D	2009	Histidine Residue 94 Is Involved in pH Sensing by Histidine Kinase ArsS of Helicobacter pylori	PLoS ONE	4	e6930	2009-09-07	19759826
HP	PMC2731543	Kersulyte D, Lee W, Subramaniam D, et al	2009	Helicobacter Pylori's Plasticity Zones Are Novel Transposable Elements	PLoS ONE	4	e6859	2009-09-03	19727398
HP	PMC2719649	Chiu HC, Lin TL, Yang JC, et al	2009	Synergistic effect of imp/ostA and msbA in hydrophobic drug resistance of Helicobacter pylori	BMC Microbiology	9	136	2009-07-13	19594901
HP	PMC2671595	Chaouche-Drider N, Kaparakis M, Karrar A, et al	2009	A Commensal Helicobacter sp. of the Rodent Intestinal Flora Activates TLR2 and NOD1 Responses in Epithelial Cells	PLoS ONE	4	e5396	2009-04-29	19401779
HP	PMC2671405	Carpenter BM, Gancz H, Gonzalez-Nieves RP, et al	2009	A Single Nucleotide Change Affects Fur-Dependent Regulation of sodB in H. pylori	PLoS ONE	4	e5369	2009-04-28	19399190
HP	PMC2650093	Lin EA, Zhang XS, Levine SM, et al	2009	Natural Transformation of Helicobacter pylori Involves the Integration of Short DNA Fragments Interrupted by Gaps of Variable Size	PLoS Pathogens	5	e1000337	2009-03-13	19282979
HP	PMC2667403	Schmidt HM, Andres S, Kaakoush NO, et al	2009	The prevalence of the duodenal ulcer promoting gene (dupA) in Helicobacter pylori isolates varies by ethnic group and is not universally associated with disease development: a case-control study	Gut Pathogens	1	5	2009-03-11	19338650
HP	PMC2627912	McClain MS, Shaffer CL, Israel DA, et al	2009	Genome sequence analysis of Helicobacter pylori strains associated with gastric ulceration and gastric cancer	BMC Genomics	10	3	2009-01-05	19123947
HP	PMC2644699	Guo Y, Guo G, Mao X, et al	2008	Functional identification of HugZ, a heme oxygenase from Helicobacter pylori	BMC Microbiology	8	226	2008-12-17	19091096
HP	PMC2584231	Thibonnier M, Thiberge JM, De Reuse H	2008	Trans-Translation in Helicobacter pylori: Essentiality of Ribosome Rescue and Requirement of Protein Tagging for Stress Resistance and Competence	PLoS ONE	3	e3810	2008-11-26	19043582
HP	PMC2582958	Kulick S, Moccia C, Didelot X, et al	2008	Mosaic DNA Imports with Interspersions of Recipient Sequence after Natural Transformation of Helicobacter pylori	PLoS ONE	3	e3797	2008-11-24	19030104
HP	PMC2588503	Humbert O, Salama NR	2008	The Helicobacter pylori HpyAXII restriction-modification system limits exogenous DNA uptake by targeting GTAC sites but shows asymmetric conservation of the DNA methyltransferase and restriction endonuclease components	Nucleic Acids Research	36	6893-6906	2008-10-31	18978016
HP	PMC2567035	Löwer M, Weydig C, Metzler D, et al	2008	Prediction of Extracellular Proteases of the Human Pathogen Helicobacter pylori Reveals Proteolytic Activity of the Hp1018/19 Protein HtrA	PLoS ONE	3	e3510	2008-10-23	18946507
HP	PMC2715451	Goodwin AC, Weinberger DM, Ford CB, et al	2008	Expression of the Helicobacter pylori adhesin SabA is controlled via phase variation and the ArsRS signal transduction system	Microbiology	154	2231-2240	2008 Aug	18667556
HP	PMC2475510	Marsin S, Mathieu A, Kortulewski T, et al	2008	Unveiling Novel RecO Distant Orthologues Involved in Homologous Recombination	PLoS Genetics	4	e1000146	2008-08-01	18670631
HP	PMC2375058	Raymond J, Thiberge JM, Kalach N, et al	2008	Using Macro-Arrays to Study Routes of Infection of Helicobacter pylori in Three Families	PLoS ONE	3	e2259	2008-05-21	18493595
HP	PMC2650637	Ménard A, Danchin A, Dupouy S, et al	2008	A Variable Gene in a Conserved Region of the Helicobacter pylori Genome: Isotopic Gene Replacement or Rapid Evolution?	DNA Research: An International Journal for Rapid Publication of Reports on Genes and Genomes	15	163-168	2008-04-27	18442984
HP	PMC2564837	Aebischer T, Bumann D, Epple HJ, et al	2008	Correlation of T cell response and bacterial clearance in human volunteers challenged with Helicobacter pylori revealed by randomised controlled vaccination with Ty21a-based Salmonella vaccines	Gut	57	1065-1072	2008-04-16	18417532
HP	PMC2581425	Delahay RM, Balkwill GD, Bunting KA, et al	2008	The Highly Repetitive Region of the Helicobacter pylori CagY Protein Comprises Tandem Arrays of an ?-Helical Repeat Module	Journal of Molecular Biology	377	956-971	2008 Mar 28	18295231
HP	PMC2244623	Brahmachary P, Wang G, Benoit SL, et al	2008	The human gastric pathogen Helicobacter pylori has a potential acetone carboxylase that enhances its ability to colonize mice	BMC Microbiology	8	14	2008-01-23	18215283
HP	PMC2195454	Hussain MA, Naveed SA, Sechi LA, et al	2008	Isocitrate Dehydrogenase of Helicobacter pylori Potentially Induces Humoral Immune Response in Subjects with Peptic Ulcer Disease and Gastritis	PLoS ONE	3	e1481	2008-01-23	18213389
HP	PMC2225478	Sun X, Ge R, Chiu JF, et al	2007	Identification of Proteins Related to Nickel Homeostasis in Helicobater pylori by Immobilized Metal Affinity Chromatography and Two-Dimensional Gel Electrophoresis	Metal-Based Drugs	2008	289490	2007-12-05	18288244
HP	PMC1941758	Ogura M, Perez JC, Mittl PR, et al	2007	Helicobacter pylori Evolution: Lineage- Specific Adaptations in Homologs of Eukaryotic Sel1-Like Genes	PLoS Computational Biology	3	e151	2007-08-10	17696605
HP	PMC1943423	Rajagopala SV, Titz B, Goll J, et al	2007	The protein network of bacterial motility	Molecular Systems Biology	3	128	2007-07-31	17667950
HP	PMC1925095	Devi SM, Ahmed I, Francalacci P, et al	2007	Ancestral European roots of Helicobacter pylori in India	BMC Genomics	8	184	2007-06-20	17584914
HP	PMC1899507	Kivi M, Rodin S, Kupershmidt I, et al	2007	Helicobacter pylori genome variability in a framework of familial transmission	BMC Microbiology	7	54	2007-06-11	17562007
HP	PMC1853099	Hovey JG, Watson EL, Langford ML, et al	2007	Genetic microheterogeneity and phenotypic variation of Helicobacter pylori arginase in clinical isolates	BMC Microbiology	7	26	2007-04-04	17408487
HP	PMC2780612	Suzuki H, Hibi T, Marshall BJ	2007	Helicobacter pylori: present status and future prospects in Japan	Journal of Gastroenterology	42	2013-01-15	2007-02-16	17322988
HP	PMC2798029	Belzer C, Stoof J, van Vliet AH	2007	Metal-responsive gene regulation and metal transport in Helicobacter species	Biometals	20	417-429	2007-02-09	17294126
HP	PMC1574363	Chaput C, Ecobichon C, Cayet N, et al	2006	Role of AmiA in the Morphological Transition of Helicobacter pylori and in Immune Escape	PLoS Pathogens	2	e97	2006-09-22	17002496
HP	PMC1599737	Salaün L, Saunders NJ	2006	Population-associated differences between the phase variable LPS biosynthetic genes of Helicobacter pylori	BMC Microbiology	6	79	2006-09-18	16981984
HP	PMC1523251	Eppinger M, Baar C, Linz B, et al	2006	Who Ate Whom? Adaptive Helicobacter Genomic Changes That Accompanied a Host Jump from Early Humans to Large Felines	PLoS Genetics	2	e120	2006-07-28	16789826
HP	PMC1557499	Gupta RS	2006	Molecular signatures (unique proteins and conserved indels) that are specific for the epsilon proteobacteria (Campylobacterales)	BMC Genomics	7	167	2006-07-04	16817973
HP	PMC1502140	Reiss DJ, Baliga NS, Bonneau R	2006	Integrated biclustering of heterogeneous genome-wide datasets for the inference of global regulatory networks	BMC Bioinformatics	7	280	2006-06-02	16749936
HP	PMC1464137	Shannon PT, Reiss DJ, Bonneau R, et al	2006	The Gaggle: An open-source software system for integrating bioinformatics software and data sources	BMC Bioinformatics	7	176	2006-03-28	16569235
HP	PMC1245399	Gressmann H, Linz B, Ghai R, et al	2005	Gain and Loss of Multiple Genes During the Evolution of Helicobacter pylori	PLoS Genetics	1	e43	2005-10-07	16217547
HP	PMC1180443	Kauser F, Hussain MA, Ahmed I, et al	2005	Comparative genomics of Helicobacter pylori isolates recovered from ulcer disease patients in England	BMC Microbiology	5	32	2005-05-25	15916705
HP	PMC549213	Saunders NJ, Boonmee P, Peden JF, et al	2005	Inter-species horizontal transfer resulting in core-genome and niche-adaptive variation within Helicobacter pylori	BMC Genomics	6	9	2005-01-27	15676066
HP	PMC544872	Ahmed N, Sechi LA	2005	Helicobacter pylori and gastroduodenal pathology: New threats of the old friend	Annals of Clinical Microbiology and Antimicrobials	4	1	2005-01-05	15634357
HP	PMC2211851	Bergman MP, Engering A, Smits HH, et al	2004	Helicobacter pylori Modulates the T Helper Cell 1/T Helper Cell 2 Balance through Phase-variable Interaction between Lipopolysaccharide and DC-SIGN	The Journal of Experimental Medicine	200	979-990	2004 Oct 18	15492123
HP	PMC2194252	Aras RA, Fischer W, Perez-Perez GI, et al	2003	Plasticity of Repetitive DNA Sequences within a Bacterial (Type IV) Secretion System Component	The Journal of Experimental Medicine	198	1349-1360	2003 Nov 3	14581606
HP	PMC2194239	Amedei A, Bergman MP, Appelmelk BJ, et al	2003	Molecular Mimicry between Helicobacter pylori Antigens and H+,K+-Adenosine Triphosphatase in Human Gastric Autoimmunity	The Journal of Experimental Medicine	198	1147-1156	2003 Oct 20	14568977
HP	PMC2193887	Kavermann H, Burns BP, Angermüller K, et al	2003	Identification and Characterization of Helicobacter pylori Genes Essential for Gastric Colonization	The Journal of Experimental Medicine	197	813-822	2003 Apr 7	12668646
HP	PMC2193104	Ogura K, Maeda S, Nakao M, et al	2000	Virulence Factors of Helicobacter pylori Responsible for Gastric Diseases in Mongolian Gerbil	The Journal of Experimental Medicine	192	1601-1610	2000 Dec 4	11104802
lmo	PMC3798450	Laksanalamai P, Steyert SR, Burall LS, et al	2013	Genome Sequences of Listeria monocytogenes Serotype 4b Variant Strains Isolated from Clinical and Environmental Sources	Genome Announcements	1	e00771-13	2013-10-17	24136844
lmo	PMC3774658	Salazar JK, Wu Z, Yang W, et al	2013	Roles of a Novel Crp/Fnr Family Transcription Factor Lmo0753 in Soil Survival, Biofilm Production and Surface Attachment to Fresh Produce of Listeria monocytogenes	PLoS ONE	8	e75736	2013-09-16	24066185
lmo	PMC3771922	Cummins J, Casey PG, Joyce SA, et al	2013	A Mariner Transposon-Based Signature-Tagged Mutagenesis System for the Analysis of Oral Infection by Listeria monocytogenes	PLoS ONE	8	e75437	2013-09-12	24069416
lmo	PMC3762727	Durack J, Ross T, Bowman JP	2013	Characterisation of the Transcriptomes of Genetically Diverse Listeria monocytogenes Exposed to Hyperosmotic and Low Temperature Conditions Reveal Global Stress-Adaptation Mechanisms	PLoS ONE	8	e73603	2013-09-04	24023890
lmo	PMC3748028	Lee JH, Choi CW, Lee T, et al	2013	Transcription Factor ?B Plays an Important Role in the Production of Extracellular Membrane-Derived Vesicles in Listeria monocytogenes	PLoS ONE	8	e73196	2013-08-20	23977379
lmo	PMC3721983	Mujahid S, Orsi RH, Boor KJ, et al	2013	Protein level identification of the Listeria monocytogenes Sigma H, Sigma L, and Sigma C regulons	BMC Microbiology	13	156	2013-07-10	23841528
lmo	PMC3692452	den Bakker HC, Desjardins CA, Griggs AD, et al	2013	Evolutionary Dynamics of the Accessory Genome of Listeria monocytogenes	PLoS ONE	8	e67511	2013-06-25	23825666
lmo	PMC3716925	Kim H, Bhunia AK	2013	Secreted Listeria adhesion protein (Lap) influences Lap-mediated Listeria monocytogenes paracellular translocation through epithelial barrier	Gut Pathogens	5	16	2013-06-24	23799938
lmo	PMC3663569	Witte CE, Whiteley AT, Burke TP, et al	2013	Cyclic di-AMP Is Critical for Listeria monocytogenes Growth, Cell Wall Homeostasis, and Establishment of Infection	mBio	4	e00282-13	2013-05-28	23716572
lmo	PMC3648428	Neuhaus K, Satorhelyi P, Schauer K, et al	2013	Acid shock of Listeria monocytogenes at low environmental temperatures induces prfA, epithelial cell invasion, and lethality towards Caenorhabditis elegans	BMC Genomics	14	285	2013-04-27	23622257
lmo	PMC3604766	Chaudhuri S, Gantner BN, Ye RD, et al	2013	The Listeria monocytogenes ChiA Chitinase Enhances Virulence through Suppression of Host Innate Immunity	mBio	4	e00617-12	2013-03-19	23512964
lmo	PMC3561277	Roussel S, Félix B, Grant K, et al	2013	Fluorescence amplified fragment length polymorphism compared to pulsed field gel electrophoresis for Listeria monocytogenes subtyping	BMC Microbiology	13	14	2013-01-24	23347599
lmo	PMC3556495	Kuenne C, Billion A, Mraheil MA, et al	2013	Reassessment of the Listeria monocytogenes pan-genome reveals dynamic integration hotspots and mobile genetic elements as major components of the accessory genome	BMC Genomics	14	47	2013-01-22	23339658
lmo	PMC3610012	Tiensuu T, Andersson C, Rydén P, et al	2013	Cycles of light and dark co-ordinate reversible colony differentiation in Listeria monocytogenes	Molecular Microbiology	87	909-924	2013-01-21	23331346
lmo	PMC3544664	Nilsson RE, Ross T, Bowman JP, et al	2013	MudPIT Profiling Reveals a Link between Anaerobic Metabolism and the Alkaline Adaptive Response of Listeria monocytogenes EGD-e	PLoS ONE	8	e54157	2013-01-14	23342094
lmo	PMC3558321	Roche SM, Grépinet O, Kerouanton A, et al	2012	Polyphasic characterization and genetic relatedness of low-virulence and virulent Listeria monocytogenes isolates	BMC Microbiology	12	304	2012-12-26	23267677
lmo	PMC3565269	Mujahid S, Bergholz TM, Oliver HF, et al	2012	Exploration of the Role of the Non-Coding RNA SbrE in L. monocytogenes Stress Response	International Journal of Molecular Sciences	14	378-393	2012-12-24	23263668
lmo	PMC3534079	Krawczyk-Balska A, Marchlewicz J, Dudek D, et al	2012	Identification of a ferritin-like protein of Listeria monocytogenes as a mediator of ?-lactam tolerance and innate resistance to cephalosporins	BMC Microbiology	12	278	2012-11-24	23176286
lmo	PMC3443086	Garmyn D, Augagneur Y, Gal L, et al	2012	Listeria monocytogenes Differential Transcriptome Analysis Reveals Temperature-Dependent Agr Regulation and Suggests Overlaps with Other Regulons	PLoS ONE	7	e43154	2012-09-14	23024744
lmo	PMC3435247	Lobel L, Sigal N, Borovok I, et al	2012	Integrative Genomic Analysis Identifies Isoleucine and CodY as Regulators of Listeria monocytogenes Virulence	PLoS Genetics	8	e1002887	2012-09-06	22969433
lmo	PMC3425472	Fieseler L, Schmitter S, Teiserskas J, et al	2012	Rhamnose-Inducible Gene Expression in Listeria monocytogenes	PLoS ONE	7	e43444	2012-08-22	22927968
lmo	PMC3420962	Rowe JH, Ertelt JM, Xin L, et al	2012	Listeria monocytogenes Cytoplasmic Entry Induces Fetal Wastage by Disrupting Maternal Foxp3+ Regulatory T Cell-Sustained Fetal Tolerance	PLoS Pathogens	8	e1002873	2012-08-16	22916020
lmo	PMC3415414	Renier S, Micheau P, Talon R, et al	2012	Subcellular Localization of Extracytoplasmic Proteins in Monoderm Bacteria: Rational Secretomics-Based Strategy for Genomic and Proteomic Analyses	PLoS ONE	7	e42982	2012-08-09	22912771
lmo	PMC3409164	Laksanalamai P, Joseph LA, Silk BJ, et al	2012	Genomic Characterization of Listeria monocytogenes Strains Involved in a Multistate Listeriosis Outbreak Associated with Cantaloupe in US	PLoS ONE	7	e42448	2012-07-31	22860127
lmo	PMC3384907	Gambarin P, Magnabosco C, Losio MN, et al	2012	Listeria monocytogenes in Ready-to-Eat Seafood and Potential Hazards for the Consumers	International Journal of Microbiology	2012	497635	2012-06-16	22761621
lmo	PMC3368840	Briers Y, Staubli T, Schmid MC, et al	2012	Intracellular Vesicles as Reproduction Elements in Cell Wall-Deficient L-Form Bacteria	PLoS ONE	7	e38514	2012-06-06	22701656
lmo	PMC3377988	Wurtzel O, Sesto N, Mellin JR, et al	2012	Comparative transcriptomics of pathogenic and non-pathogenic Listeria species	Molecular Systems Biology	8	583	2012-05-22	22617957
lmo	PMC3464598	Hain T, Ghai R, Billion A, et al	2012	Comparative genomics and transcriptomics of lineages I, II, and III strains of Listeria monocytogenes	BMC Genomics	13	144	2012-04-24	22530965
lmo	PMC3366878	Krawczyk-Balska A, Popowska M, Markiewicz Z	2012	Re-evaluation of the significance of penicillin binding protein 3 in the susceptibility of Listeria monocytogenes to ?-lactam antibiotics	BMC Microbiology	12	57	2012-04-18	22513233
lmo	PMC3303824	Aubry C, Corr SC, Wienerroither S, et al	2012	Both TLR2 and TRIF Contribute to Interferon-? Production during Listeria Infection	PLoS ONE	7	e33299	2012-03-14	22432012
lmo	PMC3376052	García-del Portillo F, Pucciarelli MG	2012	Remodeling of the Listeria monocytogenes cell wall inside eukaryotic cells	Communicative & Integrative Biology	5	160-162	2012 Mar 1	22808321
lmo	PMC3283593	McLaughlin HP, Xiao Q, Rea RB, et al	2012	A Putative P-Type ATPase Required for Virulence and Resistance to Haem Toxicity in Listeria monocytogenes	PLoS ONE	7	e30928	2012-02-21	22363518
lmo	PMC3271275	Fuchs TM, Eisenreich W, Kern T, et al	2012	Toward a Systemic Understanding of Listeria monocytogenes Metabolism during Infection	Frontiers in Microbiology	3	23	2012-02-03	22347216
lmo	PMC3250429	Koo OK, Amalaradjou MA, Bhunia AK	2012	Recombinant Probiotic Expressing Listeria Adhesion Protein Attenuates Listeria monocytogenes Virulence In Vitro	PLoS ONE	7	e29277	2012-01-03	22235279
lmo	PMC3225968	Palmer ME, Chaturongakul S, Wiedmann M, et al	2011	The Listeria monocytogenes ?B Regulon and Its Virulence-Associated Functions Are Inhibited by a Small Molecule	mBio	2	e00241-11	2011-11-29	22128349
lmo	PMC3184099	Seifart Gomes C, Izar B, Pazan F, et al	2011	Universal Stress Proteins Are Important for Oxidative and Acid Stress Resistance and Growth of Listeria monocytogenes EGD-e In Vitro and In Vivo	PLoS ONE	6	e24965	2011-09-30	21980369
lmo	PMC3304070	Popowska M, Osińska M, Rzeczkowska M	2011	N-acetylglucosamine-6-phosphate deacetylase (NagA) of Listeria monocytogenes EGD, an essential enzyme for the metabolism and recycling of amino sugars	Archives of Microbiology	194	255-268	2011-09-24	21947170
lmo	PMC3179493	Piveteau P, Depret G, Pivato B, et al	2011	Changes in Gene Expression during Adaptation of Listeria monocytogenes to the Soil Environment	PLoS ONE	6	e24881	2011-09-23	21966375
lmo	PMC3179153	Izar B, Mraheil MA, Hain T	2011	Identification and Role of Regulatory Non-Coding RNAs in Listeria monocytogenes	International Journal of Molecular Sciences	12	5070-5079	2011-08-10	21954346
lmo	PMC3150275	Dortet L, Mostowy S, Louaka AS, et al	2011	Recruitment of the Major Vault Protein by InlK: A Listeria monocytogenes Strategy to Avoid Autophagy	PLoS Pathogens	7	e1002168	2011-08-04	21829365
lmo	PMC3078929	Nielsen JS, Larsen MH, Lillebæk EM, et al	2011	A Small RNA Controls Expression of the Chitinase ChiA in Listeria monocytogenes	PLoS ONE	6	e19019	2011-04-18	21533114
lmo	PMC3105390	Mraheil MA, Billion A, Mohamed W, et al	2011	The intracellular sRNA transcriptome of Listeria monocytogenes during growth in macrophages	Nucleic Acids Research	39	4235-4248	2011-01-29	21278422
lmo	PMC3019169	Ondrusch N, Kreft J	2011	Blue and Red Light Modulates SigB-Dependent Gene Transcription, Swimming Motility and Invasiveness in Listeria monocytogenes	PLoS ONE	6	e16151	2011-01-11	21264304
lmo	PMC3017082	Tessema GT, Møretrø T, Snipen L, et al	2011	Global Transcriptional Analysis of Spontaneous Sakacin P-Resistant Mutant Strains of Listeria monocytogenes during Growth on Different Sugars	PLoS ONE	6	e16192	2011-01-06	21253597
lmo	PMC3019230	den Bakker HC, Cummings CA, Ferreira V, et al	2010	Comparative genomics of the bacterial genus Listeria: Genome evolution is characterized by limited gene acquisition and limited gene loss	BMC Genomics	11	688	2010-12-02	21126366
lmo	PMC3001719	Thomsen LE, Gottlieb CT, Gottschalk S, et al	2010	The heme sensing response regulator HssR in Staphylococcus aureus but not the homologous RR23 in Listeria monocytogenes modulates susceptibility to the antimicrobial peptide plectasin	BMC Microbiology	10	307	2010-12-01	21122114
lmo	PMC3091722	Schauer K, Geginat G, Liang C, et al	2010	Deciphering the intracellular metabolism of Listeria monocytogenes by mutant screening and modelling	BMC Genomics	11	573	2010-10-18	20955543
lmo	PMC2996996	Deng X, Phillippy AM, Li Z, et al	2010	Probing the pan-genome of Listeria monocytogenes: new insights into intraspecific niche expansion and genomic diversification	BMC Genomics	11	500	2010-09-16	20846431
lmo	PMC2949700	Korsak D, Markiewicz Z, Gutkind GO, et al	2010	Identification of the full set of Listeria monocytogenes penicillin-binding proteins and characterization of PBPD2 (Lmo2812)	BMC Microbiology	10	239	2010-09-15	20843347
lmo	PMC3091653	Beresford NJ, Saville C, Bennett HJ, et al	2010	A new family of phosphoinositide phosphatases in microorganisms: identification and biochemical analysis	BMC Genomics	11	457	2010-08-02	20678187
lmo	PMC2860498	Gopal S, Berg D, Hagen N, et al	2010	Maltose and Maltodextrin Utilization by Listeria monocytogenes Depend on an Inducible ABC Transporter which Is Repressed by Glucose	PLoS ONE	5	e10349	2010-04-27	20436965
lmo	PMC2867954	Chen J, Chen Q, Jiang L, et al	2010	Internalin profiling and multilocus sequence typing suggest four Listeria innocua subgroups with different evolutionary distances from Listeria monocytogenes	BMC Microbiology	10	97	2010-03-31	20356375
lmo	PMC2834635	Gilmour MW, Graham M, Van Domselaar G, et al	2010	High-throughput genome sequencing of two Listeria monocytogenes clinical isolates during a large foodborne outbreak	BMC Genomics	11	120	2010-02-18	20167121
lmo	PMC2813243	Oliver HF, Orsi RH, Ponnala L, et al	2009	Deep RNA sequencing of L. monocytogenes reveals overlapping and extensive stationary phase and sigma B-dependent transcriptomes, including multiple highly transcribed noncoding RNAs	BMC Genomics	10	641	2009-12-30	20042087
lmo	PMC2801671	Van de Velde S, Carryn S, Van Bambeke F, et al	2009	Penicillin-binding Proteins (PBP) and Lmo0441 (a PBP-like protein) play a role in Beta-lactam sensitivity of Listeria monocytogenes	Gut Pathogens	1	23	2009-12-15	20003484
lmo	PMC2817478	Nielsen JS, Lei LK, Ebersbach T, et al	2009	Defining a role for Hfq in Gram-positive bacteria: evidence for Hfq-dependent antisense regulation in Listeria monocytogenes	Nucleic Acids Research	38	907-919	2009-11-26	19942685
lmo	PMC2764115	Webb AJ, Karatsa-Dodgson M, Gründling A	2009	Two-enzyme systems for glycolipid and polyglycerolphosphate lipoteichoic acid synthesis in Listeria monocytogenes	Molecular Microbiology	74	299-314	2009-08-24	19682249
lmo	PMC2679221	Camejo A, Buchrieser C, Couvé E, et al	2009	In Vivo Transcriptional Profiling of Listeria monocytogenes and Mutagenesis Identify New Virulence Factors Involved in Infection	PLoS Pathogens	5	e1000449	2009-05-29	19478867
lmo	PMC2532693	Orsi RH, Sun Q, Wiedmann M	2008	Genome-wide analyses reveal lineage specific contributions of positive selection and recombination to the evolution of Listeria monocytogenes	BMC Evolutionary Biology	8	233	2008-08-12	18700032
lmo	PMC2443805	Giotis ES, Muthaiyan A, Blair IS, et al	2008	Genomic and proteomic analysis of the Alkali-Tolerance Response (AlTR) in Listeria monocytogenes 10403S	BMC Microbiology	8	102	2008-06-24	18577215
lmo	PMC2248587	Hain T, Hossain H, Chatterjee SS, et al	2008	Temporal transcriptomic analysis of the Listeria monocytogenes EGD-e ?B regulon	BMC Microbiology	8	20	2008-01-28	18226246
lmo	PMC1796614	Bao L, Gu H, Dunn KA, et al	2007	Methods for selecting fixed-effect models for heterogeneous codon evolution, with comments on their application to gene and genome data	BMC Evolutionary Biology	7	S5	2007-02-08	17288578
lmo	PMC1807966	Mandin P, Repoila F, Vergassola M, et al	2007	Identification of new noncoding RNAs in Listeria monocytogenes and prediction of mRNA targets	Nucleic Acids Research	35	962-974	2007-01-26	17259222
lmo	PMC1435793	Shen A, Higgins DE	2006	The MogR Transcriptional Repressor Regulates Nonhierarchal Expression of Flagellar Motility Genes and Virulence in Listeria monocytogenes	PLoS Pathogens	2	e30	2006-04-14	16617375
lmo	PMC1347434	Dieterich G, Kärst U, Fischer E, et al	2005	LEGER: knowledge database and visualization tool for comparative genomics of pathogenic and non-pathogenic Listeria species	Nucleic Acids Research	34	D402-D406	2005-12-28	16381897
Rv	PMC3807545	Gouzy A, Poquet Y, Neyrolles O	2013	A central role for aspartate in Mycobacterium tuberculosis physiology and virulence	Frontiers in Cellular and Infection Microbiology	3	68	2013-10-24	0
Rv	PMC3796483	Serafini A, Pisu D, Palù G, et al	2013	The ESX-3 Secretion System Is Necessary for Iron and Zinc Homeostasis in Mycobacterium tuberculosis	PLoS ONE	8	e78351	2013-10-14	24155985
Rv	PMC3795050	Nandakumar S, Kannanganat S, Dobos KM, et al	2013	O-mannosylation of the Mycobacterium tuberculosis Adhesin Apa Is Crucial for T Cell Antigenicity during Infection but Is Expendable for Protection	PLoS Pathogens	9	e1003705	2013-10-10	24130497
Rv	PMC3794045	Marongiu L, Donini M, Toffali L, et al	2013	ESAT-6 and HspX Improve the Effectiveness of BCG to Induce Human Dendritic Cells-Dependent Th1 and NK Cells Activation	PLoS ONE	8	e75684	2013-10-09	24130733
Rv	PMC3793174	Briken V, Ahlbrand SE, Shah S	2013	Mycobacterium tuberculosis and the host cell inflammasome: a complex relationship	Frontiers in Cellular and Infection Microbiology	3	62	2013-10-09	24130966
Rv	PMC3790230	Ansari AW, Kamarulzaman A, Schmidt RE	2013	Multifaceted Impact of Host C-C Chemokine CCL2 in the Immuno-Pathogenesis of HIV-1/M. tuberculosis Co-Infection	Frontiers in Immunology	4	312	2013-10-04	24109479
Rv	PMC3789770	Martínez-Jiménez F, Papadatos G, Yang L, et al	2013	Target Prediction for an Open Access Set of Compounds Active against Mycobacterium tuberculosis	PLoS Computational Biology	9	e1003253	2013-10-03	24098102
Rv	PMC3787013	Chen Y, Wu J, Tu L, et al	2013	1H-NMR Spectroscopy Revealed Mycobacterium tuberculosis Caused Abnormal Serum Metabolic Profile of Cattle	PLoS ONE	8	e74507	2013-09-30	24098654
Rv	PMC3785514	Gupta A, Shrivastava N, Grover P, et al	2013	A Novel Helper Phage Enabling Construction of Genome-Scale ORF-Enriched Phage Display Libraries	PLoS ONE	8	e75212	2013-09-27	24086469
Rv	PMC3781026	Ioerger TR, O’Malley T, Liao R, et al	2013	Identification of New Drug Targets and Resistance Mechanisms in Mycobacterium tuberculosis	PLoS ONE	8	e75245	2013-09-23	24086479
Rv	PMC3792642	Premkumar L, Heras B, Duprez W, et al	2013	Rv2969c, essential for optimal growth in Mycobacterium tuberculosis, is a DsbA-like enzyme that interacts with VKOR-derived peptides and has atypical features of DsbA-like disulfide oxidases	Acta Crystallographica Section D: Biological Crystallography	69	1981-1994	2013-09-20	24100317
Rv	PMC3781833	Small JL, Park SW, Kana BD, et al	2013	Perturbation of Cytochrome c Maturation Reveals Adaptability of the Respiratory Chain in Mycobacterium tuberculosis	mBio	4	e00475-13	2013-09-17	24045640
Rv	PMC3814196	Rose G, Cortes T, Comas I, et al	2013	Mapping of Genotype-Phenotype Diversity among Clinical Isolates of Mycobacterium tuberculosis by Sequence-Based Transcriptional Profiling	Genome Biology and Evolution	5	1849-1862	2013-09-16	24115728
Rv	PMC3774663	Ignatov D, Malakho S, Majorov K, et al	2013	RNA-Seq Analysis of Mycobacterium avium Non-Coding Transcriptome	PLoS ONE	8	e74209	2013-09-16	24066122
Rv	PMC3787564	Jain RK, Nayak AR, Husain AA, et al	2013	Mycobacterial Dormancy Regulon Protein Rv2623 as a Novel Biomarker for the Diagnosis of Latent and Active Tuberculous Meningitis	Disease markers	35	311-316	2013-09-15	24167379
Rv	PMC3749005	Pollock KM, Whitworth HS, Montamat-Sicotte DJ, et al	2013	T-Cell Immunophenotyping Distinguishes Active From Latent Tuberculosis	The Journal of Infectious Diseases	208	952-968	2013 Sep 15	23966657
Rv	PMC3772801	Qin L, Gao S, Wang J, et al	2013	The Conservation and Application of Three Hypothetical Protein Coding Gene for Direct Detection of Mycobacterium tuberculosis in Sputum Specimens	PLoS ONE	8	e73955	2013-09-13	24058507
Rv	PMC3769366	Sutherland JS, Lalor MK, Black GF, et al	2013	Analysis of Host Responses to Mycobacterium tuberculosis Antigens in a Multi-Site Study of Subjects with Different TB and HIV Infection States in Sub-Saharan Africa	PLoS ONE	8	e74080	2013-09-10	24040170
Rv	PMC3762836	Feiler C, Fisher AC, Boock JT, et al	2013	Directed Evolution of Mycobacterium tuberculosis ?-Lactamase Reveals Gatekeeper Residue That Regulates Antibiotic Resistance and Catalytic Efficiency	PLoS ONE	8	e73123	2013-09-04	24023821
Rv	PMC3776920	Gaudion A, Dawson L, Davis E, et al	2013	Characterisation of the Mycobacterium tuberculosis alternative sigma factor SigG: Its operon and regulon	Tuberculosis (Edinburgh, Scotland)	93	482-491	2013 Sep	23871545
Rv	PMC3776917	Matange N, Hunt DM, Buxton RS, et al	2013	Overexpression of the Rv0805 phosphodiesterase elicits a cAMP-independent transcriptional response	Tuberculosis (Edinburgh, Scotland)	93	492-500	2013 Sep	23835087
Rv	PMC3759846	Krishnan N, Robertson BD, Thwaites G	2013	Pathways of IL-1? secretion by macrophages infected with clinical Mycobacterium tuberculosis strains	Tuberculosis (Edinburgh, Scotland)	93	538-547	2013 Sep	23849220
Rv	PMC3756022	Prasanna AN, Mehra S	2013	Comparative Phylogenomics of Pathogenic and Non-Pathogenic Mycobacterium	PLoS ONE	8	e71248	2013-08-28	24015186
Rv	PMC3752972	Beste DJ, Nöh K, Niedenführ S, et al	2013	13C-Flux Spectral Analysis of Host-Pathogen Metabolism Reveals a Mixed Diet for Intracellular Mycobacterium tuberculosis	Chemistry & Biology	20	1012-1021	2013 Aug 22	23911587
Rv	PMC3744459	Xin Q, Niu H, Li Z, et al	2013	Subunit Vaccine Consisting of Multi-Stage Antigens Has High Protective Efficacy against Mycobacterium tuberculosis Infection in Mice	PLoS ONE	8	e72745	2013-08-15	23967337
Rv	PMC3738908	Tateishi Y, Tamaru A, Ogura Y, et al	2013	Whole-Genome Sequence of the Potentially Hypertransmissible Multidrug-Resistant Mycobacterium tuberculosis Beijing Strain OM-V02_005	Genome Announcements	1	e00608-13	2013-08-08	23929492
Rv	PMC3738639	Gideon HP, Hamilton MS, Wood K, et al	2013	Impairment of IFN-Gamma Response to Synthetic Peptides of Mycobacterium tuberculosis in a 7-Day Whole Blood Assay	PLoS ONE	8	e71351	2013-08-08	23951140
Rv	PMC3731287	Puri RV, Singh N, Gupta RK, et al	2013	Endonuclease IV Is the Major Apurinic/Apyrimidinic Endonuclease in Mycobacterium tuberculosis and Is Important for Protection against Oxidative Damage	PLoS ONE	8	e71535	2013-08-01	23936515
Rv	PMC3805332	Roy R, Usha V, Kermani A, et al	2013	Synthesis of ?-Glucan in Mycobacteria Involves a Hetero-octameric Complex of Trehalose Synthase TreS and Maltokinase Pep2	ACS Chemical Biology	8	2245-2255	2013-07-31	23901909
Rv	PMC3735190	Reiling N, Homolka S, Walter K, et al	2013	Clade-Specific Virulence Patterns of Mycobacterium tuberculosis Complex Strains in Human Primary Macrophages and Aerogenically Infected Mice	mBio	4	e00250-13	2013-07-30	23900170
Rv	PMC3728311	Hanekom M, Streicher EM, Van de Berg D, et al	2013	Population Structure of Mixed Mycobacterium tuberculosis Infection Is Strain Genotype and Culture Medium Dependent	PLoS ONE	8	e70178	2013-07-30	23936157
Rv	PMC3728290	Darby CM, Ingólfsson HI, Jiang X, et al	2013	Whole Cell Screen for Inhibitors of pH Homeostasis in Mycobacterium tuberculosis	PLoS ONE	8	e68942	2013-07-30	23935911
Rv	PMC3724605	Mishra A, Vij M, Kumar D, et al	2013	Integration Host Factor of Mycobacterium tuberculosis, mIHF, Compacts DNA by a Bending Mechanism	PLoS ONE	8	e69985	2013-07-26	23922883
Rv	PMC3719076	Singhal A, Arora G, Sajid A, et al	2013	Regulation of homocysteine metabolism by Mycobacterium tuberculosis S-adenosylhomocysteine hydrolase	Scientific Reports	3	2264	2013-07-23	23877358
Rv	PMC3718739	Ghosh A, Tousif S, Bhattacharya D, et al	2013	Expression of the ARPC4 Subunit of Human Arp2/3 Severely Affects Mycobacterium tuberculosis Growth and Suppresses Immunogenic Response in Murine Macrophages	PLoS ONE	8	e69949	2013-07-22	23894563
Rv	PMC3729367	Prasad TS, Verma R, Kumar S, et al	2013	Proteomic analysis of purified protein derivative of Mycobacterium tuberculosis	Clinical proteomics	10	8	2013-07-19	23870090
Rv	PMC3732442	Sarma PV, Srikanth L, Venkatesh K, et al	2013	Isolation, purification and characterization of Cardiolipin synthase from Mycobacterium phlei {PRIVATE}	Bioinformation	9	690-695	2013-07-17	23930021
Rv	PMC3701709	Coussens AK, Wilkinson RJ, Nikolayevskyy V, et al	2013	Ethnic Variation in Inflammatory Profile in Tuberculosis	PLoS Pathogens	9	e1003468	2013-07-04	23853590
Rv	PMC3701705	Shell SS, Prestwich EG, Baek SH, et al	2013	DNA Methylation Impacts Gene Expression and Ensures Hypoxic Survival of Mycobacterium tuberculosis	PLoS Pathogens	9	e1003419	2013-07-04	23853579
Rv	PMC3710928	Joung SM, Ryoo S	2013	BCG vaccine in Korea	Clinical and Experimental Vaccine Research	2	83-91	2013-07-03	23858398
Rv	PMC3699628	Rapanoel HA, Mazandu GK, Mulder NJ	2013	Predicting and Analyzing Interactions between Mycobacterium tuberculosis and Its Human Host	PLoS ONE	8	e67472	2013-07-02	23844013
Rv	PMC3699616	Dedieu L, Serveau-Avesque C, Canaan S	2013	Identification of Residues Involved in Substrate Specificity and Cytotoxicity of Two Closely Related Cutinases from Mycobacterium tuberculosis	PLoS ONE	8	e66913	2013-07-02	23843969
Rv	PMC3701491	Alonso H, Samper S, Martín C, et al	2013	Mapping IS6110 in high-copy number Mycobacterium tuberculosis strains shows specific insertion points in the Beijing genotype	BMC Genomics	14	422	2013-06-25	23800083
Rv	PMC3689843	Lewinsohn DM, Swarbrick GM, Cansler ME, et al	2013	Human Mycobacterium tuberculosis CD8 T Cell Antigens/Epitopes Identified by a Proteomic Peptide Library	PLoS ONE	8	e67016	2013-06-21	23805289
Rv	PMC3693423	Guzman JD, Evangelopoulos D, Gupta A, et al	2013	Antitubercular specific activity of ibuprofen and the other 2-arylpropanoic acids using the HT-SPOTi whole-cell phenotypic assay	BMJ Open	3	e002672	2013-06-19	23794563
Rv	PMC3688994	Pacheco SA, Powers KM, Engelmann F, et al	2013	Autophagic Killing Effects against Mycobacterium tuberculosis by Alveolar Macrophages from Young and Aged Rhesus Macaques	PLoS ONE	8	e66985	2013-06-18	23825603
Rv	PMC3699378	Das S, Roychowdhury T, Kumar P, et al	2013	Genetic heterogeneity revealed by sequence analysis of Mycobacterium tuberculosis isolates from extra-pulmonary tuberculosis patients	BMC Genomics	14	404	2013-06-17	23773324
Rv	PMC3697303	Zhang S, Chen J, Shi W, et al	2013	Mutations in panD encoding aspartate decarboxylase are associated with pyrazinamide resistance in Mycobacterium tuberculosis	Emerging Microbes & Infections	2	e34-	2013-06-12	0
Rv	PMC3722594	Barathy DV, Suguna K	2013	Crystal structure of a putative aspartic proteinase domain of the Mycobacterium tuberculosis cell surface antigen PE_PGRS16	FEBS Open Bio	3	256-262	2013-06-08	23923105
Rv	PMC3675115	Sogi KM, Gartner ZJ, Breidenbach MA, et al	2013	Mycobacterium tuberculosis Rv3406 Is a Type II Alkyl Sulfatase Capable of Sulfate Scavenging	PLoS ONE	8	e65080	2013-06-06	23762287
Rv	PMC3670895	Sarathy JP, Lee E, Dartois V	2013	Polyamines Inhibit Porin-Mediated Fluoroquinolone Uptake in Mycobacteria	PLoS ONE	8	e65806	2013-06-03	23755283
Rv	PMC3713819	Coscolla M, Lewin A, Metzger S, et al	2013	Novel Mycobacterium tuberculosis Complex Isolate from a Wild Chimpanzee	Emerging Infectious Diseases	19	969-976	2013 Jun	23735084
Rv	PMC3680158	Wassie L, Abebe M, Aseffa A, et al	2013	Development of a proof of concept immunochromatographic lateral flow assay for point of care diagnosis of Mycobacterium tuberculosis	BMC Research Notes	6	202	2013-05-21	23688126
Rv	PMC3663568	Chuang YM, Belchis DA, Karakousis PC	2013	The Polyphosphate Kinase Gene ppk2 Is Required for Mycobacterium tuberculosis Inorganic Polyphosphate Regulation and Virulence	mBio	4	e00039-13	2013-05-21	23695835
Rv	PMC3660525	Namouchi A, Karboul A, Fabre M, et al	2013	Evolution of Smooth Tubercle Bacilli PE and PE_PGRS Genes: Evidence for a Prominent Role of Recombination and Imprint of Positive Selection	PLoS ONE	8	e64718	2013-05-21	23705005
Rv	PMC3680244	Xu G, Liu B, Wang F, et al	2013	High-throughput screen of essential gene modules in Mycobacterium tuberculosis: a bibliometric approach	BMC Infectious Diseases	13	227	2013-05-20	23687949
Rv	PMC3656116	Gehre F, Otu J, DeRiemer K, et al	2013	Deciphering the Growth Behaviour of Mycobacterium africanum	PLoS Neglected Tropical Diseases	7	e2220	2013-05-16	23696911
Rv	PMC3662644	Jenkins VA, Barton GR, Robertson BD, et al	2013	Genome wide analysis of the complete GlnR nitrogen-response regulon in Mycobacterium smegmatis	BMC Genomics	14	301	2013-05-04	23642041
Rv	PMC3675491	Tabib-Salazar A, Liu B, Doughty P, et al	2013	The actinobacterial transcription factor RbpA binds to the principal sigma subunit of RNA polymerase	Nucleic Acids Research	41	5679-5691	2013-04-19	23605043
Rv	PMC3629081	Remuiñán MJ, Pérez-Herrán E, Rullás J, et al	2013	Tetrahydropyrazolo[1,5-a]Pyrimidine-3-Carboxamide and N-Benzyl-6?,7?-Dihydrospiro[Piperidine-4,4?-Thieno[3,2-c]Pyran] Analogues with Bactericidal Efficacy against Mycobacterium tuberculosis Targeting MmpL3	PLoS ONE	8	e60933	2013-04-17	23613759
Rv	PMC3625197	Cox RA, Garcia MJ	2013	Adaptation of Mycobacteria to Growth Conditions: A Theoretical Analysis of Changes in Gene Expression Revealed by Microarrays	PLoS ONE	8	e59883	2013-04-12	23593152
Rv	PMC3618439	Gannoun-Zaki L, Alibaud L, Carrère-Kremer S, et al	2013	Overexpression of the KdpF Membrane Peptide in Mycobacterium bovis BCG Results in Reduced Intramacrophage Growth and Altered Cording Morphology	PLoS ONE	8	e60379	2013-04-05	23577107
Rv	PMC3616970	Tan S, Sukumar N, Abramovitch RB, et al	2013	Mycobacterium tuberculosis Responds to Chloride and pH as Synergistic Cues to the Immune Status of its Host Cell	PLoS Pathogens	9	e1003282	2013-04-04	23592993
Rv	PMC3709824	Gómez-Velasco A, Bach H, Rana AK, et al	2013	Disruption of the serine/threonine protein kinase H affects phthiocerol dimycocerosates synthesis in Mycobacterium tuberculosis	Microbiology	159	726-736	2013 Apr	23412844
Rv	PMC3613350	Personne Y, Brown AC, Schuessler DL, et al	2013	Mycobacterium tuberculosis ClpP Proteases Are Co-transcribed but Exhibit Different Substrate Specificities	PLoS ONE	8	e60228	2013-04-01	23560081
Rv	PMC3608651	Axelsson-Robertson R, Loxton AG, Walzl G, et al	2013	A Broad Profile of Co-Dominant Epitopes Shapes the Peripheral Mycobacterium tuberculosis Specific CD8+ T-Cell Immune Response in South African Patients with Active Tuberculosis	PLoS ONE	8	e58309	2013-03-26	23555576
Rv	PMC3605390	Munshi T, Gupta A, Evangelopoulos D, et al	2013	Characterisation of ATP-Dependent Mur Ligases Involved in the Biogenesis of Cell Wall Peptidoglycan in Mycobacterium tuberculosis	PLoS ONE	8	e60143	2013-03-21	23555903
Rv	PMC3646403	Wang H, Dong D, Tang S, et al	2013	PPE38 of Mycobacterium marinum Triggers the Cross-Talk of Multiple Pathways Involved in the Host Response, As Revealed by Subcellular Quantitative Proteomics	Journal of Proteome Research	12	2055-2066	2013-03-20	23514422
Rv	PMC3602415	Srivastava VK, Srivastava S, Arora A, et al	2013	Structural Insights into Putative Molybdenum Cofactor Biosynthesis Protein C (MoaC2) from Mycobacterium tuberculosis H37Rv	PLoS ONE	8	e58333	2013-03-19	23526978
Rv	PMC3594219	Simeone R, Huet G, Constant P, et al	2013	Functional Characterisation of Three O-methyltransferases Involved in the Biosynthesis of Phenolglycolipids in Mycobacterium tuberculosis	PLoS ONE	8	e58954	2013-03-11	23536839
Rv	PMC3592798	Sanjuan-Jimenez R, Colmenero JD, Bermúdez P, et al	2013	Amplicon DNA Melting Analysis for the Simultaneous Detection of Brucella spp and Mycobacterium tuberculosis Complex. Potential Use in Rapid Differential Diagnosis between Extrapulmonary Tuberculosis and Focal Complications of Brucellosis	PLoS ONE	8	e58353	2013-03-08	23520501
Rv	PMC3616884	Ekins S, Clark AM, Sarker M	2013	TB Mobile: a mobile app for anti-tuberculosis molecules with known targets	Journal of Cheminformatics	5	13	2013-03-06	23497706
Rv	PMC3675820	Wolfe LM, Veeraraghavan U, Idicula-Thomas S, et al	2013	A Chemical Proteomics Approach to Profiling the ATP-binding Proteome of Mycobacterium tuberculosis	Molecular & Cellular Proteomics : MCP	12	1644-1660	2013-03-05	23462205
Rv	PMC3589379	Rodríguez JE, Ramírez AS, Salas LP, et al	2013	Transcription of Genes Involved in Sulfolipid and Polyacyltrehalose Biosynthesis of Mycobacterium tuberculosis in Experimental Latent Tuberculosis Infection	PLoS ONE	8	e58378	2013-03-05	23472191
Rv	PMC3589338	Kato-Maeda M, Ho C, Passarelli B, et al	2013	Use of Whole Genome Sequencing to Determine the Microevolution of Mycobacterium tuberculosis during an Outbreak	PLoS ONE	8	e58235	2013-03-05	23472164
Rv	PMC3647658	van Ingen J, Brosch R, van Soolingen D	2013	Characterization of Mycobacterium orygis	Emerging Infectious Diseases	19	521-522	2013 Mar	23750365
Rv	PMC3612183	Williams KJ, Bennett MH, Barton GR, et al	2013	Adenylylation of mycobacterial Glnk (PII) protein is induced by nitrogen limitation	Tuberculosis (Edinburgh, Scotland)	93	198-206	2013 Mar	23352854
Rv	PMC3585148	Chao MC, Kieser KJ, Minami S, et al	2013	Protein Complexes and Proteolytic Activation of the Cell Wall Hydrolase RipA Regulate Septal Resolution in Mycobacteria	PLoS Pathogens	9	e1003197	2013-02-28	23468634
Rv	PMC3582449	Calero R, Mirabal M, Bouza J, et al	2013	In Silico identification of M. TB proteins with diagnostic potential	BMC Immunology	14	S9	2013-02-25	23458073
Rv	PMC3602886	Joshi RS, Jamdhade MD, Sonawane MS, et al	2013	Resistome analysis of Mycobacterium tuberculosis: Identification of aminoglycoside 2'-Nacetyltransferase (AAC) as co-target for drug desigining	Bioinformation	9	174-181	2013-02-21	23519100
Rv	PMC3577857	Ilina EN, Shitikov EA, Ikryannikova LN, et al	2013	Comparative Genomic Analysis of Mycobacterium tuberculosis Drug Resistant Strains from Russia	PLoS ONE	8	e56577	2013-02-20	23437175
Rv	PMC3573661	Fukuda T, Matsumura T, Ato M, et al	2013	Critical Roles for Lipomannan and Lipoarabinomannan in Cell Wall Integrity of Mycobacteria and Pathogenesis of Tuberculosis	mBio	4	e00472-12	2013-02-19	23422411
Rv	PMC3605044	Böth D, Steiner EM, Stadler D, et al	2013	Structure of LdtMt2, an l,d-transpeptidase from Mycobacterium tuberculosis	Acta Crystallographica Section D: Biological Crystallography	69	432-441	2013-02-16	23519418
Rv	PMC3605043	Kim HS, Kim J, Im HN, et al	2013	Structural basis for the inhibition of Mycobacterium tuberculosis l,d-transpeptidase by meropenem, a drug effective against extensively drug-resistant strains	Acta Crystallographica Section D: Biological Crystallography	69	420-431	2013-02-16	23519417
Rv	PMC3570532	Roetzer A, Diel R, Kohl TA, et al	2013	Whole Genome Sequencing versus Traditional Genotyping for Investigation of a Mycobacterium tuberculosis Outbreak: A Longitudinal Molecular Epidemiological Study	PLoS Medicine	10	e1001387	2013-02-12	23424287
Rv	PMC3570474	Villela AD, Ducati RG, Rosado LA, et al	2013	Biochemical Characterization of Uracil Phosphoribosyltransferase from Mycobacterium tuberculosis	PLoS ONE	8	e56445	2013-02-12	23424660
Rv	PMC3567006	Phong WY, Lin W, Rao SP, et al	2013	Characterization of Phosphofructokinase Activity in Mycobacterium tuberculosis Reveals That a Functional Glycolytic Carbon Flow Is Necessary to Limit the Accumulation of Toxic Metabolic Intermediates under Hypoxia	PLoS ONE	8	e56037	2013-02-07	23409118
Rv	PMC3603451	Gopinath K, Venclovas Č, Ioerger TR, et al	2013	A vitamin B12 transporter in Mycobacterium tuberculosis	Open Biology	3	120175	2013 Feb	23407640
Rv	PMC3562317	Sultana R, Vemula MH, Banerjee S, et al	2013	The PE16 (Rv1430) of Mycobacterium tuberculosis Is an Esterase Belonging to Serine Hydrolase Superfamily of Proteins	PLoS ONE	8	e55320	2013-02-01	23383323
Rv	PMC3561247	Aleksic E, Merker M, Cox H, et al	2013	First Molecular Epidemiology Study of Mycobacterium tuberculosis in Kiribati	PLoS ONE	8	e55423	2013-01-31	23383187
Rv	PMC3561183	Wells RM, Jones CM, Xi Z, et al	2013	Discovery of a Siderophore Export System Essential for Virulence of Mycobacterium tuberculosis	PLoS Pathogens	9	e1003120	2013-01-31	23431276
Rv	PMC3558500	Bánky D, Iván G, Grolmusz V	2013	Equal Opportunity for Low-Degree Network Nodes: A PageRank-Based Method for Protein Target Identification in Metabolic Graphs	PLoS ONE	8	e54204	2013-01-29	23382878
Rv	PMC3554618	Lindestam Arlehamn CS, Gerasimova A, Mele F, et al	2013	Memory T Cells in Latent Mycobacterium tuberculosis Infection Are Directed against Three Antigenic Islands and Largely Contained in a CXCR3+CCR6+ Th1 Subset	PLoS Pathogens	9	e1003130	2013-01-24	23358848
Rv	PMC3650330	Albrethsen J, Agner J, Piersma SR, et al	2013	Proteomic Profiling of Mycobacterium tuberculosis Identifies Nutrient-starvation-responsive Toxin-antitoxin Systems	Molecular & Cellular Proteomics : MCP	12	1180-1191	2013-01-23	23345537
Rv	PMC3552959	Chatterjee A, Saranath D, Bhatter P, et al	2013	Global Transcriptional Profiling of Longitudinal Clinical Isolates of Mycobacterium tuberculosis Exhibiting Rapid Accumulation of Drug Resistance	PLoS ONE	8	e54717	2013-01-23	23355892
Rv	PMC3597663	Jaiswal RK, Prabha TS, Manjeera G, et al	2013	Mycobacterium tuberculosis RsdA provides a conformational rationale for selective regulation of ?-factor activity by proteolysis	Nucleic Acids Research	41	3414-3423	2013-01-10	23314154
Rv	PMC3542180	Marrero J, Trujillo C, Rhee KY, et al	2013	Glucose Phosphorylation Is Required for Mycobacterium tuberculosis Persistence in Mice	PLoS Pathogens	9	e1003116	2013-01-10	23326232
Rv	PMC3540035	Mestre O, Hurtado-Ortiz R, Dos Vultos T, et al	2013	High Throughput Phenotypic Selection of Mycobacterium tuberculosis Mutants with Impaired Resistance to Reactive Oxygen Species Identifies Genes Important for Intracellular Growth	PLoS ONE	8	e53486	2013-01-08	23320090
Rv	PMC3538682	Yang H, Chen H, Liu Z, et al	2013	A Novel B-Cell Epitope Identified within Mycobacterium tuberculosis CFP10/ESAT-6 Protein	PLoS ONE	8	e52848	2013-01-07	23308124
Rv	PMC3538642	Kapoor N, Pawar S, Sirakova TD, et al	2013	Human Granuloma In Vitro Model, for TB Dormancy and Resuscitation	PLoS ONE	8	e53657	2013-01-07	23308269
Rv	PMC3538277	Ehlers S, Schaible UE	2013	The Granuloma in Tuberculosis: Dynamics of a Host-Pathogen Collusion	Frontiers in Immunology	3	411	2013-01-07	23308075
Rv	PMC3695354	Skvortsov TA, Ignatov DV, Majorov KB, et al	2013	Mycobacterium tuberculosis Transcriptome Profiling in Mice with Genetically Different Susceptibility to Tuberculosis	Acta Naturae	5	62-69	2013	23819037
Rv	PMC3544749	Forrellad MA, Klepp LI, Gioffré A, et al	2013	Virulence factors of the Mycobacterium tuberculosis complex	Virulence	4	1966-03-01	2013 Jan 1	23076359
Rv	PMC3567243	Gurumurthy M, Rao M, Mukherjee T, et al	2012	A novel F420-dependent anti-oxidant mechanism protects Mycobacterium tuberculosis against oxidative stress and bactericidal agents	Molecular Microbiology	87	744-755	2012-12-28	23240649
Rv	PMC3532481	Bhat KH, Ahmed A, Kumar S, et al	2012	Role of PPE18 Protein in Intracellular Survival and Pathogenicity of Mycobacterium tuberculosis in Mice	PLoS ONE	7	e52601	2012-12-28	23300718
Rv	PMC3531362	Blouin Y, Hauck Y, Soler C, et al	2012	Significance of the Identification in the Horn of Africa of an Exceptionally Deep Branching Mycobacterium tuberculosis Clade	PLoS ONE	7	e52841	2012-12-27	23300794
Rv	PMC3575809	Biswas T, Resto-Roldán E, Sawyer SK, et al	2012	A novel non-radioactive primase-pyrophosphatase activity assay and its application to the discovery of inhibitors of Mycobacterium tuberculosis primase DnaG	Nucleic Acids Research	41	e56	2012-12-24	23267008
Rv	PMC3581621	Sala A, Calderon V, Bordes P, et al	2012	TAC from Mycobacterium tuberculosis: a paradigm for stress-responsive toxin-antitoxin systems controlled by SecB-like chaperones	Cell Stress & Chaperones	18	129-135	2012-12-22	23264229
Rv	PMC3563495	Moreno-Altamirano MM, Paredes-González IS, Espitia C, et al	2012	Bioinformatic identification of Mycobacterium tuberculosis proteins likely to target host cell mitochondria: virulence factors?	Microbial Informatics and Experimentation	2	9	2012-12-22	23259719
Rv	PMC3534377	Leblanc C, Prudhomme T, Tabouret G, et al	2012	4?-Phosphopantetheinyl Transferase PptT, a New Drug Target Required for Mycobacterium tuberculosis Growth and Persistence In Vivo	PLoS Pathogens	8	e1003097	2012-12-20	23308068
Rv	PMC3526491	Miotto P, Forti F, Ambrosi A, et al	2012	Genome-Wide Discovery of Small RNAs in Mycobacterium tuberculosis	PLoS ONE	7	e51950	2012-12-19	23284830
Rv	PMC3537638	Zacharia VM, Shiloh MU	2012	Effect of carbon monoxide on Mycobacterium tuberculosis pathogenesis	Medical Gas Research	2	30	2012-12-17	23244630
Rv	PMC3524191	Tiwari BM, Kannan N, Vemu L, et al	2012	The Mycobacterium tuberculosis PE Proteins Rv0285 and Rv1386 Modulate Innate Immunity and Mediate Bacillary Survival in Macrophages	PLoS ONE	7	e51686	2012-12-17	23284742
Rv	PMC3524121	Di Luca M, Bottai D, Batoni G, et al	2012	The ESX-5 Associated eccB5-eccC5 Locus Is Essential for Mycobacterium tuberculosis Viability	PLoS ONE	7	e52059	2012-12-17	23284869
Rv	PMC3522743	Sirakova TD, Deb C, Daniel J, et al	2012	Wax Ester Synthesis is Required for Mycobacterium tuberculosis to Enter In Vitro Dormancy	PLoS ONE	7	e51641	2012-12-14	23272127
Rv	PMC3522729	Wang S, Diao N, Lu C, et al	2012	Evaluation of the Diagnostic Potential of IP-10 and IL-2 as Biomarkers for the Diagnosis of Active and Latent Tuberculosis in a BCG-Vaccinated Population	PLoS ONE	7	e51338	2012-12-14	23272100
Rv	PMC3553938	Uplekar S, Rougemont J, Cole ST, et al	2012	High-resolution transcriptome and genome-wide dynamics of RNA polymerase and NusA in Mycobacterium tuberculosis	Nucleic Acids Research	41	961-977	2012-12-07	23222129
Rv	PMC3515764	Cayabyab MJ, Macovei L, Campos-Neto A	2012	Current and novel approaches to vaccine development against tuberculosis	Frontiers in Cellular and Infection Microbiology	2	154	2012-12-06	23230563
Rv	PMC3500311	Verma-Kumar S, Abraham D, Dendukuri N, et al	2012	Serodiagnosis of Tuberculosis in Asian Elephants (Elephas maximus) in Southern India: A Latent Class Analysis	PLoS ONE	7	e49548	2012-11-16	23166708
Rv	PMC3499565	Martirosyan A, Pérez-Gutierrez C, Banchereau R, et al	2012	Brucella ? 1,2 Cyclic Glucan Is an Activator of Human and Mouse Dendritic Cells	PLoS Pathogens	8	e1002983	2012-11-15	23166489
Rv	PMC3503283	Elamin AA, Stehr M, Singh M	2012	Lipid Droplets and Mycobacterium leprae Infection	Journal of Pathogens	2012	361374	2012-11-12	23209912
Rv	PMC3531733	Mishra AK, Alves JE, Krumbach K, et al	2012	Differential Arabinan Capping of Lipoarabinomannan Modulates Innate Immune Responses and Impacts T Helper Cell Differentiation	The Journal of Biological Chemistry	287	44173-44183	2012-11-09	23144457
Rv	PMC3573601	Stavri H, Bucurenci N, Ulea I, et al	2012	Use of recombinant purified protein derivative (PPD) antigens as specific skin test for tuberculosis	The Indian Journal of Medical Research	136	799-807	2012 Nov	23287127
Rv	PMC3504404	Li W, Deng G, Li M, et al	2012	Roles of Mucosal Immunity against Mycobacterium tuberculosis Infection	Tuberculosis Research and Treatment	2012	791728	2012-11-01	23213508
Rv	PMC3485146	Rana AK, Singh A, Gurcha SS, et al	2012	Ppm1-Encoded Polyprenyl Monophosphomannose Synthase Activity Is Essential for Lipoglycan Synthesis and Survival in Mycobacteria	PLoS ONE	7	e48211	2012-10-31	23118955
Rv	PMC3484146	Butler RE, Brodin P, Jang J, et al	2012	The Balance of Apoptotic and Necrotic Cell Death in Mycobacterium tuberculosis Infected Macrophages Is Not Dependent on Bacterial Virulence	PLoS ONE	7	e47573	2012-10-30	23118880
Rv	PMC3485045	de Sousa EM, da Costa AC, Trentini MM, et al	2012	Immunogenicity of a Fusion Protein Containing Immunodominant Epitopes of Ag85C, MPT51, and HspX from Mycobacterium tuberculosis in Mice and Active TB Infection	PLoS ONE	7	e47781	2012-10-25	23133523
Rv	PMC3478262	Bashiri G, Perkowski EF, Turner AP, et al	2012	Tat-Dependent Translocation of an F420-Binding Protein of Mycobacterium tuberculosis	PLoS ONE	7	e45003	2012-10-22	23110042
Rv	PMC3470408	Mann FM, Xu M, Davenport EK, et al	2012	Functional characterization and evolution of the isotuberculosinol operon in Mycobacterium tuberculosis and related Mycobacteria	Frontiers in Microbiology	3	368	2012-10-12	23091471
Rv	PMC3468619	Skolimowska KH, Rangaka MX, Meintjes G, et al	2012	Altered Ratio of IFN-?/IL-10 in Patients with Drug Resistant Mycobacterium tuberculosis and HIV- Tuberculosis Immune Reconstitution Inflammatory Syndrome	PLoS ONE	7	e46481	2012-10-10	23071578
Rv	PMC3526308	Li W, He ZG	2012	LtmA, a novel cyclic di-GMP-responsive activator, broadly regulates the expression of lipid transport and metabolism genes in Mycobacterium smegmatis	Nucleic Acids Research	40	11292-11307	2012-10-09	23047950
Rv	PMC3464247	Rotherham LS, Maserumule C, Dheda K, et al	2012	Selection and Application of ssDNA Aptamers to Detect Active TB from Sputum Samples	PLoS ONE	7	e46862	2012-10-04	23056492
Rv	PMC3471637	Gey van Pittius NC, van Helden PD, Warren RM	2012	Characterization of Mycobacterium orygis	Emerging Infectious Diseases	18	1708-1709	2012 Oct	23017199
Rv	PMC3461005	Chiappini E, Della Bella C, Bonsignori F, et al	2012	Potential Role of M. tuberculosis Specific IFN-? and IL-2 ELISPOT Assays in Discriminating Children with Active or Latent Tuberculosis	PLoS ONE	7	e46041	2012-09-28	23029377
Rv	PMC3460867	Delorme V, Diomandé SV, Dedieu L, et al	2012	MmPPOX Inhibits Mycobacterium tuberculosis Lipolytic Enzymes Belonging to the Hormone-Sensitive Lipase Family and Alters Mycobacterial Growth	PLoS ONE	7	e46493	2012-09-28	23029536
Rv	PMC3448690	Kateete DP, Katabazi FA, Okeng A, et al	2012	Rhomboids of Mycobacteria: Characterization Using an aarA Mutant of Providencia stuartii and Gene Deletion in Mycobacterium smegmatis	PLoS ONE	7	e45741	2012-09-21	23029216
Rv	PMC3466779	Pedreño S, Pisco JP, Larrouy-Maumus G, et al	2012	Mechanism of Feedback Allosteric Inhibition of ATP Phosphoribosyltransferase	Biochemistry	51	8027-8038	2012-09-18	22989207
Rv	PMC3440320	Haldar S, Sankhyan N, Sharma N, et al	2012	Detection of Mycobacterium tuberculosis GlcB or HspX Antigens or devR DNA Impacts the Rapid Diagnosis of Tuberculous Meningitis in Children	PLoS ONE	7	e44630	2012-09-12	22984534
Rv	PMC3438161	Joyce G, Williams KJ, Robb M, et al	2012	Cell Division Site Placement and Asymmetric Growth in Mycobacteria	PLoS ONE	7	e44582	2012-09-10	22970255
Rv	PMC3432105	Advani MJ, Siddiqui I, Sharma P, et al	2012	Activity of Trifluoperazine against Replicating, Non-Replicating and Drug Resistant M. tuberculosis	PLoS ONE	7	e44245	2012-08-31	22952939
Rv	PMC3432046	Parthasarathy G, Lun S, Guo H, et al	2012	Rv2190c, an NlpC/P60 Family Protein, Is Required for Full Virulence of Mycobacterium tuberculosis	PLoS ONE	7	e43429	2012-08-31	22952680
Rv	PMC3504576	Zakham F, Aouane O, Ussery D, et al	2012	Computational genomics-proteomics and Phylogeny analysis of twenty one mycobacterial genomes (Tuberculosis & non Tuberculosis strains)	Microbial Informatics and Experimentation	2	7	2012-08-28	22929624
Rv	PMC3427169	Kumar S, Badireddy S, Pal K, et al	2012	Interaction of Mycobacterium tuberculosis RshA and SigH Is Mediated by Salt Bridges	PLoS ONE	7	e43676	2012-08-24	22937074
Rv	PMC3552787	Soto ME, Del Carmen Ávila-Casado M, Huesca-Gómez C, et al	2012	Detection of IS6110 and HupB gene sequences of Mycobacterium tuberculosis and bovis in the aortic tissue of patients with Takayasu's arteritis	BMC Infectious Diseases	12	194	2012-08-20	22905864
Rv	PMC3422274	Chen JM, Uplekar S, Gordon SV, et al	2012	A Point Mutation in cycA Partially Contributes to the D-cycloserine Resistance Trait of Mycobacterium bovis BCG Vaccine Strains	PLoS ONE	7	e43467	2012-08-17	22912881
Rv	PMC3420887	Masiewicz P, Brzostek A, Wolański M, et al	2012	A Novel Role of the PrpR as a Transcription Factor Involved in the Regulation of Methylcitrate Pathway in Mycobacterium tuberculosis	PLoS ONE	7	e43651	2012-08-16	22916289
Rv	PMC3438132	Kunisch R, Kamal E, Lewin A	2012	The role of the mycobacterial DNA-binding protein 1 (MDP1) from Mycobacterium bovis BCG in host cell interaction	BMC Microbiology	12	165	2012-08-03	22863261
Rv	PMC3411833	Choi MY, Wang Y, Wong LL, et al	2012	The Two PPX-GppA Homologues from Mycobacterium tuberculosis Have Distinct Biochemical Activities	PLoS ONE	7	e42561	2012-08-03	22880033
Rv	PMC3542137	Zegeye ED, Balasingham SV, Laerdahl JK, et al	2012	Mycobacterium tuberculosis RecG binds and unwinds model DNA substrates with a preference for Holliday junctions	Microbiology	158	1982-1993	2012 Aug	22628485
Rv	PMC3411574	Vordermeier HM, Hewinson RG, Wilkinson RJ, et al	2012	Conserved Immune Recognition Hierarchy of Mycobacterial PE/PPE Proteins during Infection in Natural Hosts	PLoS ONE	7	e40890	2012-08-01	22870206
Rv	PMC3438311	Chawla M, Parikh P, Saxena A, et al	2012	Mycobacterium tuberculosis WhiB4 regulates oxidative stress response to modulate survival and dissemination in vivo	Molecular Microbiology	85	1148-1165	2012-07-26	22780904
Rv	PMC3401130	Stucki D, Malla B, Hostettler S, et al	2012	Two New Rapid SNP-Typing Methods for Classifying Mycobacterium tuberculosis Complex into the Main Phylogenetic Lineages	PLoS ONE	7	e41253	2012-07-20	22911768
Rv	PMC3400940	Kabara E, Coussens PM	2012	Infection of Primary Bovine Macrophages with Mycobacterium avium Subspecies paratuberculosis Suppresses Host Cell Apoptosis	Frontiers in Microbiology	3	215	2012-07-20	22833736
Rv	PMC3467072	Bolla JR, Do SV, Long F, et al	2012	Structural and functional analysis of the transcriptional regulator Rv3066 of Mycobacterium tuberculosis	Nucleic Acids Research	40	9340-9355	2012-07-19	22821564
Rv	PMC3396635	Grover A, Izzo AA	2012	BAT3 Regulates Mycobacterium tuberculosis Protein ESAT-6-Mediated Apoptosis of Macrophages	PLoS ONE	7	e40836	2012-07-13	22808273
Rv	PMC3395720	Vashisht R, Mondal AK, Jain A, et al	2012	Crowd Sourcing a New Paradigm for Interactome Driven Drug Target Identification in Mycobacterium tuberculosis	PLoS ONE	7	e39808	2012-07-11	22808064
Rv	PMC3414669	Lee HJ, Lang PT, Fortune SM, et al	2012	Cyclic-AMP regulation of protein lysine acetylation in Mycobacterium tuberculosis	Nature structural & molecular biology	19	811-818	2012-07-08	22773105
Rv	PMC3391257	Chia BS, Lanzas F, Rifat D, et al	2012	Use of Multiplex Allele-Specific Polymerase Chain Reaction (MAS-PCR) to Detect Multidrug-Resistant Tuberculosis in Panama	PLoS ONE	7	e40456	2012-07-06	22792333
Rv	PMC3390391	Smith LJ, Stapleton MR, Buxton RS, et al	2012	Structure-Function Relationships of the Mycobacterium tuberculosis Transcription Factor WhiB1	PLoS ONE	7	e40407	2012-07-05	22792304
Rv	PMC3388094	Homolka S, Projahn M, Feuerriegel S, et al	2012	High Resolution Discrimination of Clinical Mycobacterium tuberculosis Complex Strains Based on Single Nucleotide Polymorphisms	PLoS ONE	7	e39855	2012-07-02	22768315
Rv	PMC3478245	Buxton RS, Green J, Hunt DM, et al	2012	Long range transcriptional control of virulence critical genes in Mycobacterium tuberculosis by nucleoid-associated proteins?	Virulence	3	408-410	2012 Jul 1	22722242
Rv	PMC3430963	Stapleton MR, Smith LJ, Hunt DM, et al	2012	Mycobacterium tuberculosis WhiB1 represses transcription of the essential chaperonin GroEL2	Tuberculosis (Edinburgh, Scotland)	92	328-332	2012 Jul	22464736
Rv	PMC3386958	Kumar A, Zhang M, Zhu L, et al	2012	High-throughput Screening and Sensitized Bacteria Identify an M. tuberculosis Dihydrofolate Reductase Inhibitor with Whole Cell Activity	PLoS ONE	7	e39961	2012-06-29	22768185
Rv	PMC3386181	Malik S, Willby M, Sikes D, et al	2012	New Insights into Fluoroquinolone Resistance in Mycobacterium tuberculosis: Functional Genetic Analysis of gyrA and gyrB Mutations	PLoS ONE	7	e39754	2012-06-28	22761889
Rv	PMC3380936	Rohde KH, Veiga DF, Caldwell S, et al	2012	Linking the Transcriptional Profiles and the Physiological States of Mycobacterium tuberculosis during an Extended Intracellular Infection	PLoS Pathogens	8	e1002769	2012-06-21	22737072
Rv	PMC3380012	Breda A, Martinelli LK, Bizarro CV, et al	2012	Wild-Type Phosphoribosylpyrophosphate Synthase (PRS) from Mycobacterium tuberculosis: A Bacterial Class II PRS?	PLoS ONE	7	e39245	2012-06-20	22745722
Rv	PMC3443423	Reyes A, Sandoval A, Cubillos-Ruiz A, et al	2012	IS-seq: a novel high throughput survey of in vivo IS6110 transposition in multiple Mycobacterium tuberculosis genomes	BMC Genomics	13	249	2012-06-15	22703188
Rv	PMC3635822	Nabavinia MS, Naderi Nasab M, Meshkat Z, et al	2012	Construction of an Expression Vector Containing Mtb72F of Mycobacterium tuberculosis	Cell Journal (Yakhteh)	14	61-66	2012-06-13	23626939
Rv	PMC3374832	Summers EL, Meindl K, Usón I, et al	2012	The Structure of the Oligomerization Domain of Lsr2 from Mycobacterium tuberculosis Reveals a Mechanism for Chromosome Organization and Protection	PLoS ONE	7	e38542	2012-06-13	22719899
Rv	PMC3374827	Kumar A, Majid M, Kunisch R, et al	2012	Mycobacterium tuberculosis DosR Regulon Gene Rv0079 Encodes a Putative, 'Dormancy Associated Translation Inhibitor (DATIN)'	PLoS ONE	7	e38709	2012-06-13	22719925
Rv	PMC3373578	Kaveh DA, Whelan AO, Hogarth PJ	2012	The Duration of Antigen-Stimulation Significantly Alters the Diversity of Multifunctional CD4 T Cells Measured by Intracellular Cytokine Staining	PLoS ONE	7	e38926	2012-06-12	22719990
Rv	PMC3367928	Chegou NN, Essone PN, Loxton AG, et al	2012	Potential of Host Markers Produced by Infection Phase-Dependent Antigen-Stimulated Cells for the Diagnosis of Tuberculosis in a Highly Endemic Area	PLoS ONE	7	e38501	2012-06-05	22693640
Rv	PMC3373134	Zhang MM, Zhao JW, Sun ZQ, et al	2012	Identification of RD5-Encoded Mycobacterium tuberculosis Proteins As B-Cell Antigens Used for Serodiagnosis of Tuberculosis	Clinical and Developmental Immunology	2012	738043	2012-06-04	22701501
Rv	PMC3366916	Huang F, He ZG	2012	Characterization of a Conserved Interaction between DNA Glycosylase and ParA in Mycobacterium smegmatis and M. tuberculosis	PLoS ONE	7	e38276	2012-06-04	22675536
Rv	PMC3424565	Yakovleva L, Shuman S	2012	Mycobacterium smegmatis SftH exemplifies a distinctive clade of superfamily II DNA-dependent ATPases with 3? to 5? translocase and helicase activities	Nucleic Acids Research	40	7465-7475	2012-05-25	22641846
Rv	PMC3360063	Pecsi I, Hirmondo R, Brown AC, et al	2012	The dUTPase Enzyme Is Essential in Mycobacterium smegmatis	PLoS ONE	7	e37461	2012-05-24	22655049
Rv	PMC3424577	Kohli S, Singh Y, Sharma K, et al	2012	Comparative genomic and proteomic analyses of PE/PPE multigene family of Mycobacterium tuberculosis H37Rv and H37Ra reveal novel and interesting differences with implications in virulence	Nucleic Acids Research	40	7113-7122	2012-05-22	22618876
Rv	PMC3359676	Takahashi T, Tamura M, Takasu T	2012	The PCR-Based Diagnosis of Central Nervous System Tuberculosis: Up to Date	Tuberculosis Research and Treatment	2012	831292	2012-05-13	22666577
Rv	PMC3348880	Yang M, Chen Y, Zhou Y, et al	2012	MSMEG_2731, an Uncharacterized Nucleic Acid Binding Protein from Mycobacterium smegmatis, Physically Interacts with RPS1	PLoS ONE	7	e36666	2012-05-09	22590585
Rv	PMC3413145	Hu Y, Morichaud Z, Chen S, et al	2012	Mycobacterium tuberculosis RbpA protein is a new type of transcriptional activator that stabilizes the ?A-containing RNA polymerase holoenzyme	Nucleic Acids Research	40	6547-6557	2012-05-08	22570422
Rv	PMC3344844	Saikolappan S, Estrella J, Sasindran SJ, et al	2012	The fbpA/sapM Double Knock Out Strain of Mycobacterium tuberculosis Is Highly Attenuated and Immunogenic in Macrophages	PLoS ONE	7	e36198	2012-05-04	22574140
Rv	PMC3342273	Kao FF, Mahmuda S, Pinto R, et al	2012	The Secreted Lipoprotein, MPT83, of Mycobacterium tuberculosis Is Recognized during Human Tuberculosis and Stimulates Protective Immunity in Mice	PLoS ONE	7	e34991	2012-05-02	22567094
Rv	PMC3401707	Maiga M, Abaza A, Bishai WR	2012	Current tuberculosis diagnostic tools & role of urease breath test	The Indian Journal of Medical Research	135	731-736	2012 May	22771606
Rv	PMC3390679	Trauner A, Lougheed KE, Bennett MH, et al	2012	The Dormancy Regulator DosR Controls Ribosome Stability in Hypoxic Mycobacteria	The Journal of Biological Chemistry	287	24053-24063	2012-04-27	22544737
Rv	PMC3338750	Minch K, Rustad T, Sherman DR	2012	Mycobacterium tuberculosis Growth following Aerobic Expression of the DosR Regulon	PLoS ONE	7	e35935	2012-04-27	22558276
Rv	PMC3338718	Gao CH, Yang M, He ZG	2012	Characterization of a Novel ArsR-Like Regulator Encoded by Rv2034 in Mycobacterium tuberculosis	PLoS ONE	7	e36255	2012-04-27	22558408
Rv	PMC3338549	De Majumdar S, Vashist A, Dhingra S, et al	2012	Appropriate DevR (DosR)-Mediated Signaling Determines Transcriptional Response, Hypoxic Viability and Virulence of Mycobacterium tuberculosis	PLoS ONE	7	e35847	2012-04-26	22563409
Rv	PMC3381160	Smollett KL, Smith KM, Kahramanoglou C, et al	2012	Global Analysis of the Regulon of the Transcriptional Repressor LexA, a Key Component of SOS Response in Mycobacterium tuberculosis	The Journal of Biological Chemistry	287	22004-22014	2012-04-23	22528497
Rv	PMC3410803	Zhu C, Liu J, Ling Y, et al	2012	Evaluation of the clinical value of ELISA based on MPT64 antibody aptamer for serological diagnosis of pulmonary tuberculosis	BMC Infectious Diseases	12	96	2012-04-20	22520654
Rv	PMC3370651	Varela C, Rittmann D, Singh A, et al	2012	MmpL Genes Are Associated with Mycolic Acid Metabolism in Mycobacteria and Corynebacteria	Chemistry & Biology	19	498-506	2012 Apr 20	22520756
Rv	PMC3329429	Rosenberger T, Brülle JK, Sander P	2012	A ?-Lactamase Based Reporter System for ESX Dependent Protein Translocation in Mycobacteria	PLoS ONE	7	e35453	2012-04-18	22530024
Rv	PMC3328451	Bai Y, Yang J, Zhou X, et al	2012	Mycobacterium tuberculosis Rv3586 (DacA) Is a Diadenylate Cyclase That Converts ATP or ADP into c-di-AMP	PLoS ONE	7	e35206	2012-04-17	22529992
Rv	PMC3359066	Hamilton JJ, Reed JL	2012	Identification of Functional Differences in Metabolic Networks Using Comparative Genomics and Constraint-Based Models	PLoS ONE	7	e34670	2012-04-16	22666308
Rv	PMC3321020	Machado D, Couto I, Perdigão J, et al	2012	Contribution of Efflux to the Emergence of Isoniazid and Multidrug Resistance in Mycobacterium tuberculosis	PLoS ONE	7	e34538	2012-04-06	22493700
Rv	PMC3319526	McEvoy CR, Cloete R, Müller B, et al	2012	Comparative Analysis of Mycobacterium tuberculosis pe and ppe Genes Reveals High Sequence Variation and an Apparent Absence of Selective Constraints	PLoS ONE	7	e30593	2012-04-04	22496726
Rv	PMC3317779	Schuessler DL, Parish T	2012	The Promoter of Rv0560c Is Induced by Salicylate and Structurally-Related Compounds in Mycobacterium tuberculosis	PLoS ONE	7	e34471	2012-04-02	22485172
Rv	PMC3317503	Doerks T, van Noort V, Minguez P, et al	2012	Annotation of the M. tuberculosis Hypothetical Orfeome: Adding Functional Information to More than Half of the Uncharacterized Proteins	PLoS ONE	7	e34302	2012-04-02	22485162
Rv	PMC3384566	Arnvig K, Young D	2012	Non-coding RNA and its potential role in Mycobacterium tuberculosis pathogenesis	RNA Biology	9	427-436	2012 Apr 1	22546938
Rv	PMC3309669	van Ingen J, Rahim Z, Mulder A, et al	2012	Characterization of Mycobacterium orygis as M. tuberculosis Complex Subspecies	Emerging Infectious Diseases	18	653-655	2012 Apr	22469053
Rv	PMC3315491	Blasco B, Chen JM, Hartkoorn R, et al	2012	Virulence Regulator EspR of Mycobacterium tuberculosis Is a Nucleoid-Associated Protein	PLoS Pathogens	8	e1002621	2012-03-29	22479184
Rv	PMC3388012	McGuire AM, Weiner B, Park ST, et al	2012	Comparative analysis of mycobacterium and related actinomycetes yields insight into the evolution of mycobacterium tuberculosis pathogenesis	BMC Genomics	13	120	2012-03-28	22452820
Rv	PMC3353838	Ananthasubramanian S, Metri R, Khetan A, et al	2012	Mycobacterium tuberculosis and Clostridium difficille interactomes: demonstration of rapid development of computational system for bacterial interactome prediction	Microbial Informatics and Experimentation	2	4	2012-03-21	22587966
Rv	PMC3648870	Lee JH, Ammerman NC, Nolan S, et al	2012	Isoniazid resistance without a loss of fitness in Mycobacterium tuberculosis	Nature communications	3	753	2012-03-20	22434196
Rv	PMC3309013	Hegde SR, Rajasingh H, Das C, et al	2012	Understanding Communication Signals during Mycobacterial Latency through Predicted Genome-Wide Protein Interactions and Boolean Modeling	PLoS ONE	7	e33893	2012-03-20	22448278
Rv	PMC3317225	Sharma A, Nair DT	2012	MsDpo4--a DinB Homolog from Mycobacterium smegmatis--Is an Error-Prone DNA Polymerase That Can Promote G:T and T:G Mismatches	Journal of Nucleic Acids	2012	285481	2012-03-15	22523658
Rv	PMC3342008	Harriff MJ, Purdy GE, Lewinsohn DM	2012	Escape from the Phagosome: The Explanation for MHC-I Processing of Mycobacterial Antigens?	Frontiers in Immunology	3	40	2012-03-05	22566923
Rv	PMC3291883	Das S, Duggal P, Roy R, et al	2012	Identification of Hot and Cold spots in genome of Mycobacterium tuberculosis using Shewhart Control Charts	Scientific Reports	2	297	2012-03-02	22389766
Rv	PMC3310783	Singhal N, Sharma P, Kumar M, et al	2012	Analysis of intracellular expressed proteins of Mycobacterium tuberculosis clinical isolates	Proteome Science	10	14	2012-03-01	22375954
Rv	PMC3289620	Bentley SD, Comas I, Bryant JM, et al	2012	The Genome of Mycobacterium Africanum West African 2 Reveals a Lineage-Specific Locus and Genome Erosion Common to the M. tuberculosis Complex	PLoS Neglected Tropical Diseases	6	e1552	2012-02-28	22389744
Rv	PMC3288000	Lapalikar GV, Taylor MC, Warden AC, et al	2012	F420H2-Dependent Degradation of Aflatoxin and other Furanocoumarins Is Widespread throughout the Actinomycetales	PLoS ONE	7	e30114	2012-02-27	22383957
Rv	PMC3305424	Zhang L, Wang Q, Wang W, et al	2012	Identification of putative biomarkers for the serodiagnosis of drug-resistant Mycobacterium tuberculosis	Proteome Science	10	12	2012-02-25	22364187
Rv	PMC3355658	Gilmore SA, Schelle MW, Holsclaw CM, et al	2012	Sulfolipid-1 Biosynthesis Restricts Mycobacterium tuberculosis Growth in Human Macrophages	ACS Chemical Biology	7	863-870	2012-02-24	22360425
Rv	PMC3283711	Lee AS, Ong DC, Wong JC, et al	2012	High-Resolution Melting Analysis for the Rapid Detection of Fluoroquinolone and Streptomycin Resistance in Mycobacterium tuberculosis	PLoS ONE	7	e31934	2012-02-21	22363772
Rv	PMC3283656	Pelosi A, Smith D, Brammananth R, et al	2012	Identification of a Novel Gene Product That Promotes Survival of Mycobacterium smegmatis in Macrophages	PLoS ONE	7	e31788	2012-02-21	22363734
Rv	PMC3281027	Aranday-Cortes E, Hogarth PJ, Kaveh DA, et al	2012	Transcriptional Profiling of Disease-Induced Host Responses in Bovine Tuberculosis and the Identification of Potential Diagnostic Biomarkers	PLoS ONE	7	e30626	2012-02-16	22359547
Rv	PMC3305616	Ahmed RK, Rohava Z, Balaji KN, et al	2012	Pattern recognition and cellular immune responses to novel Mycobacterium tuberculosis-antigens in individuals from Belarus	BMC Infectious Diseases	12	41	2012-02-15	22336002
Rv	PMC3274525	Weiner B, Gomez J, Victor TC, et al	2012	Independent Large Scale Duplications in Multiple M. tuberculosis Lineages Overlapping the Same Genomic Region	PLoS ONE	7	e26038	2012-02-07	22347359
Rv	PMC3352284	Fivian-Hughes AS, Houghton J, Davis EO	2012	Mycobacterium tuberculosis thymidylate synthase gene thyX is essential and potentially bifunctional, while thyA deletion confers resistance to p-aminosalicylic acid	Microbiology	158	308-318	2012 Feb	22034487
Rv	PMC3488975	Chindelevitch L, Stanley S, Hung D, et al	2012	MetaMerge: scaling up genome-scale metabolic reconstructions with application to Mycobacterium tuberculosis	Genome Biology	13	r6	2012-01-31	22292986
Rv	PMC3272838	Bobosha K, van der Ploeg-van Schip JJ, Esquenazi DA, et al	2012	Peptides Derived from Mycobacterium leprae ML1601c Discriminate between Leprosy Patients and Healthy Endemic Controls	Journal of Tropical Medicine	2012	132049	2012-01-29	22363349
Rv	PMC3317440	Koo MS, Subbian S, Kaplan G	2012	Strain specific transcriptional response in Mycobacterium tuberculosis infected macrophages	Cell Communication and Signaling : CCS	10	2	2012-01-26	22280836
Rv	PMC3335531	Vesenbeckh SM, Schönfeld N, Mauch H, et al	2012	The Use of Interferon Gamma Release Assays in the Diagnosis of Active Tuberculosis	Tuberculosis Research and Treatment	2012	768723	2012-01-22	22567275
Rv	PMC3282638	Chegou NN, Black GF, Loxton AG, et al	2012	Potential of novel Mycobacterium tuberculosis infection phase-dependent antigens in the diagnosis of TB disease in a high burden setting	BMC Infectious Diseases	12	10	2012-01-20	22260319
Rv	PMC3296574	Chen LC, Yeh HY, Yeh CY, et al	2012	Identifying co-targets to fight drug resistance based on a random walk model	BMC Systems Biology	6	5	2012-01-19	22257493
Rv	PMC3261144	Seeliger JC, Topp S, Sogi KM, et al	2012	A Riboswitch-Based Inducible Gene Expression System for Mycobacteria	PLoS ONE	7	e29266	2012-01-18	22279533
Rv	PMC3260234	Li Y, He ZG	2012	The Mycobacterial LysR-Type Regulator OxyS Responds to Oxidative Stress and Negatively Regulates Expression of the Catalase-Peroxidase Gene	PLoS ONE	7	e30186	2012-01-17	22272299
Rv	PMC3322341	Be NA, Bishai WR, Jain SK	2012	Role of Mycobacterium tuberculosis pknD in the Pathogenesis of central nervous system tuberculosis	BMC Microbiology	12	7	2012-01-13	22243650
Rv	PMC3267046	Cellitti SE, Shaffer J, Jones DH, et al	2012	Structure of Ddn, the Deazaflavin-Dependent Nitroreductase from Mycobacterium tuberculosis Involved in Bioreductive Activation of PA-824	Structure(London, England:1993)	20	101-112	2012 Jan 11	22244759
Rv	PMC3257866	Danelishvili L, Everman JL, McNamara MJ, et al	2012	Inhibition of the Plasma-Membrane-Associated Serine Protease Cathepsin G by Mycobacterium tuberculosis Rv3364c Suppresses Caspase-1 and Pyroptosis in Macrophages	Frontiers in Microbiology	2	281	2012-01-11	22275911
Rv	PMC3254194	Bukka A, Price CT, Kernodle DS, et al	2012	Mycobacterium tuberculosis RNA Expression Patterns in Sputum Bacteria Indicate Secreted Esx Factors Contributing to Growth are Highly Expressed in Active Disease	Frontiers in Microbiology	2	266	2012-01-10	22291682
Rv	PMC3250492	Rabello MC, Matsumoto CK, de Almeida LG, et al	2012	First Description of Natural and Experimental Conjugation between Mycobacteria Mediated by a Linear Plasmid	PLoS ONE	7	e29884	2012-01-03	22235347
Rv	PMC3250399	Dutta NK, Mehra S, Martinez AN, et al	2012	The Stress-Response Factor SigH Modulates the Interaction between Mycobacterium tuberculosis and Host Phagocytes	PLoS ONE	7	e28958	2012-01-03	22235255
Rv	PMC3596076	Xue Y, Bai Y, Gao X, et al	2012	Expression, purification and characterization of Mycobacterium tuberculosis RpfE protein	Journal of Biomedical Research	26	17-23	2012 Jan	23554726
Rv	PMC3352088	Fullam E, Pojer F, Bergfors T, et al	2012	Structure and function of the transketolase from Mycobacterium tuberculosis and comparison with the human enzyme	Open Biology	2	110026	2012 Jan	22645655
Rv	PMC3247216	Dosanjh DP, Bakir M, Millington KA, et al	2011	Novel M tuberculosis Antigen-Specific T-Cells Are Early Markers of Infection and Disease Progression	PLoS ONE	6	e28754	2011-12-28	22216109
Rv	PMC3318749	Seeliger JC, Holsclaw CM, Schelle MW, et al	2011	Elucidation and Chemical Modulation of Sulfolipid-1 Biosynthesis in Mycobacterium tuberculosis	The Journal of Biological Chemistry	287	7990-8000	2011-12-22	22194604
Rv	PMC3245277	Cantaloube S, Veyron-Churlet R, Haddache N, et al	2011	The Mycobacterium Tuberculosis FAS-II Dehydratases and Methyltransferases Define the Specificity of the Mycolic Acid Elongation Complexes	PLoS ONE	6	e29564	2011-12-22	22216317
Rv	PMC3240655	Cortes M, Singh AK, Reyrat JM, et al	2011	Conditional Gene Expression in Mycobacterium abscessus	PLoS ONE	6	e29306	2011-12-15	22195042
Rv	PMC3234249	Sohn H, Kim JS, Shin SJ, et al	2011	Targeting of Mycobacterium tuberculosis Heparin-Binding Hemagglutinin to Mitochondria in Macrophages	PLoS Pathogens	7	e1002435	2011-12-08	22174691
Rv	PMC3230589	Schürch AC, Kremer K, Hendriks AC, et al	2011	SNP/RD Typing of Mycobacterium tuberculosis Beijing Strains Reveals Local and Worldwide Disseminated Clonal Complexes	PLoS ONE	6	e28365	2011-12-05	22162765
Rv	PMC3229593	Krishna S, Ray A, Dubey SK, et al	2011	Lipoglycans Contribute to Innate Immune Detection of Mycobacteria	PLoS ONE	6	e28476	2011-12-02	22164297
Rv	PMC3258218	Benaroudj N, Raynal B, Miot M, et al	2011	Assembly and proteolytic processing of mycobacterial ClpP1 and ClpP2	BMC Biochemistry	12	61	2011-12-01	22132756
Rv	PMC3241215	Kumar A, Farhana A, Guidry L, et al	2011	Redox homeostasis in mycobacteria: the key to tuberculosis control?	Expert Reviews in Molecular Medicine	13	e39	2011/12	22172201
Rv	PMC3240985	Mendes V, Maranha A, Alarico S, et al	2011	Mycobacterium tuberculosis Rv2419c, the missing glucosyl-3-phosphoglycerate phosphatase for the second step in methylglucose lipopolysaccharide biosynthesis	Scientific Reports	1	177	2011-11-30	22355692
Rv	PMC3227635	Voss M, Nimtz M, Leimkühler S	2011	Elucidation of the Dual Role of Mycobacterial MoeZR in Molybdenum Cofactor Biosynthesis and Cysteine Biosynthesis	PLoS ONE	6	e28170	2011-11-30	22140533
Rv	PMC3227618	Das C, Ghosh TS, Mande SS	2011	Computational Analysis of the ESX-1 Region of Mycobacterium tuberculosis: Insights into the Mechanism of Type VII Secretion System	PLoS ONE	6	e27980	2011-11-30	22140496
Rv	PMC3221697	Thayil SM, Morrison N, Schechter N, et al	2011	The Role of the Novel Exopolyphosphatase MT0516 in Mycobacterium tuberculosis Drug Tolerance and Persistence	PLoS ONE	6	e28076	2011-11-21	22132215
Rv	PMC3221668	Kellar KL, Gehrke J, Weis SE, et al	2011	Multiple Cytokines Are Released When Blood from Patients with Tuberculosis Is Stimulated with Mycobacterium tuberculosis Antigens	PLoS ONE	6	e26545	2011-11-21	22132075
Rv	PMC3218021	Cascioferro A, Daleke MH, Ventura M, et al	2011	Functional Dissection of the PE Domain Responsible for Translocation of PE_PGRS33 across the Mycobacterial Cell Wall	PLoS ONE	6	e27713	2011-11-16	22110736
Rv	PMC3217979	Ganaie AA, Lella RK, Solanki R, et al	2011	Thermostable Hexameric Form of Eis (Rv2416c) Protein of M. tuberculosis Plays an Important Role for Enhanced Intracellular Survival within Macrophages	PLoS ONE	6	e27590	2011-11-16	22110681
Rv	PMC3217972	Tchilian EZ, Ronan EO, de Lara C, et al	2011	Simultaneous Immunization against Tuberculosis	PLoS ONE	6	e27477	2011-11-16	22110657
Rv	PMC3215729	Mashalidis EH, Mukherjee T, Śledź P, et al	2011	Rv2607 from Mycobacterium tuberculosis Is a Pyridoxine 5?-Phosphate Oxidase with Unusual Substrate Specificity	PLoS ONE	6	e27643	2011-11-14	22110704
Rv	PMC3213161	Chiacchio T, Petruccioli E, Vanini V, et al	2011	Higher Frequency of T-Cell Response to M. tuberculosis Latency Antigen Rv2628 at the Site of Active Tuberculosis Disease than in Peripheral Blood	PLoS ONE	6	e27539	2011-11-10	22102905
Rv	PMC3283747	Wang XD, Gu J, Wang T, et al	2011	Comparative analysis of mycobacterial NADH pyrophosphatase isoforms reveals a novel mechanism for isoniazid and ethionamide inactivation	Molecular Microbiology	82	1375-1391	2011-11-03	22026918
Rv	PMC3207917	Arnvig KB, Comas I, Thomson NR, et al	2011	Sequence-Based Analysis Uncovers an Abundance of Non-Coding RNA in the Total Transcriptome of Mycobacterium tuberculosis	PLoS Pathogens	7	e1002342	2011-11-03	22072964
Rv	PMC3220763	Williams KJ, Boshoff HI, Krishnan N, et al	2011	The Mycobacterium tuberculosis ?-oxidation genes echA5 and fadB3 are dispensable for growth in vitro and in vivo	Tuberculosis (Edinburgh, Scotland)	91	549-555	2011 Nov	21764638
Rv	PMC3206020	de Jesus Lopes Ribeiro AL, Degiacomi G, Ewann F, et al	2011	Analogous Mechanisms of Resistance to Benzothiazinones and Dinitrobenzamides in Mycobacterium smegmatis	PLoS ONE	6	e26675	2011-11-01	22069462
Rv	PMC3205055	Anand P, Sankaran S, Mukherjee S, et al	2011	Structural Annotation of Mycobacterium tuberculosis Proteome	PLoS ONE	6	e27044	2011-10-31	22073123
Rv	PMC3207969	Cordone A, Audrain B, Calabrese I, et al	2011	Characterization of a Mycobacterium smegmatis uvrA mutant impaired in dormancy induced by hypoxia and low carbon concentration	BMC Microbiology	11	231	2011-10-18	22008214
Rv	PMC3199284	Orduña P, Cevallos MA, de León SP, et al	2011	Genomic and proteomic analyses of Mycobacterium bovis BCG Mexico 1931 reveal a diverse immunogenic repertoire against tuberculosis infection	BMC Genomics	12	493	2011-10-08	21981907
Rv	PMC3188519	Watanabe S, Zimmermann M, Goodwin MB, et al	2011	Fumarate Reductase Activity Maintains an Energized Membrane in Anaerobic Mycobacterium tuberculosis	PLoS Pathogens	7	e1002287	2011-10-06	21998585
Rv	PMC3298896	Matthews K, Ntsekhe M, Syed F, et al	2011	HIV-1 infection alters CD4+ memory T-cell phenotype at the site of disease in extrapulmonary tuberculosis	European Journal of Immunology	42	147-157	2011-10-05	22215422
Rv	PMC3273814	Yang M, Gao C, Cui T, et al	2011	A TetR-like regulator broadly affects the expressions of diverse genes in Mycobacterium smegmatis	Nucleic Acids Research	40	1009-1020	2011-10-05	21976733
Rv	PMC3182942	Griffin JE, Gawronski JD, DeJesus MA, et al	2011	High-Resolution Phenotypic Profiling Defines Genes Essential for Mycobacterial Growth and Cholesterol Catabolism	PLoS Pathogens	7	e1002251	2011-09-29	21980284
Rv	PMC3182931	Woong Park S, Klotzsche M, Wilson DJ, et al	2011	Evaluating the Sensitivity of Mycobacterium tuberculosis to Biotin Deprivation Using Regulated Gene Expression	PLoS Pathogens	7	e1002264	2011-09-29	21980288
Rv	PMC3178603	Brust B, Lecoufle M, Tuaillon E, et al	2011	Mycobacterium tuberculosis Lipolytic Enzymes as Potential Biomarkers for the Diagnosis of Active Tuberculosis	PLoS ONE	6	e25078	2011-09-22	21966416
Rv	PMC3221041	Botella H, Peyron P, Levillain F, et al	2011	Mycobacterial P1-Type ATPases Mediate Resistance to Zinc Poisoning in Human Macrophages	Cell Host & Microbe	10	248-259	2011 Sep 15	21925112
Rv	PMC3174258	Subbian S, Tsenova L, O'Brien P, et al	2011	Phosphodiesterase-4 Inhibition Alters Gene Expression and Improves Isoniazid - Mediated Clearance of Mycobacterium tuberculosis in Rabbit Lungs	PLoS Pathogens	7	e1002262	2011-09-15	21949656
Rv	PMC3172296	Fenner L, Malla B, Ninet B, et al	2011	Pseudo-Beijing: Evidence for Convergent Evolution in the Direct Repeat Region of Mycobacterium tuberculosis	PLoS ONE	6	e24737	2011-09-13	21935448
Rv	PMC3169546	Krishnan N, Malaga W, Constant P, et al	2011	Mycobacterium tuberculosis Lineage Influences Innate Immune Response and Virulence and Is Associated with Distinct Cell Envelope Lipid Profiles	PLoS ONE	6	e23870	2011-09-08	21931620
Rv	PMC3176237	Qin L, Wang J, Zheng R, et al	2011	Perspective on sequence evolution of microsatellite locus (CCG)n in Rv0050 gene from Mycobacterium tuberculosis	BMC Evolutionary Biology	11	247	2011-08-31	21878130
Rv	PMC3163664	Kanji A, Hasan Z, Tanveer M, et al	2011	Presence of RD149 Deletions in M. tuberculosis Central Asian Strain1 Isolates Affect Growth and TNF? Induction in THP-1 Monocytes	PLoS ONE	6	e24178	2011-08-31	21904612
Rv	PMC3161971	van der Geize R, Grommen AW, Hessels GI, et al	2011	The Steroid Catabolic Pathway of the Intracellular Pathogen Rhodococcus equi Is Important for Pathogenesis and a Target for Vaccine Development	PLoS Pathogens	7	e1002181	2011-08-25	21901092
Rv	PMC3157374	Dey B, Jain R, Gupta UD, et al	2011	A Booster Vaccine Expressing a Latency-Associated Antigen Augments BCG Induced Immunity and Confers Enhanced Protection against Tuberculosis	PLoS ONE	6	e23360	2011-08-17	21858087
Rv	PMC3169417	Buchko GW, Hewitt SN, Napuli AJ, et al	2011	Solution-state NMR structure and biophysical characterization of zinc-substituted rubredoxin B (Rv3250c) from Mycobacterium tuberculosis	Acta Crystallographica Section F: Structural Biology and Crystallization Communications	67	1148-1153	2011-08-16	21904065
Rv	PMC3169409	Zhang Y, Edwards TE, Begley DW, et al	2011	Structure of nitrilotriacetate monooxygenase component B from Mycobacterium thermoresistibile	Acta Crystallographica Section F: Structural Biology and Crystallization Communications	67	1100-1105	2011-08-16	21904057
Rv	PMC3154911	Ansari MA, Zubair S, Mahmood A, et al	2011	RD Antigen Based Nanovaccine Imparts Long Term Protection by Inducing Memory Response against Experimental Murine Tuberculosis	PLoS ONE	6	e22889	2011-08-11	21853054
Rv	PMC3153498	Reddington K, O'Grady J, Dorai-Raj S, et al	2011	A Novel Multiplex Real-Time PCR for the Identification of Mycobacteria Associated with Zoonotic Tuberculosis	PLoS ONE	6	e23481	2011-08-09	21858140
Rv	PMC3372000	Hemmati M, Seghatoleslam A, Rasti M, et al	2011	Expression and Purification of Recombinant Mycobacterium Tuberculosis (TB) Antigens, ESAT-6, CFP-10 and ESAT- 6/CFP-10 and Their Diagnosis Potential for Detection of TB Patients	Iranian Red Crescent Medical Journal	13	556-563	2011-08-01	22737527
Rv	PMC3345573	Hecker M	2011	The progress made in determining the Mycobacterium tuberculosis structural proteome	Proteomics	11	3128-3133	2011 Aug	21674801
Rv	PMC3145798	Mir M, Asong J, Li X, et al	2011	The Extracytoplasmic Domain of the Mycobacterium tuberculosis Ser/Thr Kinase PknB Binds Specific Muropeptides and Is Required for PknB Localization	PLoS Pathogens	7	e1002182	2011-07-28	21829358
Rv	PMC3144219	Khare G, Kar R, Tyagi AK	2011	Identification of Inhibitors against Mycobacterium tuberculosis Thiamin Phosphate Synthase, an Important Target for the Development of Anti-TB Drugs	PLoS ONE	6	e22441	2011-07-26	21818324
Rv	PMC3154151	Cuccu B, Freer G, Genovesi A, et al	2011	Identification of a human immunodominant T-cell epitope of mycobacterium tuberculosis antigen PPE44	BMC Microbiology	11	167	2011-07-25	21787411
Rv	PMC3143185	Sable SB, Cheruvu M, Nandakumar S, et al	2011	Cellular Immune Responses to Nine Mycobacterium tuberculosis Vaccine Candidates following Intranasal Vaccination	PLoS ONE	6	e22718	2011-07-25	21799939
Rv	PMC3141028	Beste DJ, Bonde B, Hawkins N, et al	2011	13C Metabolic Flux Analysis Identifies an Unusual Route for Pyruvate Dissimilation in Mycobacteria which Requires Isocitrate Lyase and Carbon Dioxide Fixation	PLoS Pathogens	7	e1002091	2011-07-21	21814509
Rv	PMC3141025	Hatzios SK, Bertozzi CR	2011	The Regulation of Sulfur Metabolism in Mycobacterium tuberculosis	PLoS Pathogens	7	e1002036	2011-07-21	21811406
Rv	PMC3139605	Sanz J, Navarro J, Arbués A, et al	2011	The Transcriptional Regulatory Network of Mycobacterium tuberculosis	PLoS ONE	6	e22178	2011-07-19	21818301
Rv	PMC3146831	Bianco MV, Blanco FC, Imperiale B, et al	2011	Role of P27 -P55 operon from Mycobacterium tuberculosis in the resistance to toxic compounds	BMC Infectious Diseases	11	195	2011-07-16	21762531
Rv	PMC3132773	China A, Mishra S, Nagaraja V	2011	A Transcript Cleavage Factor of Mycobacterium tuberculosis Important for Its Survival	PLoS ONE	6	e21941	2011-07-08	21760927
Rv	PMC3191040	Ilghari D, Lightbody KL, Veverka V, et al	2011	Solution Structure of the Mycobacterium tuberculosis EsxG?EsxH Complex: FUNCTIONAL IMPLICATIONS AND COMPARISONS WITH OTHER M. TUBERCULOSIS Esx FAMILY COMPLEXES	The Journal of Biological Chemistry	286	29993-30002	2011-07-07	21730061
Rv	PMC3154147	Kanudia P, Mittal M, Kumaran S, et al	2011	Amino-terminal extension present in the methionine aminopeptidase type 1c of Mycobacterium tuberculosis is indispensible for its activity	BMC Biochemistry	12	35	2011-07-05	21729287
Rv	PMC3158675	Lougheed KE, Osborne SA, Saxty B, et al	2011	Effective inhibitors of the essential kinase PknB and their potential as anti-mycobacterial agents	Tuberculosis (Edinburgh, Scotland)	91	277-286	2011 Jul	21482481
Rv	PMC3126847	Ahidjo BA, Kuhnert D, McKenzie JL, et al	2011	VapC Toxins from Mycobacterium tuberculosis Are Ribonucleases that Differentially Inhibit Growth and Are Neutralized by Cognate VapB Antitoxins	PLoS ONE	6	e21738	2011-06-29	21738782
Rv	PMC3121879	Daniel J, Maamar H, Deb C, et al	2011	Mycobacterium tuberculosis Uses Host Triacylglycerol to Accumulate Lipid Droplets and Acquires a Dormancy-Like Phenotype in Lipid-Loaded Macrophages	PLoS Pathogens	7	e1002093	2011-06-23	21731490
Rv	PMC3119702	Jones GJ, Pirson C, Gideon HP, et al	2011	Immune Responses to the Enduring Hypoxic Response Antigen Rv0188 Are Preferentially Detected in Mycobacterium bovis Infected Cattle with Low Pathology	PLoS ONE	6	e21371	2011-06-21	21712953
Rv	PMC3213686	Torres C, Vitalis EA, Baker BR, et al	2011	LAVA: An Open-Source Approach To Designing LAMP (Loop-Mediated Isothermal Amplification) DNA Signatures	BMC Bioinformatics	12	240	2011-06-16	21679460
Rv	PMC3116866	Roberts G, Vadrevu IS, Madiraju MV, et al	2011	Control of CydB and GltA1 Expression by the SenX3 RegX3 Two Component Regulatory System of Mycobacterium tuberculosis	PLoS ONE	6	e21090	2011-06-16	21698211
Rv	PMC3116847	Takatsuka M, Osada-Oka M, Satoh EF, et al	2011	A Histone-Like Protein of Mycobacteria Possesses Ferritin Superfamily Protein-Like Activity and Protects against DNA Damage by Fenton Reaction	PLoS ONE	6	e20985	2011-06-16	21698192
Rv	PMC3119538	Keren I, Minami S, Rubin E, et al	2011	Characterization and Transcriptome Analysis of Mycobacterium tuberculosis Persisters	mBio	2	e00100-11	2011-06-14	21673191
Rv	PMC3110807	Hu Y, Coates AR	2011	Mycobacterium tuberculosis acg Gene Is Required for Growth and Virulence In Vivo	PLoS ONE	6	e20958	2011-06-08	21687631
Rv	PMC3177182	Chauhan S, Sharma D, Singh A, et al	2011	Comprehensive insights into Mycobacterium tuberculosis DevR (DosR) regulon activation switch	Nucleic Acids Research	39	7400-7414	2011-06-07	21653552
Rv	PMC3123699	Mishra AK, Krumbach K, Rittmann D, et al	2011	Lipoarabinomannan biosynthesis in Corynebacterineae: the interplay of two ?(1->2)-mannopyranosyltransferases MptC and MptD in mannan branching	Molecular Microbiology	80	1241-1259	2011 Jun	21435038
Rv	PMC3229680	Mishra AK, Driessen NN, Appelmelk BJ, et al	2011	Lipoarabinomannan and related glycoconjugates: structure, biogenesis and role in Mycobacterium tuberculosis physiology and host-pathogen interaction	Fems Microbiology Reviews	35	1126-1157	2011-05-31	21521247
Rv	PMC3167621	Rossi F, Khanduja JS, Bortoluzzi A, et al	2011	The biological and structural characterization of Mycobacterium tuberculosis UvrA provides novel insights into its mechanism of action	Nucleic Acids Research	39	7316-7328	2011-05-27	21622956
Rv	PMC3138270	Spivey VL, Molle V, Whalan RH, et al	2011	Forkhead-associated (FHA) Domain Containing ABC Transporter Rv1747 Is Positively Regulated by Ser/Thr Phosphorylation in Mycobacterium tuberculosis	The Journal of Biological Chemistry	286	26198-26209	2011-05-26	21622570
Rv	PMC3102732	Zheng X, Guo J, Xu L, et al	2011	Crystal Structure of a Novel Esterase Rv0045c from Mycobacterium tuberculosis	PLoS ONE	6	e20506	2011-05-26	21637775
Rv	PMC3102708	Bold TD, Banaei N, Wolf AJ, et al	2011	Suboptimal Activation of Antigen-Specific CD4+ Effector Cells Enables Persistence of M. tuberculosis In Vivo	PLoS Pathogens	7	e1002063	2011-05-26	21637811
Rv	PMC3102702	Champion MD	2011	Host-Pathogen O-Methyltransferase Similarity and Its Specific Presence in Highly Virulent Strains of Francisella tularensis Suggests Molecular Mimicry	PLoS ONE	6	e20295	2011-05-26	21637805
Rv	PMC3101192	Baek SH, Li AH, Sassetti CM	2011	Metabolic Regulation of Mycobacterial Growth and Antibiotic Sensitivity	PLoS Biology	9	e1001065	2011-05-24	21629732
Rv	PMC3119406	Voskuil MI, Bartek IL, Visconti K, et al	2011	The Response of Mycobacterium Tuberculosis to Reactive Oxygen and Nitrogen Species	Frontiers in Microbiology	2	105	2011-05-13	21734908
Rv	PMC3081299	Xi X, Zhang X, Wang B, et al	2011	A Novel Strategy to Screen Bacillus Calmette-Gu?rin Protein Antigen Recognized by ?? TCR	PLoS ONE	6	e18809	2011-04-22	21526117
Rv	PMC3094199	Berrêdo-Pinho M, Kalume DE, Correa PR, et al	2011	Proteomic profile of culture filtrate from the Brazilian vaccine strain Mycobacterium bovis BCG Moreau compared to M. bovis BCG Pasteur	BMC Microbiology	11	80	2011-04-20	21507239
Rv	PMC3095998	England K, Crew R, Slayden RA	2011	Mycobacterium tuberculosis septum site determining protein, Ssd encoded by rv3660c, promotes filamentation and elicits an alternative metabolic and dormancy stress response	BMC Microbiology	11	79	2011-04-19	21504606
Rv	PMC3079720	Mazandu GK, Mulder NJ	2011	Scoring Protein Relationships in Functional Interaction Networks Predicted from Sequence Data	PLoS ONE	6	e18607	2011-04-19	21526183
Rv	PMC3078913	Dey B, Jain R, Khera A, et al	2011	Latency Antigen ?-Crystallin Based Vaccination Imparts a Robust Protection against TB by Modulating the Dynamics of Pulmonary Cytokines	PLoS ONE	6	e18773	2011-04-18	21533158
Rv	PMC3072985	Khare G, Gupta V, Nangpal P, et al	2011	Ferritin Structure from Mycobacterium tuberculosis: Comparative Study with Homologues Identifies Extended C-Terminus Involved in Ferroxidase Activity	PLoS ONE	6	e18570	2011-04-08	21494619
Rv	PMC3377067	Festjens N, Bogaert P, Batni A, et al	2011	Disruption of the SapM locus in Mycobacterium bovis BCG improves its protective efficacy as a vaccine against M. tuberculosis	EMBO Molecular Medicine	3	222-234	2011 Apr	21328541
Rv	PMC3115324	Movahedzadeh F, Frita R, Gutka HJ	2011	A two-step strategy for the complementation of M. tuberculosis mutants	Genetics and Molecular Biology	34	286-289	2011-04-01	21734831
Rv	PMC3087688	Baths V, Roy U, Singh T	2011	Disruption of cell wall fatty acid biosynthesis in Mycobacterium tuberculosis using a graph theoretic approach	Theoretical Biology & Medical Modelling	8	5	2011-03-31	21453530
Rv	PMC3072309	Arenas NE, Salazar LM, Soto CY, et al	2011	Molecular modeling and in silico characterization of Mycobacterium tuberculosis TlyA: Possible misannotation of this tubercle bacilli-hemolysin	BMC Structural Biology	11	16	2011-03-28	21443791
Rv	PMC3082860	Chhabra G, Dixit A, C. Garg L	2011	DNA polymerase III ? subunit from Mycobacterium tuberculosis H37Rv: Homology modeling and molecular docking of its inhibitor	Bioinformation	6	69-73	2011-03-26	21544168
Rv	PMC3076238	Noens EE, Williams C, Anandhakrishnan M, et al	2011	Improved mycobacterial protein production using a Mycobacterium smegmatis groEL1ΔC expression strain	BMC Biotechnology	11	27	2011-03-25	21439037
Rv	PMC3064675	Cardoso Oelemann M, Gomes HM, Willery E, et al	2011	The Forest behind the Tree: Phylogenetic Exploration of a Dominant Mycobacterium tuberculosis Strain Lineage from a High Tuberculosis Burden Country	PLoS ONE	6	e18256	2011-03-25	21464915
Rv	PMC3062566	White MJ, Savaryn JP, Bretl DJ, et al	2011	The HtrA-Like Serine Protease PepD Interacts with and Modulates the Mycobacterium tuberculosis 35-kDa Antigen Outer Envelope Protein	PLoS ONE	6	e18175	2011-03-22	21445360
Rv	PMC3257557	Wong KW, Jacobs Jr WR	2011	Critical role for NLRP3 in necrotic death triggered by Mycobacterium tuberculosis	Cellular Microbiology	13	1371-1384	2011-03-11	21740493
Rv	PMC3052367	Sajid A, Arora G, Gupta M, et al	2011	Phosphorylation of Mycobacterium tuberculosis Ser/Thr Phosphatase by PknA and PknB	PLoS ONE	6	e17871	2011-03-09	21423706
Rv	PMC3048393	Purushothaman S, Annamalai K, Tyagi AK, et al	2011	Diversity in Functional Organization of Class I and Class II Biotin Protein Ligase	PLoS ONE	6	e16850	2011-03-03	21390227
Rv	PMC3062782	Forse LN, Houghton J, Davis EO	2011	Enhanced expression of recX in Mycobacterium tuberculosis owing to a promoter internal to recA	Tuberculosis (Edinburgh, Scotland)	91	127-135	2011 Mar	21251882
Rv	PMC3065234	Lu J, Wang C, Zhou Z, et al	2011	Immunogenicity and Protective Efficacy against Murine Tuberculosis of a Prime-Boost Regimen with BCG and a DNA Vaccine Expressing ESAT-6 and Ag85A Fusion Protein	Clinical and Developmental Immunology	2011	617892	2011-02-27	21461375
Rv	PMC3056739	Sasindran SJ, Saikolappan S, Scofield VL, et al	2011	Biochemical and physiological characterization of the GTP-binding protein Obg of Mycobacterium tuberculosis	BMC Microbiology	11	43	2011-02-25	21352546
Rv	PMC3044687	Alderwick LJ, Lloyd GS, Ghadbane H, et al	2011	The C-Terminal Domain of the Arabinosyltransferase Mycobacterium tuberculosis EmbC Is a Lectin-Like Carbohydrate Binding Module	PLoS Pathogens	7	e1001299	2011-02-24	21383969
Rv	PMC3050694	Pasricha R, Chandolia A, Ponnan P, et al	2011	Single nucleotide polymorphism in the genes of mce1 and mce4 operons of Mycobacterium tuberculosis: analysis of clinical isolates and standard reference strains	BMC Microbiology	11	41	2011-02-23	21345183
Rv	PMC3089008	Maloney E, Lun S, Stankowska D, et al	2011	Alterations in Phospholipid Catabolism in Mycobacterium Tuberculosis LysX Mutant	Frontiers in Microbiology	2	19	2011-02-11	21552395
Rv	PMC3037379	Sultana R, Tanneeru K, Guruprasad L	2011	The PE-PPE Domain in Mycobacterium Reveals a Serine ?/? Hydrolase Fold and Function: An In-Silico Analysis	PLoS ONE	6	e16745	2011-02-10	21347309
Rv	PMC3035642	Crellin PK, Brammananth R, Coppel RL	2011	Decaprenylphosphoryl-?-D-Ribose 2?-Epimerase, the Target of Benzothiazinones and Dinitrobenzamides, Is an Essential Enzyme in Mycobacterium smegmatis	PLoS ONE	6	e16869	2011-02-08	21346818
Rv	PMC3031304	Lamichhane G, Freundlich JS, Ekins S, et al	2011	Essential Metabolites of Mycobacterium tuberculosis and Their Mimics	mBio	2	e00301-10	2011-02-01	21285434
Rv	PMC3031603	Sandegren L, Groenheit R, Koivula T, et al	2011	Genomic Stability over 9 Years of an Isoniazid Resistant Mycobacterium tuberculosis Outbreak Strain in Sweden	PLoS ONE	6	e16647	2011-01-31	21304944
Rv	PMC3029386	Gautam US, Chauhan S, Tyagi JS	2011	Determinants Outside the DevR C-Terminal Domain Are Essential for Cooperativity and Robust Activation of Dormancy Genes in Mycobacterium tuberculosis	PLoS ONE	6	e16500	2011-01-27	21304599
Rv	PMC3040138	Sampaio LH, Stefani MM, Oliveira RM, et al	2011	Immunologically reactive M. leprae antigens with relevance to diagnosis and vaccine development	BMC Infectious Diseases	11	26	2011-01-26	21269435
Rv	PMC3033788	Målen H, De Souza GA, Pathak S, et al	2011	Comparison of membrane proteins of Mycobacterium tuberculosis H37Rv and H37Ra strains	BMC Microbiology	11	18	2011-01-24	21261938
Rv	PMC3042777	Mazloum N, Stegman MA, Croteau DL, et al	2011	Identification of a Chemical That Inhibits the Mycobacterial UvrABC Complex in Nucleotide Excision Repair	Biochemistry	50	1329-1335	2011-01-14	21235228
Rv	PMC3023750	Haft DH	2011	Bioinformatic evidence for a widely distributed, ribosomally produced electron carrier precursor, its maturation proteins, and its nicotinoprotein redox partners	BMC Genomics	12	21	2011-01-11	21223593
Rv	PMC3719286	Kohli MD, Nambam B, Trivedi SS, et al	2011	PCR-Based Evaluation of Tuberculous Endometritis in Infertile Women of North India	Journal of Reproduction & Infertility	12	2013-09-14	2011	23926494
Rv	PMC3558195	Nabavinia MS, Nasab MN, Meshkat Z, et al	2011	Construction and Evaluation of an Expression Vector Containing Mtb32C (Rv0125) of Mycobacterium tuberculosis	Avicenna Journal of Medical Biotechnology	3	207-210	2011	23407610
Rv	PMC3019181	Jani C, Eoh H, Lee JJ, et al	2010	Regulation of Polar Peptidoglycan Biosynthesis by Wag31 Phosphorylation in Mycobacteria	BMC Microbiology	10	327	2010-12-29	21190553
Rv	PMC3012119	Bashiri G, Rehan AM, Greenwood DR, et al	2010	Metabolic Engineering of Cofactor F420 Production in Mycobacterium smegmatis	PLoS ONE	5	e15803	2010-12-29	21209917
Rv	PMC3017943	Ahmad S	2010	Pathogenesis, Immunology, and Diagnosis of Latent Mycobacterium tuberculosis Infection	Clinical and Developmental Immunology	2011	814943	2010-12-27	21234341
Rv	PMC3009603	Gideon HP, Wilkinson KA, Rustad TR, et al	2010	Hypoxia Induces an Immunodominant Target of Tuberculosis Specific T Cells Absent from Common BCG Vaccines	PLoS Pathogens	6	e1001237	2010-12-23	21203487
Rv	PMC3008731	Blumenthal A, Trujillo C, Ehrt S, et al	2010	Simultaneous Analysis of Multiple Mycobacterium tuberculosis Knockdown Mutants In Vitro and In Vivo	PLoS ONE	5	e15667	2010-12-22	21203517
Rv	PMC3039431	Rajni, Rao N, Meena LS	2010	Biosynthesis and Virulent Behavior of Lipids Produced by Mycobacterium tuberculosis: LAM and Cord Factor: An Overview	Biotechnology Research International	2011	274693	2010-12-19	21350659
Rv	PMC3082897	Labesse G, Benkali K, Salard-Arnaud I, et al	2010	Structural and functional characterization of the Mycobacterium tuberculosis uridine monophosphate kinase: insights into the allosteric regulation	Nucleic Acids Research	39	3458-3472	2010-12-10	21149268
Rv	PMC3000826	Beaulieu AM, Rath P, Imhof M, et al	2010	Genome-Wide Screen for Mycobacterium tuberculosis Genes That Regulate Host Immunity	PLoS ONE	5	e15120	2010-12-10	21170273
Rv	PMC3000352	Fieldhouse RJ, Turgeon Z, White D, et al	2010	Cholera- and Anthrax-Like Toxins Are among Several New ADP-Ribosyltransferases	PLoS Computational Biology	6	e1001029	2010-12-09	21170356
Rv	PMC3004849	Ahmad S	2010	New approaches in the diagnosis and treatment of latent tuberculosis infection	Respiratory Research	11	169	2010-12-03	21126375
Rv	PMC3279794	Bolfion M, Salehi M, Ashrafi Helan J, et al	2010	Outbreak of avian mycobacteriosis in flocks of domestic pigeons: An epidemiological approach	Iranian Journal of Microbiology	2	189-193	2010 Dec	22347571
Rv	PMC3002148	Thaiss CA, Kaufmann SH	2010	Toward Novel Vaccines Against Tuberculosis: Current Hopes and Obstacles	The Yale Journal of Biology and Medicine	83	209-215	2010/12	21165340
Rv	PMC2994820	Gupta K, Kumar P, Chatterji D	2010	Identification, Activity and Disulfide Connectivity of C-di-GMP Regulating Proteins in Mycobacterium tuberculosis	PLoS ONE	5	e15072	2010-11-30	21151497
Rv	PMC3091785	Ioerger TR, Feng Y, Chen X, et al	2010	The non-clonality of drug resistance in Beijing-genotype isolates of Mycobacterium tuberculosis from the Western Cape of South Africa	BMC Genomics	11	670	2010-11-26	21110864
Rv	PMC3225870	Fang X, Wallqvist A, Reifman J	2010	Development and analysis of an in vivo-compatible metabolic network of Mycobacterium tuberculosis	BMC Systems Biology	4	160	2010-11-23	21092312
Rv	PMC3125582	Ward SK, Abomoelak B, Marcus SA, et al	2010	Transcriptional Profiling of Mycobacterium Tuberculosis During Infection: Lessons Learned	Frontiers in Microbiology	1	121	2010-11-18	21738523
Rv	PMC2998474	Sharma P, Kumar B, Gupta Y, et al	2010	Proteomic analysis of streptomycin resistant and sensitive clinical isolates of Mycobacterium tuberculosis	Proteome Science	8	59	2010-11-18	21083941
Rv	PMC2981568	Lucarelli AP, Buroni S, Pasca MR, et al	2010	Mycobacterium tuberculosis Phosphoribosylpyrophosphate Synthetase: Biochemical Features of a Crucial Enzyme for Mycobacterial Cell Wall Biosynthesis	PLoS ONE	5	e15494	2010-11-15	21085589
Rv	PMC2978697	Kruh NA, Troudt J, Izzo A, et al	2010	Portrait of a Pathogen: The Mycobacterium tuberculosis Proteome In Vivo	PLoS ONE	5	e13938	2010-11-11	21085642
Rv	PMC2994848	Rennie B, Filion LG, Smart N	2010	Antibody response to a sterile filtered PPD tuberculin in M. bovis infected and M. bovis sensitized cattle	BMC Veterinary Research	6	50	2010-11-09	21062483
Rv	PMC2973814	Kinnings SL, Xie L, Fung KH, et al	2010	The Mycobacterium tuberculosis Drugome and Its Polypharmacological Implications	PLoS Computational Biology	6	e1000976	2010-11-04	21079673
Rv	PMC3055594	Alderwick LJ, Lloyd GS, Lloyd AJ, et al	2010	Biochemical characterization of the Mycobacterium tuberculosis phosphoribosyl-1-pyrophosphate synthetase	Glycobiology	21	410-425	2010-11-02	21045009
Rv	PMC3090144	Driessen NN, Stoop EJ, Ummels R, et al	2010	Mycobacterium marinum MMAR_2380, a predicted transmembrane acyltransferase, is essential for the presence of the mannose cap on lipoarabinomannan	Microbiology	156	3492-3502	2010 Nov	20688818
Rv	PMC3034190	Taylor MC, Jackson CJ, Tattersall DB, et al	2010	Identification and characterization of two families of F420H2-dependent reductases from Mycobacteria that catalyse aflatoxin degradation	Molecular Microbiology	78	561-575	2010 Nov	20807200
Rv	PMC2989971	Kateete DP, Okee M, Katabazi FA, et al	2010	Rhomboid homologs in mycobacteria: insights from phylogeny and genomic analysis	BMC Microbiology	10	272	2010-10-29	21029479
Rv	PMC3013451	de Souza GA, Arntzen MØ, Fortuin S, et al	2010	Proteogenomic Analysis of Polymorphisms and Gene Annotation Divergences in Prokaryotes using a Clustered Mass Spectrometry-Friendly Database	Molecular & Cellular Proteomics : MCP	10	M110.002527	2010-10-28	21030493
Rv	PMC2965770	Di Pietrantonio T, Hernandez C, Girard M, et al	2010	Strain-Specific Differences in the Genetic Control of Two Closely Related Mycobacteria	PLoS Pathogens	6	e1001169	2010-10-28	21060820
Rv	PMC2975660	Janagama HK, Senthilkumar, Bannantine JP, et al	2010	Iron-sparing Response of Mycobacterium avium subsp. paratuberculosis is strain dependent	BMC Microbiology	10	268	2010-10-22	20969756
Rv	PMC2958813	Tabouret G, Astarie-Dequeker C, Demangel C, et al	2010	Mycobacterium leprae Phenolglycolipid-1 Expressed by Engineered M. bovis BCG Modulates Early Interaction with Human Phagocytes	PLoS Pathogens	6	e1001159	2010-10-21	20975946
Rv	PMC2948520	Guo J, Zheng X, Xu L, et al	2010	Characterization of a Novel Esterase Rv0045c from Mycobacterium tuberculosis	PLoS ONE	5	e13143	2010-10-01	20957207
Rv	PMC2958883	Narula G, Becker J, Cheng B, et al	2010	The DNA relaxation activity and covalent complex accumulation of Mycobacterium tuberculosis topoisomerase I can be assayed in Escherichia coli: application for identification of potential FRET-dye labeling sites	BMC Biochemistry	11	41	2010-09-30	20920291
Rv	PMC2946903	de Jong BC, Antonio M, Gagneux S	2010	Mycobacterium africanum--Review of an Important Cause of Human Tuberculosis in West Africa	PLoS Neglected Tropical Diseases	4	e744	2010-09-28	20927191
Rv	PMC2954847	Rahman A, Srivastava SS, Sneh A, et al	2010	Molecular characterization of tlyA gene product, Rv1694 of Mycobacterium tuberculosis: A non-conventional hemolysin and a ribosomal RNA methyl transferase	BMC Biochemistry	11	35	2010-09-20	20854656
Rv	PMC2957485	Vetting MW, Hegde SS, Blanchard JS	2010	The Structure and Mechanism of the Mycobacterium tuberculosis Cyclodityrosine Synthetase	Nature chemical biology	6	797-799	2010-09-19	20852636
Rv	PMC2949761	Chen J, Wang S, Zhang Y, et al	2010	Rv1985c, a promising novel antigen for diagnosis of tuberculosis infection from BCG-vaccinated controls	BMC Infectious Diseases	10	273	2010-09-17	20849593
Rv	PMC2945938	Li Y, Zeng J, Zhang H, et al	2010	The characterization of conserved binding motifs and potential target genes for M. tuberculosis MtrAB reveals a link between the two-component system and the drug resistance of M. smegmatis	BMC Microbiology	10	242	2010-09-16	20843371
Rv	PMC2988379	Batt SM, Jabeen T, Mishra AK, et al	2010	Acceptor Substrate Discrimination in Phosphatidyl-myo-inositol Mannoside Synthesis: STRUCTURAL AND MUTATIONAL ANALYSIS OF MANNOSYLTRANSFERASE CORYNEBACTERIUM GLUTAMICUM PimB′	The Journal of Biological Chemistry	285	37741-37752	2010-09-15	20843801
Rv	PMC2995261	Wolfe LM, Mahaffey SB, Kruh NA, et al	2010	Proteomic Definition of the Cell Wall of Mycobacterium tuberculosis	Journal of Proteome Research	9	5816-5826	2010-09-09	20825248
Rv	PMC2936551	Brodin P, Poquet Y, Levillain F, et al	2010	High Content Phenotypic Cell-Based Visual Screen Identifies Mycobacterium tuberculosis Acyltrehalose-Containing Glycolipids Involved in Phagosome Remodeling	PLoS Pathogens	6	e1001100	2010-09-09	20844580
Rv	PMC2932737	Kumar S, Sardesai AA, Basu D, et al	2010	DNA Clasping by Mycobacterial HU: The C-Terminal Region of HupB Mediates Increased Specificity of DNA Binding	PLoS ONE	5	e12551	2010-09-02	20824060
Rv	PMC3068690	Malhotra V, Arteaga-Cortés LT, Clay G, et al	2010	Mycobacterium tuberculosis protein kinase K confers survival advantage during early infection in mice and regulates growth in culture and during persistent infection: implications for immune modulation	Microbiology	156	2829-2841	2010 Sep	20522497
Rv	PMC2935815	Kashyap RS, Saha SM, Nagdev KJ, et al	2010	Diagnostic Markers for Tuberculosis Ascites: A Preliminary Study	Biomarker Insights	5	87-94	2010-08-25	20838606
Rv	PMC2927558	Sutherland JS, de Jong BC, Jeffries DJ, et al	2010	Production of TNF-?, IL-12(p40) and IL-17 Can Discriminate between Active TB Disease and Latent Infection in a West African Cohort	PLoS ONE	5	e12365	2010-08-24	20811496
Rv	PMC2927427	Crowther GJ, Shanmugam D, Carmona SJ, et al	2010	Identification of Attractive Drug Targets in Neglected-Disease Pathogens Using an In Silico Approach	PLoS Neglected Tropical Diseases	4	e804	2010-08-24	20808766
Rv	PMC2942842	Jonmalung J, Prammananan T, Leechawengwongs M, et al	2010	Surveillance of pyrazinamide susceptibility among multidrug-resistant Mycobacterium tuberculosis isolates from Siriraj Hospital, Thailand	BMC Microbiology	10	223	2010-08-20	20727143
Rv	PMC3001090	Huang F, He ZG	2010	Characterization of an interplay between a Mycobacterium tuberculosis MazF homolog, Rv1495 and its sole DNA topoisomerase I	Nucleic Acids Research	38	8219-8230	2010-08-19	20724443
Rv	PMC2931512	Constantoulakis P, Filiou E, Rovina N, et al	2010	In vivo expression of innate immunity markers in patients with mycobacterium tuberculosis infection	BMC Infectious Diseases	10	243	2010-08-18	20718957
Rv	PMC2923189	Dasgupta A, Sureka K, Mitra D, et al	2010	An Oligopeptide Transporter of Mycobacterium tuberculosis Regulates Cytokine Release and Apoptosis of Infected Macrophages	PLoS ONE	5	e12225	2010-08-17	20808924
Rv	PMC2933325	Drage MG, Tsai HC, Pecora ND, et al	2010	Mycobacterium tuberculosis lipoprotein LprG (Rv1411c) binds triacylated glycolipid agonists of Toll-like receptor 2	Nature structural & molecular biology	17	1088-1095	2010-08-08	20694006
Rv	PMC3091653	Beresford NJ, Saville C, Bennett HJ, et al	2010	A new family of phosphoinositide phosphatases in microorganisms: identification and biochemical analysis	BMC Genomics	11	457	2010-08-02	20678187
Rv	PMC3298296	Alexander KA, Laver PN, Michel AL, et al	2010	Novel Mycobacterium tuberculosis Complex Pathogen, M. mungi	Emerging Infectious Diseases	16	1296-1299	2010 Aug	20678329
Rv	PMC3220188	Pethe K, Sequeira PC, Agarwalla S, et al	2010	A chemical genetic screen in Mycobacterium tuberculosis identifies carbon-source-dependent growth inhibitors devoid of in vivo efficacy	Nature Communications	1	2013-01-08	2010 Aug	20975714
Rv	PMC2912383	Hett EC, Chao MC, Rubin EJ	2010	Interaction and Modulation of Two Antagonistic Cell Wall Enzymes of Mycobacteria	PLoS Pathogens	6	e1001020	2010-07-29	20686708
Rv	PMC2905415	Sherrid AM, Rustad TR, Cangelosi GA, et al	2010	Characterization of a Clp Protease Gene Regulator and the Reaeration Response in Mycobacterium tuberculosis	PLoS ONE	5	e11622	2010-07-16	20661284
Rv	PMC2900310	Homolka S, Niemann S, Russell DG, et al	2010	Functional Genetic Diversity among Mycobacterium tuberculosis Complex Clinical Isolates: Delineation of Conserved Core and Lineage-Specific Transcriptomes during Intracellular Survival	PLoS Pathogens	6	e1000988	2010-07-08	20628579
Rv	PMC2897852	Dziedzic R, Kiran M, Plocinski P, et al	2010	Mycobacterium tuberculosis ClpX Interacts with FtsZ and Interferes with FtsZ Assembly	PLoS ONE	5	e11058	2010-07-06	20625433
Rv	PMC3068679	Mendoza Lopez P, Golby P, Wooff E, et al	2010	Characterization of the transcriptional regulator Rv3124 of Mycobacterium tuberculosis identifies it as a positive regulator of molybdopterin biosynthesis and defines the functional consequences of a non-synonymous SNP in the Mycobacterium bovis BCG orthologue	Microbiology	156	2112-2123	2010 Jul	20378651
Rv	PMC2914252	Hingley-Wilson SM, Lougheed KE, Ferguson K, et al	2010	Individual Mycobacterium tuberculosis universal stress protein homologues are dispensable in vitro	Tuberculosis (Edinburgh, Scotland)	90	236-244	2010 Jul	20541977
Rv	PMC2896511	DiChiara JM, Contreras-Martinez LM, Livny J, et al	2010	Multiple small RNAs identified in Mycobacterium bovis BCG are also expressed in Mycobacterium tuberculosis and Mycobacterium smegmatis	Nucleic Acids Research	38	4067-4078	2010-06-25	20181675
Rv	PMC2891827	Garces A, Atmakuri K, Chase MR, et al	2010	EspA Acts as a Critical Mediator of ESX1-Dependent Virulence in Mycobacterium tuberculosis by Affecting Bacterial Cell Wall Integrity	PLoS Pathogens	6	e1000957	2010-06-24	20585630
Rv	PMC2891697	Vizcaíno C, Restrepo-Montoya D, Rodríguez D, et al	2010	Computational Prediction and Experimental Assessment of Secreted/Surface Proteins from Mycobacterium tuberculosis H37Rv	PLoS Computational Biology	6	e1000824	2010-06-24	20585611
Rv	PMC2883559	Li AH, Waddell SJ, Hinds J, et al	2010	Contrasting Transcriptional Responses of a Virulent and an Attenuated Strain of Mycobacterium tuberculosis Infecting Macrophages	PLoS ONE	5	e11066	2010-06-10	20548782
Rv	PMC3768681	de Souza Figueiredo EE, Carvalho RC, Silvestre FG, et al	2010	Detection of Mycobacterium bovis DNA in nasal swabs from tuberculous cattle by a multiplex PCR	Brazilian Journal of Microbiology	41	386-390	2010-06-01	24031509
Rv	PMC2878347	Ghebremichael S, Groenheit R, Pennhag A, et al	2010	Drug Resistant Mycobacterium tuberculosis of the Beijing Genotype Does Not Spread in Sweden	PLoS ONE	5	e10893	2010-05-28	20531942
Rv	PMC2885305	Mendes V, Maranha A, Lamosa P, et al	2010	Biochemical characterization of the maltokinase from Mycobacterium bovis BCG	BMC Biochemistry	11	21	2010-05-27	20507595
Rv	PMC2877710	Taneja NK, Dhingra S, Mittal A, et al	2010	Mycobacterium tuberculosis Transcriptional Adaptation, Growth Arrest and Dormancy Phenotype Development Is Triggered by Vitamin C	PLoS ONE	5	e10860	2010-05-27	20523728
Rv	PMC2875399	Arora G, Sajid A, Gupta M, et al	2010	Understanding the Role of PknJ in Mycobacterium tuberculosis: Biochemical Characterization and Identification of Novel Substrate Pyruvate Kinase A	PLoS ONE	5	e10772	2010-05-24	20520732
Rv	PMC3218304	Deb R, Goswami PP	2010	Expression of a Gene Encoding 34.9 kDa PPE Antigen of Mycobacterium avium subsp. paratuberculosis in E. coli	Molecular Biology International	2010	628153	2010-05-18	22110958
Rv	PMC2871789	Yang M, Gao C, Wang Y, et al	2010	Characterization of the Interaction and Cross-Regulation of Three Mycobacterium tuberculosis RelBE Modules	PLoS ONE	5	e10672	2010-05-17	20498855
Rv	PMC2877677	Nakajima C, Rahim Z, Fukushima Y, et al	2010	Identification of Mycobacterium tuberculosis clinical isolates in Bangladesh by a species distinguishable multiplex PCR	BMC Infectious Diseases	10	118	2010-05-15	20470432
Rv	PMC2881912	Harper CJ, Hayward D, Kidd M, et al	2010	Glutamate dehydrogenase and glutamine synthetase are regulated in response to nitrogen availability in Myocbacterium smegmatis	BMC Microbiology	10	138	2010-05-11	20459763
Rv	PMC2864267	Danelishvili L, Yamazaki Y, Selker J, et al	2010	Secreted Mycobacterium tuberculosis Rv3654c and Rv3655c Proteins Participate in the Suppression of Macrophage Apoptosis	PLoS ONE	5	e10474	2010-05-04	20454556
Rv	PMC3068626	Kendall SL, Burgess P, Balhana R, et al	2010	Cholesterol utilization in mycobacteria is controlled by two TetR-type transcriptional regulators: kstR and kstR2	Microbiology	156	1362-1371	2010 May	20167624
Rv	PMC2874799	Målen H, Pathak S, Søfteland T, et al	2010	Definition of novel cell envelope associated proteins in Triton X-114 extracts of Mycobacterium tuberculosis H37Rv	BMC Microbiology	10	132	2010-04-29	20429878
Rv	PMC2877774	Thakur KG, Praveena T, Gopal B	2010	Structural and Biochemical Bases for the Redox Sensitivity of Mycobacterium tuberculosis RslA	Journal of Molecular Biology	397	1199-1208	2010 Apr 16	20184899
Rv	PMC2873487	Cifuentes DP, Ocampo M, Curtidor H, et al	2010	Mycobacterium tuberculosis Rv0679c protein sequences involved in host-cell infection: Potential TB vaccine candidate antigen	BMC Microbiology	10	109	2010-04-13	20388213
Rv	PMC2859856	He Z, De Buck J	2010	Localization of proteins in the cell wall of Mycobacterium avium subsp. paratuberculosis K10 by proteomic analysis	Proteome Science	8	21	2010-04-08	20377898
Rv	PMC2851646	Dutta NK, Mehra S, Kaushal D	2010	A Mycobacterium tuberculosis Sigma Factor Network Responds to Cell-Envelope Damage by the Promising Anti-Mycobacterial Thioridazine	PLoS ONE	5	e10069	2010-04-08	20386700
Rv	PMC2850319	Gil O, Díaz I, Vilaplana C, et al	2010	Granuloma Encapsulation Is a Key Factor for Containing Tuberculosis Infection in Minipigs	PLoS ONE	5	e10030	2010-04-06	20386605
Rv	PMC2882924	Jha SS, Danelishvili L, Wagner D, et al	2010	Virulence-related Mycobacterium avium subsp hominissuis MAV_2928 gene is associated with vacuole remodeling in macrophages	BMC Microbiology	10	100	2010-04-01	20359357
Rv	PMC2867773	Zhang Y, Hatch KA, Bacon J, et al	2010	An integrated machine learning approach for predicting DosR-regulated genes in Mycobacterium tuberculosis	BMC Systems Biology	4	37	2010-03-31	20356371
Rv	PMC2859774	Vasconcellos SE, Huard RC, Niemann S, et al	2010	Distinct genotypic profiles of the two major clades of Mycobacterium africanum	BMC Infectious Diseases	10	80	2010-03-29	20350321
Rv	PMC2851841	Gupta R, Lavollay M, Mainardi JL, et al	2010	The Mycobacterium tuberculosis gene, ldtMt2, encodes a non-classical transpeptidase required for virulence and resistance to amoxicillin	Nature medicine	16	466-469	2010-03-21	20305661
Rv	PMC2835744	Diedrich CR, Mattila JT, Klein E, et al	2010	Reactivation of Latent Tuberculosis in Cynomolgus Macaques Infected with SIV Is Associated with Early Peripheral T Cell Depletion and Not Virus Load	PLoS ONE	5	e9611	2010-03-10	20224771
Rv	PMC2984234	de Souza GA, Fortuin S, Aguilar D, et al	2010	Using a Label-free Proteomics Method to Identify Differentially Abundant Proteins in Closely Related Hypo- and Hypervirulent Clinical Mycobacterium tuberculosis Beijing Isolates	Molecular & Cellular Proteomics : MCP	9	2414-2423	2010-02-26	20190197
Rv	PMC2829086	Majumdar SD, Sharma D, Vashist A, et al	2010	Co-Expression of DevR and DevRN-Aph Proteins Is Associated with Hypoxic Adaptation Defect and Virulence Attenuation of Mycobacterium tuberculosis	PLoS ONE	5	e9448	2010-02-26	20195478
Rv	PMC2829052	Joosten SA, van Meijgaarden KE, van Weeren PC, et al	2010	Mycobacterium tuberculosis Peptides Presented by HLA-E Molecules Are Targets for Human CD8+ T-Cells with Cytotoxic as well as Regulatory Activity	PLoS Pathogens	6	e1000782	2010-02-26	20195504
Rv	PMC2887947	Sharadamma N, Harshavardhana Y, Singh P, et al	2010	Mycobacterium tuberculosis nucleoid-associated DNA-binding protein H-NS binds with high-affinity to the Holliday junction and inhibits strand exchange promoted by RecA protein	Nucleic Acids Research	38	3555-3569	2010-02-22	20176569
Rv	PMC2834668	Movahedzadeh F, Wheeler PR, Dinadayala P, et al	2010	Inositol monophosphate phosphatase genes of Mycobacterium tuberculosis	BMC Microbiology	10	50	2010-02-18	20167072
Rv	PMC2821413	Gupta V, Gupta RK, Khare G, et al	2010	Structural Ordering of Disordered Ligand-Binding Loops of Biotin Protein Ligase into Active Conformations as a Consequence of Dehydration	PLoS ONE	5	e9222	2010-02-15	20169168
Rv	PMC2808246	Sun J, Wang X, Lau A, et al	2010	Mycobacterial Nucleoside Diphosphate Kinase Blocks Phagosome Maturation in Murine Raw 264.7 Macrophages	PLoS ONE	5	e8769	2010-01-19	20098737
Rv	PMC2799521	Berney M, Cook GM	2010	Unique Flexibility in Energy Metabolism Allows Mycobacteria to Combat Starvation and Hypoxia	PLoS ONE	5	e8614	2010-01-07	20062806
Rv	PMC2797604	Sureka K, Hossain T, Mukherjee P, et al	2010	Novel Role of Phosphorylation-Dependent Interaction between FtsZ and FipA in Mycobacterial Cell Division	PLoS ONE	5	e8590	2010-01-06	20066037
Rv	PMC2797603	Festa RA, McAllister F, Pearce MJ, et al	2010	Prokayrotic Ubiquitin-Like Protein (Pup) Proteome of Mycobacterium tuberculosis	PLoS ONE	5	e8589	2010-01-06	20066036
Rv	PMC2816261	Kumar G, Dagur PK, Singh PK, et al	2010	Serodiagnostic Efficacy of Mycobacterium tuberculosis 30/32-kDa Mycolyl Transferase Complex, ESAT-6, and CFP-10 in Patients with Active Tuberculosis	Archivum Immunologiae et Therapiae Experimentalis	58	57-65	2010-01-05	20049651
Rv	PMC2795854	Whelan AO, Coad M, Cockle PJ, et al	2010	Revisiting Host Preference in the Mycobacterium tuberculosis Complex: Experimental Infection Shows M. tuberculosis H37Rv to Be Avirulent in Cattle	PLoS ONE	5	e8527	2010-01-01	20049086
Rv	PMC2806251	Bull TJ, Linedale R, Hinds J, et al	2009	A rhodanine agent active against non-replicating intracellular Mycobacterium avium subspecies paratuberculosis	Gut Pathogens	1	25	2009-12-23	20030828
Rv	PMC2844151	Stapleton M, Haq I, Hunt DM, et al	2009	Mycobacterium tuberculosis cAMP Receptor Protein (Rv3676) Differs from the Escherichia coli Paradigm in Its cAMP Binding and DNA Binding Properties and Transcription Activation Properties	The Journal of Biological Chemistry	285	7016-7027	2009-12-22	20028978
Rv	PMC2812949	Lun DS, Sherrid A, Weiner B, et al	2009	A blind deconvolution approach to high-resolution mapping of transcription factor binding sites from ChIP-seq data	Genome Biology	10	R142	2009-12-22	20028542
Rv	PMC2793005	Khare G, Gupta V, Gupta RK, et al	2009	Dissecting the Role of Critical Residues and Substrate Preference of a Fatty Acyl-CoA Synthetase (FadD13) of Mycobacterium tuberculosis	PLoS ONE	4	e8387	2009-12-21	20027301
Rv	PMC2781298	Ramage HR, Connolly LE, Cox JS	2009	Comprehensive Functional Analysis of Mycobacterium tuberculosis Toxin-Antitoxin Systems: Implications for Pathogenesis, Stress Responses, and Evolution	PLoS Genetics	5	e1000767	2009-12-11	20011113
Rv	PMC2799434	Djelouadji Z, Henry M, Bachtarzi A, et al	2009	Pyrosequencing identification of Mycobacterium tuberculosis W-Beijing	BMC Research Notes	2	239	2009-12-02	19951445
Rv	PMC2787246	Davies MN, Bayry J, Tchilian EZ, et al	2009	Toward the Discovery of Vaccine Adjuvants: Coupling In Silico Screening and In Vitro Analysis of Antagonist Binding to Human and Mouse CCR4 Receptors	PLoS ONE	4	e8084	2009-11-30	20011659
Rv	PMC2777505	Gupta V, Gupta RK, Khare G, et al	2009	Crystal Structure of Bfr A from Mycobacterium tuberculosis: Incorporation of Selenomethionine Results in Cleavage and Demetallation of Haem	PLoS ONE	4	e8028	2009-11-25	19946376
Rv	PMC2773412	Baughn AD, Garforth SJ, Vilchèze C, et al	2009	An Anaerobic-Type ?-Ketoglutarate Ferredoxin Oxidoreductase Completes the Oxidative Tricarboxylic Acid Cycle of Mycobacterium tuberculosis	PLoS Pathogens	5	e1000662	2009-11-20	19936047
Rv	PMC2780684	Kim CY, Webster C, Roberts JK, et al	2009	Analysis of nucleoside-binding proteins by ligand-specific elution from dye resin: application to Mycobacterium tuberculosis aldehyde dehydrogenases	Journal of Structural and Functional Genomics	10	291-301	2009-11-13	19911309
Rv	PMC2768790	Kumar K, Tharad M, Ganapathy S, et al	2009	Phenylalanine-Rich Peptides Potently Bind ESAT6, a Virulence Determinant of Mycobacterium tuberculosis, and Concurrently Affect the Pathogen's Growth	PLoS ONE	4	e7615	2009-11-10	19901982
Rv	PMC2767505	Ioerger TR, Koo S, No EG, et al	2009	Genome Analysis of Multi- and Extensively-Drug-Resistant Tuberculosis from KwaZulu-Natal, South Africa	PLoS ONE	4	e7778	2009-11-05	19890396
Rv	PMC2763345	Christophe T, Jackson M, Jeon HK, et al	2009	High Content Screening Identifies Decaprenyl-Phosphoribose 2? Epimerase as a Target for Intracellular Antimycobacterial Inhibitors	PLoS Pathogens	5	e1000645	2009-10-30	19876393
Rv	PMC2765072	Gurvitz A	2009	Physiological Function of Mycobacterial mtFabD, an Essential Malonyl-CoA:AcpM Transacylase of Type 2 Fatty Acid Synthase FASII, in Yeast mct1? Cells	Comparative and Functional Genomics	2009	836172	2009-10-21	19859569
Rv	PMC2756628	Niemann S, Köser CU, Gagneux S, et al	2009	Genomic Diversity among Drug Sensitive and Multidrug Resistant Isolates of Mycobacterium tuberculosis with Identical DNA Fingerprints	PLoS ONE	4	e7407	2009-10-12	19823582
Rv	PMC2758852	McEvoy CR, van Helden PD, Warren RM, et al	2009	Evidence for a rapid rate of molecular evolution at the hypervariable and immunogenic Mycobacterium tuberculosis PPE38 gene region	BMC Evolutionary Biology	9	237	2009-09-21	19769792
Rv	PMC2759933	Fang X, Wallqvist A, Reifman J	2009	A systems biology framework for modeling metabolic enzyme inhibition of Mycobacterium tuberculosis	BMC Systems Biology	3	92	2009-09-15	19754970
Rv	PMC2726785	Colijn C, Brandes A, Zucker J, et al	2009	Interpreting Expression Data with Metabolic Flux Models: Predicting Mycobacterium tuberculosis Mycolic Acid Production	PLoS Computational Biology	5	e1000489	2009-08-28	19714220
Rv	PMC2753549	Williams DL, Slayden RA, Amin A, et al	2009	Implications of high level pseudogene transcription in Mycobacterium leprae	BMC Genomics	10	397	2009-08-25	19706172
Rv	PMC2746893	Gurvitz A	2009	The essential mycobacterial genes, fabG1 and fabG4, encode 3-oxoacyl-thioester reductases that are functional in yeast mitochondrial fatty acid synthase type 2	Molecular Genetics and Genomics	282	407-416	2009-08-14	19685079
Rv	PMC2718811	Singh A, Crossman DK, Mai D, et al	2009	Mycobacterium tuberculosis WhiB3 Maintains Redox Homeostasis by Regulating Virulence Lipid Anabolism to Modulate Macrophage Response	PLoS Pathogens	5	e1000545	2009-08-14	19680450
Rv	PMC3087520	Veyrier F, Pletzer D, Turenne C, et al	2009	Phylogenetic detection of horizontal gene transfer during the step-wise genesis of Mycobacterium tuberculosis	BMC Evolutionary Biology	9	196	2009-08-10	19664275
Rv	PMC2713425	Maloney E, Stankowska D, Zhang J, et al	2009	The Two-Domain LysX Protein of Mycobacterium tuberculosis Is Required for Production of Lysinylated Phosphatidylglycerol and Resistance to Cationic Antimicrobial Peptides	PLoS Pathogens	5	e1000534	2009-07-31	19649276
Rv	PMC2721839	Sekar B, Arunagiri K, Selvakumar N, et al	2009	Low frequency of moaA3 gene among the clinical isolates of Mycobacterium tuberculosis from Tamil Nadu and Pondicherry - south eastern coastal states of India	BMC Infectious Diseases	9	114	2009-07-25	19630991
Rv	PMC2775200	Fu LM, Tai SC	2009	The Differential Gene Expression Pattern of Mycobacterium tuberculosis in Response to Capreomycin and PA-824 versus First-Line TB Drugs Reveals Stress- and PE/PPE-Related Drug Targets	International Journal of Microbiology	2009	879621	2009-07-22	20016672
Rv	PMC2707616	Brown AK, Taylor RC, Bhatt A, et al	2009	Platensimycin Activity against Mycobacterial ?-Ketoacyl-ACP Synthases	PLoS ONE	4	e6306	2009-07-17	19609444
Rv	PMC2764107	Arnvig KB, Young DB	2009	Identification of small RNAs in Mycobacterium tuberculosis	Molecular Microbiology	73	397-408	2009-07-10	19555452
Rv	PMC2787244	Mann FM, Xu M, Chen X, et al	2009	Edaxadiene: A New Bioactive Diterpene from Mycobacterium tuberculosis	Journal of the American Chemical Society	131	17526-17527	2009-07-07	19583202
Rv	PMC2724981	Bergval IL, Schuitema AR, Klatser PR, et al	2009	Resistant mutants of Mycobacterium tuberculosis selected in vitro do not reflect the in vivo mechanism of isoniazid resistance	Journal of Antimicrobial Chemotherapy	64	515-523	2009-07-04	19578178
Rv	PMC2698121	Pandey AK, Yang Y, Jiang Z, et al	2009	NOD2, RIP2 and IRF5 Play a Critical Role in the Type I Interferon Response to Mycobacterium tuberculosis	PLoS Pathogens	5	e1000500	2009-07-03	19578435
Rv	PMC2749132	Mann FM, Prisic S, Hu H, et al	2009	Characterization and Inhibition of a Class II Diterpene Cyclase from Mycobacterium tuberculosis: IMPLICATIONS FOR TUBERCULOSIS	The Journal of Biological Chemistry	284	23574-23579	2009-07-02	19574210
Rv	PMC2885676	Leversen NA, de Souza GA, Målen H, et al	2009	Evaluation of signal peptide prediction algorithms for identification of mycobacterial signal peptides using sequence data from proteomic methods	Microbiology	155	2375-2383	2009 Jul	19389770
Rv	PMC2734929	Olsen I, Balasingham SV, Davidsen T, et al	2009	Characterization of the major formamidopyrimidine-DNA glycosylase homolog in Mycobacterium tuberculosis and its linkage to variable tandem repeats	Fems Immunology and Medical Microbiology	56	151-161	2009 Jul	19496823
Rv	PMC2698117	Deb C, Lee CM, Dubey VS, et al	2009	A Novel In Vitro Multiple-Stress Dormancy Model for Mycobacterium tuberculosis Generates a Lipid-Loaded, Drug-Tolerant, Dormant Pathogen	PLoS ONE	4	e6077	2009-06-29	19562030
Rv	PMC2694998	Ripoll F, Pasek S, Schenowitz C, et al	2009	Non Mycobacterial Virulence Genes in the Genome of the Emerging Pathogen Mycobacterium abscessus	PLoS ONE	4	e5660	2009-06-19	19543527
Rv	PMC2731897	Basu D, Khare G, Singh S, et al	2009	A novel nucleoid-associated protein of Mycobacterium tuberculosis is a sequence homolog of GroEL	Nucleic Acids Research	37	4944-4954	2009-06-15	19528065
Rv	PMC2702276	Annamalai T, Dani N, Cheng B, et al	2009	Analysis of DNA relaxation and cleavage activities of recombinant Mycobacterium tuberculosis DNA topoisomerase I from a new expression and purification protocol	BMC Biochemistry	10	18	2009-06-11	19519900
Rv	PMC2724278	Krawczyk J, Kohl TA, Goesmann A, et al	2009	From Corynebacterium glutamicum to Mycobacterium tuberculosis--towards transfers of gene regulatory networks and integrated data analyses with MycoRegNet	Nucleic Acids Research	37	e97	2009-06-03	19494184
Rv	PMC2682197	Drumm JE, Mi K, Bilder P, et al	2009	Mycobacterium tuberculosis Universal Stress Protein Rv2623 Regulates Bacillary Growth by ATP-Binding: Requirement for Establishing Chronic Persistent Infection	PLoS Pathogens	5	e1000460	2009-05-29	19478878
Rv	PMC2687974	Xie L, Xie L, Bourne PE	2009	A unified statistical model to support local sequence order independent similarity searching for ligand-binding sites and its application to genome-based drug discovery	Bioinformatics	25	i305-i312	2009-05-27	19478004
Rv	PMC2680040	Schuck SD, Mueller H, Kunitz F, et al	2009	Identification of T-Cell Antigens Specific for Latent Mycobacterium Tuberculosis Infection	PLoS ONE	4	e5590	2009-05-18	19440342
Rv	PMC2696407	Chegou NN, Black GF, Kidd M, et al	2009	Host markers in Quantiferon supernatants differentiate active TB from latent TB infection: preliminary report	BMC Pulmonary Medicine	9	21	2009-05-16	19445695
Rv	PMC2689228	Wilkinson KA, Newton SM, Stewart GR, et al	2009	Genetic determination of the effect of post-translational modification on the innate immune response to the 19 kDa lipoprotein of Mycobacterium tuberculosis	BMC Microbiology	9	93	2009-05-14	19442300
Rv	PMC2678250	Caccamo N, Guggino G, Meraviglia S, et al	2009	Analysis of Mycobacterium tuberculosis-Specific CD8 T-Cells in Patients with Active Tuberculosis and in Individuals with Latent Infection	PLoS ONE	4	e5528	2009-05-13	19436760
Rv	PMC2677452	Sadagopal S, Braunstein M, Hager CC, et al	2009	Reducing the Activity and Secretion of Microbial Antioxidants Enhances the Immunogenicity of BCG	PLoS ONE	4	e5531	2009-05-13	19436730
Rv	PMC2676004	Hatzios SK, Schelle MW, Holsclaw CM, et al	2009	PapA3 Is an Acyltransferase Required for Polyacyltrehalose Biosynthesis in Mycobacterium tuberculosis	The Journal of Biological Chemistry	284	12745-12751	2009 May 8	19276083
Rv	PMC2674218	Kaur D, Pham H, Larrouy-Maumus G, et al	2009	Initiation of Methylglucose Lipopolysaccharide Biosynthesis in Mycobacteria	PLoS ONE	4	e5447	2009-05-07	19421329
Rv	PMC2685279	Beste DJ, Espasa M, Bonde B, et al	2009	The Genetic Requirements for Fast and Slow Growth in Mycobacteria	PLoS ONE	4	e5349	2009-04-28	19479006
Rv	PMC2675579	Verma SK, Jaiswal M, Kumar N, et al	2009	Structure of N-acetylglucosamine-1-phosphate uridyltransferase (GlmU) from Mycobacterium tuberculosis in a cubic space group	Acta Crystallographica Section F: Structural Biology and Crystallization Communications	65	435-439	2009-04-24	19407371
Rv	PMC2659749	Hu Y, Coates AR	2009	Acute and Persistent Mycobacterium tuberculosis Infections Depend on the Thiol Peroxidase TPX	PLoS ONE	4	e5150	2009-04-02	19340292
Rv	PMC3378112	Mortellaro A, Robinson L, Ricciardi-Castagnoli P	2009	Spotlight on mycobacteria and dendritic cells: will novel targets to fight tuberculosis emerge?	EMBO Molecular Medicine	1	19-29	2009 Apr	20049700
Rv	PMC2654538	Piuri M, Jacobs WR Jr, Hatfull GF	2009	Fluoromycobacteriophages for Rapid, Specific, and Sensitive Antibiotic Susceptibility Testing of Mycobacterium tuberculosis	PLoS ONE	4	e4870	2009-03-20	19300517
Rv	PMC2652662	Yam KC, D'Angelo I, Kalscheuer R, et al	2009	Studies of a Ring-Cleaving Dioxygenase Illuminate the Role of Cholesterol Metabolism in the Pathogenesis of Mycobacterium tuberculosis	PLoS Pathogens	5	e1000344	2009-03-20	19300498
Rv	PMC2671525	Cui T, Zhang L, Wang X, et al	2009	Uncovering new signaling proteins and potential drug targets through the interactome analysis of Mycobacterium tuberculosis	BMC Genomics	10	118	2009-03-19	19298676
Rv	PMC2660348	Maciąg A, Piazza A, Riccardi G, et al	2009	Transcriptional analysis of ESAT-6 cluster 3 in Mycobacterium smegmatis	BMC Microbiology	9	48	2009-03-04	19257911
Rv	PMC2784876	Houben EN, Walburger A, Ferrari G, et al	2009	Differential expression of a virulence factor in pathogenic and non-pathogenic mycobacteria	Molecular Microbiology	72	41-52	2009-02-19	19210624
Rv	PMC2695034	Álvarez ÁH, Estrada-Chávez C, Flores-Valdez MA	2009	Molecular findings and approaches spotlighting Mycobacterium bovis persistence in cattle	Veterinary Research	40	22	2009-02-18	19220975
Rv	PMC2651896	Sharbati S, Schramm K, Rempel S, et al	2009	Characterisation of porin genes from Mycobacterium fortuitum and their impact on growth	BMC Microbiology	9	31	2009-02-09	19203364
Rv	PMC2758359	Janowski R, Panjikar S, Eddine AN, et al	2009	Structural analysis reveals DNA binding properties of Rv2827c, a hypothetical protein from Mycobacterium tuberculosis	Journal of Structural and Functional Genomics	10	137-150	2009-01-31	19184528
Rv	PMC2628743	Carlsson F, Joshi SA, Rangell L, et al	2009	Polar Localization of Virulence-Related Esx-1 Secretion in Mycobacteria	PLoS Pathogens	5	e1000285	2009-01-30	19180234
Rv	PMC2625445	Parker SK, Barkley RM, Rino JG, et al	2009	Mycobacterium tuberculosis Rv3802c Encodes a Phospholipase/Thioesterase and Is Inhibited by the Antimycobacterial Agent Tetrahydrolipstatin	PLoS ONE	4	e4281	2009-01-26	19169353
Rv	PMC2639381	Klepp LI, Soria M, Blanco FC, et al	2009	Identification of two proteins that interact with the Erp virulence factor from Mycobacterium tuberculosis by using the bacterial two-hybrid system	BMC Molecular Biology	10	3	2009-01-21	19159459
Rv	PMC2652454	Zaczek A, Brzostek A, Augustynowicz-Kopec E, et al	2009	Genetic evaluation of relationship between mutations in rpoB and resistance of Mycobacterium tuberculosis to rifampin	BMC Microbiology	9	10	2009-01-15	19146699
Rv	PMC2613629	Townsend PD, Holliday PM, Fenyk S, et al	2009	Stimulation of Mammalian G-protein-responsive Adenylyl Cyclases by Carbon Dioxide	The Journal of Biological Chemistry	284	784-791	2009 Jan 9	19008230
Rv	PMC2607554	Kumar S, Farhana A, Hasnain SE	2009	In-Vitro Helix Opening of M. tuberculosis oriC by DnaA Occurs at Precise Location and Is Inhibited by IciA Like Protein	PLoS ONE	4	e4139	2009-01-07	19127296
Rv	PMC2631452	Garg S, Alam MS, Bajpai R, et al	2009	Redox biology of Mycobacterium tuberculosis H37Rv: protein-protein interaction between GlgB and WhiB1 involves exchange of thiol-disulfide	BMC Biochemistry	10	1	2009-01-05	19121228
Rv	PMC2897130	Smollett KL, Fivian-Hughes AS, Smith JE, et al	2009	Experimental determination of translational start sites resolves uncertainties in genomic open reading frame predictions - application to Mycobacterium tuberculosis	Microbiology	155	186-197	2009 Jan	19118359
Rv	PMC2649132	Raman K, Chandra N	2008	Mycobacterium tuberculosis interactome analysis unravels potential pathways to drug resistance	BMC Microbiology	8	234	2008-12-23	19105810
Rv	PMC2628671	Dou HY, Tseng FC, Lin CW, et al	2008	Molecular epidemiology and evolutionary genetics of Mycobacterium tuberculosis in Taipei	BMC Infectious Diseases	8	170	2008-12-22	19102768
Rv	PMC2651862	Raman K, Yeturu K, Chandra N	2008	targetTB: A target identification pipeline for Mycobacterium tuberculosis through an interactome, reactome and genome-scale structural analysis	BMC Systems Biology	2	109	2008-12-19	19099550
Rv	PMC2586085	Jain R, Dey B, Dhar N, et al	2008	Enhanced and Enduring Protection against Tuberculosis by Recombinant BCG-Ag85C and Its Association with Modulation of Cytokine Profile in Lung	PLoS ONE	3	e3869	2008-12-04	19052643
Rv	PMC2596156	Saini NK, Sharma M, Chandolia A, et al	2008	Characterization of Mce4A protein of Mycobacterium tuberculosis: role in invasion and survival	BMC Microbiology	8	200	2008-11-19	19019220
Rv	PMC2581804	Pereira PJ, Empadinhas N, Albuquerque L, et al	2008	Mycobacterium tuberculosis Glucosyl-3-Phosphoglycerate Synthase: Structure of a Key Enzyme in Methylglucose Lipopolysaccharide Biosynthesis	PLoS ONE	3	e3748	2008-11-18	19015727
Rv	PMC2575403	Peyron P, Vaubourgeix J, Poquet Y, et al	2008	Foamy Macrophages from Tuberculous Patients' Granulomas Constitute a Nutrient-Rich Reservoir for M. tuberculosis Persistence	PLoS Pathogens	4	e1000204	2008-11-11	19002241
Rv	PMC2590607	Cubillos-Ruiz A, Morales J, Zambrano MM	2008	Analysis of the genetic variation in Mycobacterium tuberculosis strains by multiple genome alignments	BMC Research Notes	1	110	2008-11-07	18992142
Rv	PMC2600667	Balázsi G, Heath AP, Shi L, et al	2008	The temporal response of the Mycobacterium tuberculosis gene regulatory network during growth arrest	Molecular Systems Biology	4	225	2008-11-04	18985025
Rv	PMC2588565	Iyer LM, Burroughs A, Aravind L	2008	Unraveling the biochemistry and provenance of pupylation: a prokaryotic analog of ubiquitination	Biology Direct	3	45	2008-11-03	18980670
Rv	PMC2570489	Tundup S, Pathak N, Ramanadham M, et al	2008	The Co-Operonic PE25/PPE41 Protein Complex of Mycobacterium tuberculosis Elicits Increased Humoral and Cell Mediated Immune Response	PLoS ONE	3	e3586	2008-10-31	18974870
Rv	PMC2566814	Gonzalo-Asensio J, Mostowy S, Harders-Westerveen J, et al	2008	PhoP: A Missing Piece in the Intricate Puzzle of Mycobacterium tuberculosis Virulence	PLoS ONE	3	e3496	2008-10-23	18946503
Rv	PMC2686437	Reddy TB, Riley R, Wymore F, et al	2008	TB database: an integrated platform for tuberculosis research	Nucleic Acids Research	37	D499-D508	2008-10-03	18835847
Rv	PMC2568869	Bhatt A, Brown AK, Singh A, et al	2008	Loss of a Mycobacterial Gene Encoding a Reductase Leads to an Altered Cell Wall Containing ?-oxo- Mycolic Acid Analogs and Accumulation of Ketones	Chemistry & Biology	15	930-939	2008 Sep 22	18804030
Rv	PMC2553098	Leung AS, Tran V, Wu Z, et al	2008	Novel genome polymorphisms in BCG vaccine strains and impact on efficacy	BMC Genomics	9	413	2008-09-15	18793412
Rv	PMC2519833	Riley R, Pellegrini M, Eisenberg D	2008	Identifying Cognate Binding Pairs among a Large Set of Paralogs: The Case of PE/PPE Proteins of Mycobacterium tuberculosis	PLoS Computational Biology	4	e1000174	2008-09-12	18787688
Rv	PMC2646873	Jurgenson CT, Burns KE, Begley TP, et al	2008	Crystal Structure of a Sulfur Carrier Protein Complex Found in the Cysteine Biosynthetic Pathway of Mycobacterium tuberculosis	Biochemistry	47	10354-10364	2008-09-05	18771296
Rv	PMC2630230	Lucarelli D, Vasil ML, Meyer-Klaucke W, et al	2008	The Metal-Dependent Regulators FurA and FurB from Mycobacterium Tuberculosis	International Journal of Molecular Sciences	9	1548-1560	2008-08-28	19169435
Rv	PMC2631108	Cherney LT, Cherney MM, Garen CR, et al	2008	Structure of the C-terminal domain of the arginine repressor protein from Mycobacterium tuberculosis	Acta Crystallographica Section D: Biological Crystallography	64	950-956	2008-08-13	18703843
Rv	PMC2475666	Jaron B, Maranghi E, Leclerc C, et al	2008	Effect of Attenuation of Treg during BCG Immunization on Anti-Mycobacterial Th1 Responses and Protection against Mycobacterium tuberculosis	PLoS ONE	3	e2833	2008-07-30	18665224
Rv	PMC2459300	Carlson BL, Ballister ER, Skordalakes E, et al	2008	Function and Structure of a Prokaryotic Formylglycine-generating Enzyme	The Journal of Biological Chemistry	283	20117-20125	2008 Jul 18	18390551
Rv	PMC2483709	Keller PM, Böttger EC, Sander P	2008	Tuberculosis vaccine strain Mycobacterium bovis BCG Russia is a natural recA mutant	BMC Microbiology	8	120	2008-07-17	18637199
Rv	PMC2610374	Birch HL, Alderwick LJ, Bhatt A, et al	2008	Biosynthesis of mycobacterial arabinogalactan: identification of a novel ?(1->3) arabinofuranosyltransferase	Molecular Microbiology	69	1191-1206	2008-07-15	18627460
Rv	PMC2443190	Chopra T, Banerjee S, Gupta S, et al	2008	Novel Intermolecular Iterative Mechanism for Biosynthesis of Mycoketide Catalyzed by a Bimodular Polyketide Synthase	PLoS Biology	6	e163	2008-07-08	18613748
Rv	PMC2483986	de Souza GA, Målen H, Søfteland T, et al	2008	High accuracy mass spectrometry analysis as a tool to verify and improve gene annotation using Mycobacterium tuberculosis as an example	BMC Genomics	9	316	2008-07-02	18597682
Rv	PMC2885650	Bhowruth V, Brown AK, Besra GS	2008	Synthesis and biological evaluation of NAS-21 and NAS-91 analogues as potential inhibitors of the mycobacterial FAS-II dehydratase enzyme Rv0636	Microbiology	154	1866-1875	2008 Jul	18599816
Rv	PMC2631112	Young PG, Smith CA, Metcalf P, et al	2008	Structures of Mycobacterium tuberculosis folylpolyglutamate synthase complexed with ADP and AMPPCP	Acta Crystallographica Section D: Biological Crystallography	64	745-753	2008-06-18	18566510
Rv	PMC2453075	Djelouadji Z, Raoult D, Daffé M, et al	2008	A Single-Step Sequencing Method for the Identification of Mycobacterium tuberculosis Complex Species	PLoS Neglected Tropical Diseases	2	e253	2008-06-18	18618024
Rv	PMC2440308	Zheng H, Lu L, Wang B, et al	2008	Genetic Basis of Virulence Attenuation Revealed by Comparative Genomic Analysis of Mycobacterium tuberculosis Strain H37Ra versus H37Rv	PLoS ONE	3	e2375	2008-06-11	18584054
Rv	PMC2408556	Cabantous S, Rogers Y, Terwilliger TC, et al	2008	New Molecular Reporters for Rapid Protein Folding Assays	PLoS ONE	3	e2387	2008-06-11	18545698
Rv	PMC2390761	Dao DN, Sweeney K, Hsu T, et al	2008	Mycolic Acid Modification by the mmaA4 Gene of M. tuberculosis Modulates IL-12 Production	PLoS Pathogens	4	e1000081	2008-06-06	18535659
Rv	PMC2440535	Mishra AK, Alderwick LJ, Rittmann D, et al	2008	Identification of a novel ?(1->6) mannopyranosyltransferase MptB from Corynebacterium glutamicum by deletion of a conserved gene, NCgl1505, affords a lipomannan- and lipoarabinomannan-deficient mutant	Molecular Microbiology	68	1595-1613	2008 Jun	18452585
Rv	PMC2442614	Zvi A, Ariel N, Fulkerson J, et al	2008	Whole genome identification of Mycobacterium tuberculosis vaccine candidates by comprehensive data mining and bioinformatic analyses	BMC Medical Genomics	1	18	2008-05-28	18505592
Rv	PMC2615189	Ojha AK, Baughn AD, Sambandan D, et al	2008	Growth of Mycobacterium tuberculosis biofilms containing free mycolic acids and harbouring drug-tolerant bacteria	Molecular Microbiology	69	164-174	2008-05-27	18466296
Rv	PMC2409342	Brown AC, Parish T	2008	Dxr is essential in Mycobacterium tuberculosis and fosmidomycin resistance is due to a lack of uptake	BMC Microbiology	8	78	2008-05-20	18489786
Rv	PMC2396618	Qin H, Hu J, Hua Y, et al	2008	Construction of a series of vectors for high throughput cloning and expression screening of membrane proteins from Mycobacterium tuberculosis	BMC Biotechnology	8	51	2008-05-16	18485215
Rv	PMC2631106	Javid-Majd F, Yang D, Ioerger TR, et al	2008	The 1.25 ? resolution structure of phosphoribosyl-ATP pyrophosphohydrolase from Mycobacterium tuberculosis	Acta Crystallographica Section D: Biological Crystallography	64	627-635	2008-05-14	18560150
Rv	PMC2330087	Farhana A, Kumar S, Rathore SS, et al	2008	Mechanistic Insights into a Novel Exporter-Importer System of Mycobacterium tuberculosis Unravel Its Role in Trafficking of Iron	PLoS ONE	3	e2087	2008-05-07	18461140
Rv	PMC2711008	Hatzios SK, Iavarone AT, Bertozzi CR	2008	Rv2131c from Mycobacterium tuberculosis Is a CysQ 3?-Phosphoadenosine-5?-phosphatase	Biochemistry	47	5823-5831	2008-05-03	18454554
Rv	PMC2386126	Ely F, Nunes JE, Schroeder EK, et al	2008	The Mycobacterium tuberculosis Rv2540c DNA sequence encodes a bifunctional chorismate synthase	BMC Biochemistry	9	13	2008-04-29	18445278
Rv	PMC2480597	Mishra AK, Klein C, Gurcha SS, et al	2008	Structural characterization and functional properties of a novel lipomannan variant isolated from a Corynebacterium glutamicum pimB′ mutant	Antonie Van Leeuwenhoek	94	277-287	2008-04-18	18421567
Rv	PMC2276860	Stavrum R, Valvatne H, Bø TH, et al	2008	Genomic Diversity among Beijing and non-Beijing Mycobacterium tuberculosis Isolates from Myanmar	PLoS ONE	3	e1973	2008-04-09	18398483
Rv	PMC2277376	Deshayes C, Perrodou E, Euphrasie D, et al	2008	Detecting the molecular scars of evolution in the Mycobacterium tuberculosis complex by analyzing interrupted coding sequences	BMC Evolutionary Biology	8	78	2008-03-06	18325090
Rv	PMC2277422	Santangelo MP, Blanco FC, Bianco MV, et al	2008	Study of the role of Mce3R on the transcription of mce genes of Mycobacterium tuberculosis	BMC Microbiology	8	38	2008-02-27	18304349
Rv	PMC2275270	Zhang Y, Hatch KA, Wernisch L, et al	2008	A Bayesian Change point model for differential gene expression patterns of the DosR regulon of Mycobacterium tuberculosis	BMC Genomics	9	87	2008-02-22	18294384
Rv	PMC2242835	Frigui W, Bottai D, Majlessi L, et al	2008	Control of M. tuberculosis ESAT-6 Secretion and Specific T Cell Recognition by PhoP	PLoS Pathogens	4	e33	2008-02-15	18282096
Rv	PMC2211405	Dos Vultos T, Mestre O, Rauzier J, et al	2008	Evolution and Diversity of Clonal Bacteria: The Paradigm of Mycobacterium tuberculosis	PLoS ONE	3	e1538	2008-02-06	18253486
Rv	PMC2198943	Rustad TR, Harrell MI, Liao R, et al	2008	The Enduring Hypoxic Response of Mycobacterium tuberculosis	PLoS ONE	3	e1502	2008-01-30	18231589
Rv	PMC2234384	Wolf AJ, Desvignes L, Linas B, et al	2008	Initiation of the adaptive immune response to Mycobacterium tuberculosis depends on antigen production in the local lymph node, not the lungs	The Journal of Experimental Medicine	205	105-115	2008 Jan 21	18158321
Rv	PMC2151136	Tailleux L, Waddell SJ, Pelizzola M, et al	2008	Probing Host Pathogen Cross-Talk by Transcriptional Profiling of Both Mycobacterium tuberculosis and Infected Human Dendritic Cells and Macrophages	PLoS ONE	3	e1403	2008-01-02	18167562
Rv	PMC2241823	Rabahi MF, Junqueira-Kipnis AP, dos Reis MC, et al	2007	Humoral response to HspX and GlcB to previous and recent infection by Mycobacterium tuberculosis	BMC Infectious Diseases	7	148	2007-12-31	18166139
Rv	PMC2229633	Kana BD, Gordhan BG, Downing KJ, et al	2007	The resuscitation-promoting factors of Mycobacterium tuberculosis are required for virulence and resuscitation from dormancy but are collectively dispensable for growth in vitro	Molecular Microbiology	67	672-684	2007-12-21	18186793
Rv	PMC2373992	Lack N, Lowe ED, Liu J, et al	2007	Structure of HsaD, a steroid-degrading hydrolase, from Mycobacterium tuberculosis	Acta Crystallographica Section F: Structural Biology and Crystallization Communications	64	2013-02-07	2007-12-20	18097091
Rv	PMC2241625	Biketov S, Potapov V, Ganina E, et al	2007	The role of resuscitation promoting factors in pathogenesis and reactivation of Mycobacterium tuberculosis during intra-peritoneal infection in mice	BMC Infectious Diseases	7	146	2007-12-17	18086300
Rv	PMC2246267	Sidders B, Withers M, Kendall SL, et al	2007	Quantification of global transcription patterns in prokaryotes using spotted microarrays	Genome Biology	8	R265	2007-12-13	18078514
Rv	PMC2216027	Adetifa IM, Lugos MD, Hammond A, et al	2007	Comparison of two interferon gamma release assays in the diagnosis of Mycobacterium tuberculosis infection and disease in The Gambia	BMC Infectious Diseases	7	122	2007-10-25	17961228
Rv	PMC2175373	Shrivastava T, Ramachandran R	2007	Mechanistic insights from the crystal structures of a feast/famine regulatory protein from Mycobacterium tuberculosis H37Rv	Nucleic Acids Research	35	7324-7335	2007-10-25	17962306
Rv	PMC2175304	Ozanick SG, Bujnicki JM, Sem DS, et al	2007	Conserved amino acids in each subunit of the heteroligomeric tRNA m1A58 Mtase from Saccharomyces cerevisiae contribute to tRNA binding	Nucleic Acids Research	35	6808-6819	2007-10-10	17932071
Rv	PMC2082026	Ganguly N, Giang PH, Basu SK, et al	2007	Mycobacterium tuberculosis 6-kDa Early Secreted Antigenic Target (ESAT-6) protein downregulates Lipopolysaccharide induced c-myc expression by modulating the Extracellular Signal Regulated Kinases 1/2	BMC Immunology	8	24	2007-10-03	17915024
Rv	PMC2170428	Ojha A, Hatfull GF	2007	The role of iron in Mycobacterium smegmatis biofilm formation: the exochelin siderophore is essential in limiting iron conditions for biofilm formation but not for planktonic growth	Molecular Microbiology	66	468-483	2007 Oct	17854402
Rv	PMC2323292	Lewinsohn DA, Winata E, Swarbrick GM, et al	2007	Immunodominant Tuberculosis CD8 Antigens Preferentially Restricted by HLA-B	PLoS Pathogens	3	e127	2007-09-21	17892322
Rv	PMC2157549	Mishra AK, Alderwick LJ, Rittmann D, et al	2007	Identification of an ?(1->6) mannopyranosyltransferase (MptA), involved in Corynebacterium glutamicum lipomanann biosynthesis, and identification of its orthologue in Mycobacterium tuberculosis	Molecular Microbiology	65	1503-1517	2007 Sep	17714444
Rv	PMC2080633	Brown AK, Meng G, Ghadbane H, et al	2007	Dimerization of inositol monophosphatase Mycobacterium tuberculosis SuhB is not constitutive, but induced by binding of the activator Mg2+	BMC Structural Biology	7	55	2007-08-28	17725819
Rv	PMC2018728	Vindal V, Suma K, Ranjan A	2007	GntR family of regulators in Mycobacterium smegmatis: a sequence and structure based characterization	BMC Genomics	8	289	2007-08-23	17714599
Rv	PMC1937011	McLaughlin B, Chon JS, MacGurn JA, et al	2007	A Mycobacterium ESX-1-Secreted Virulence Factor with Unique Requirements for Export	PLoS Pathogens	3	e105	2007-08-03	17676952
Rv	PMC2884958	Tatituri RV, Alderwick LJ, Mishra AK, et al	2007	Structural characterization of a partially arabinosylated lipoarabinomannan variant isolated from a Corynebacterium glutamicum ubiA mutant	Microbiology	153	2621-2629	2007 Aug	17660426
Rv	PMC1995591	Kendall SL, Withers M, Soffair CN, et al	2007	A highly conserved transcriptional repressor controls a large regulon involved in lipid degradation in Mycobacterium smegmatis and Mycobacterium tuberculosis	Molecular Microbiology	65	684-699	2007 Aug 1	17635188
Rv	PMC1950094	Murphy DJ, Brown JR	2007	Identification of gene targets against dormant phase Mycobacterium tuberculosis infections	BMC Infectious Diseases	7	84	2007-07-26	17655757
Rv	PMC1976454	Roback P, Beard J, Baumann D, et al	2007	A predicted operon map for Mycobacterium tuberculosis	Nucleic Acids Research	35	5085-5095	2007-07-25	17652327
Rv	PMC1894825	Colangeli R, Helb D, Vilchèze C, et al	2007	Transcriptional Regulation of Multi-Drug Tolerance and Antibiotic-Induced Responses by the Histone-Like Protein Lsr2 in M. tuberculosis	PLoS Pathogens	3	e87	2007-06-22	17590082
Rv	PMC1925256	Jamshidi N, Palsson BØ	2007	Investigating the metabolic capabilities of Mycobacterium tuberculosis H37Rv using the in silico strain iNJ661 and proposing alternative drug targets	BMC Systems Biology	1	26	2007-06-08	17555602
Rv	PMC1884158	Fu LM, Fu-Liu CS	2007	The gene expression data of Mycobacterium tuberculosis based on Affymetrix gene chips provide insight into regulatory and hypothetical genes	BMC Microbiology	7	37	2007-05-14	17501996
Rv	PMC1885439	Ripoll F, Deshayes C, Pasek S, et al	2007	Genomics of glycopeptidolipid biosynthesis in Mycobacterium abscessus and M. chelonae	BMC Genomics	8	114	2007-05-09	17490474
Rv	PMC1931498	Vishnoi A, Roy R, Bhattacharya A	2007	Comparative analysis of bacterial genomes: identification of divergent regions in mycobacterial strains using an anchor-based approach	Nucleic Acids Research	35	3654-3667	2007-05-08	17488849
Rv	PMC1847690	Greenstein AE, MacGurn JA, Baer CE, et al	2007	M. tuberculosis Ser/Thr Protein Kinase D Phosphorylates an Anti-Anti-Sigma Factor Homolog	PLoS Pathogens	3	e49	2007-04-06	17411339
Rv	PMC3089981	Ramulu HG, Swathi A, Guruprasad L	2007	The Rv3799-Rv3807 gene cluster in Mycobacterium tuberculosis genome corresponds to the 'Ancient Conserved Region' in CMN mycolyltransferases	Evolutionary Bioinformatics Online	2	377-385	2007-02-27	21760704
Rv	PMC1810536	Casali N, Riley LW	2007	A phylogenomic analysis of the Actinomycetales mce operons	BMC Genomics	8	60	2007-02-26	17324287
Rv	PMC1852416	Deshayes C, Perrodou E, Gallien S, et al	2007	Interrupted coding sequences in Mycobacterium smegmatis: authentic mutations or sequencing errors?	Genome Biology	8	R20	2007-02-12	17295914
Rv	PMC2884946	Rison SC, Mattow J, Jungblut PR, et al	2007	Experimental determination of translational starts using peptide mass mapping and tandem mass spectrometry within the proteome of Mycobacterium tuberculosis	Microbiology	153	521-528	2007 Feb	17259624
Rv	PMC1764738	Arakaki AK, Tian W, Skolnick J	2006	High precision multi-genome scale reannotation of enzyme function by EFICAz	BMC Genomics	7	315	2006-12-13	17166279
Rv	PMC1762029	Karboul A, Gey van Pittius NC, Namouchi A, et al	2006	Insights into the evolutionary history of tubercle bacilli as disclosed by genetic rearrangements within a PE_PGRS duplicated gene pair	BMC Evolutionary Biology	6	107	2006-12-12	17163995
Rv	PMC1664607	Matsumoto M, Hashizume H, Tomishige T, et al	2006	OPC-67683, a Nitro-Dihydro-Imidazooxazole Derivative with Promising Action against Tuberculosis In Vitro and In Mice	PLoS Medicine	3	e466	2006-11-28	17132069
Rv	PMC1660551	Gey van Pittius NC, Sampson SL, Lee H, et al	2006	Evolution and expansion of the Mycobacterium tuberculosis PE and PPE multigene families and their association with the duplication of the ESAT-6 (esx) gene cluster regions	BMC Evolutionary Biology	6	95	2006-11-15	17105670
Rv	PMC1578580	Mudaliar AV, Kashyap RS, Purohit HJ, et al	2006	Detection of 65 kD heat shock protein in cerebrospinal fluid of tuberculous meningitis patients	BMC Neurology	6	34	2006-09-15	16978411
Rv	PMC3298286	Nouvel LX, Kassa-Kelembho E, Dos Vultos T, et al	2006	Multidrug-resistant Mycobacterium tuberculosis, Bangui, Central African Republic	Emerging Infectious Diseases	12	1454-1456	2006 Sep	17073103
Rv	PMC3294723	Nikolayevskyy V, Gopaul K, Balabanova Y, et al	2006	Differentiation of Tuberculosis Strains in a Population with Mainly Beijing-family Strains	Emerging Infectious Diseases	12	1406-1413	2006 Sep	17073090
Rv	PMC1616969	Agarwal N, Tyagi AK	2006	Mycobacterial transcriptional signals: requirements for recognition by RNA polymerase and optimal transcriptional activity	Nucleic Acids Research	34	4245-4257	2006-08-18	16920742
Rv	PMC1563452	Singh VK, Ghosh I	2006	Kinetic modeling of tricarboxylic acid cycle and glyoxylate bypass in Mycobacterium tuberculosis, and its application to assessment of drug targets	Theoretical Biology & Medical Modelling	3	27	2006-08-03	16887020
Rv	PMC1891678	Ramulu HG, Adindla S, Guruprasad L	2006	Analysis and modeling of mycolyl-transferases in the CMN group	Bioinformation	1	161-169	2006-06-18	17597881
Rv	PMC2219981	Krengel U, Dey R, Sasso S, et al	2006	Preliminary X-ray crystallographic analysis of the secreted chorismate mutase from Mycobacterium tuberculosis: a tricky crystallization problem solved	Acta Crystallographica Section F: Structural Biology and Crystallization Communications	62	441-445	2006-04-12	16682771
Rv	PMC1501019	Sreenu VB, Kumar P, Nagaraju J, et al	2006	Microsatellite polymorphism across the M. tuberculosis and M. bovis genomes: Implications on genome evolution and plasticity	BMC Genomics	7	78	2006-04-10	16603092
Rv	PMC1382215	Xu Y, Glansdorff N, Labedan B	2006	Bioinformatic analysis of an unusual gene-enzyme relationship in the arginine biosynthetic pathway among marine gamma proteobacteria: implications concerning the formation of N-acetylated intermediates in prokaryotes	BMC Genomics	7	4	2006-01-12	16409639
Rv	PMC1291353	Stewart GR, Patel J, Robertson BD, et al	2005	Mycobacterial Mutants with Defective Control of Phagosomal Acidification	PLoS Pathogens	1	e33	2005-11-25	16322769
Rv	PMC1262720	Sarojini S, Soman S, Radhakrishnan I, et al	2005	Identification of moaA3 gene in patient isolates of Mycobacterium tuberculosis in Kerala, which is absent in M. tuberculosis H37Rv and H37Ra	BMC Infectious Diseases	5	81	2005-10-04	16202156
Rv	PMC1260013	Banerjee S, Nandyala A, Podili R, et al	2005	Comparison of Mycobacterium tuberculosis isocitrate dehydrogenases (ICD-1 and ICD-2) reveals differences in coenzyme affinity, oligomeric state, pH tolerance and phylogenetic affiliation	BMC Biochemistry	6	20	2005-09-29	16194279
Rv	PMC2213264	Kaufmann SH, Cole ST, Mizrahi V, et al	2005	Mycobacterium tuberculosis and the host response	The Journal of Experimental Medicine	201	1693-1697	2005 Jun 6	15939785
Rv	PMC548381	Blokpoel MC, Murphy HN, O'Toole R, et al	2005	Tetracycline-inducible gene regulation in mycobacteria	Nucleic Acids Research	33	e22	2005-02-01	15687380
Rv	PMC2211992	Matsunaga I, Bhatt A, Young DC, et al	2004	Mycobacterium tuberculosis pks12 Produces a Novel Polyketide Presented by CD1c to T Cells	The Journal of Experimental Medicine	200	1559-1569	2004 Dec 20	15611286
Rv	PMC524251	Volkman HE, Clay H, Beery D, et al	2004	Tuberculous Granuloma Formation Is Enhanced by a Mycobacterium Virulence Determinant	PLoS Biology	2	e367	2004-10-26	15510227
Rv	PMC524486	Venos ES, Knodel MH, Radford CL, et al	2004	Branched-chain amino acid aminotransferase and methionine formation in Mycobacterium tuberculosis	BMC Microbiology	4	39	2004-10-07	15471546
Rv	PMC2212740	Karakousis PC, Yoshimatsu T, Lamichhane G, et al	2004	Dormancy Phenotype Displayed by Extracellular Mycobacterium tuberculosis within Artificial Granulomas in Mice	The Journal of Experimental Medicine	200	647-657	2004 Sep 6	15353557
Rv	PMC2211905	Bhakta S, Besra GS, Upton AM, et al	2004	Arylamine N-Acetyltransferase Is Required for Synthesis of Mycolic Acids and Complex Lipids in Mycobacterium bovis BCG and Represents a Novel Drug Target	The Journal of Experimental Medicine	199	1191-1199	2004 May 3	15117974
Rv	PMC2447356	Caimi K, Cataldi A	2004	A Fragment of 21 ORFs Around the Direct Repeat (DR) Region of Mycobacterium tuberculosis is Absent From the Other Sequenced Mycobacterial Genomes: Implications for the Evolution of the DR Region	Comparative and Functional Genomics	5	116-122	2004 Mar	18629072
Rv	PMC362869	Hessner MJ, Singh VK, Wang X, et al	2004	Utilization of a labeled tracking oligonucleotide for visualization and quality control of spotted 70-mer arrays	BMC Genomics	5	12	2004-02-09	15018646
Rv	PMC2194188	Voskuil MI, Schnappinger D, Visconti KC, et al	2003	Inhibition of Respiration by Nitric Oxide Induces a Mycobacterium tuberculosis Dormancy Program	The Journal of Experimental Medicine	198	705-713	2003 Sep 1	12953092
Rv	PMC2194186	Schnappinger D, Ehrt S, Voskuil MI, et al	2003	Transcriptional Adaptation of Mycobacterium tuberculosis within Macrophages: Insights into the Phagosomal Environment	The Journal of Experimental Medicine	198	693-704	2003 Sep 1	12953091
Rv	PMC193659	Strong M, Mallick P, Pellegrini M, et al	2003	Inference of protein function and protein linkages in Mycobacterium tuberculosis based on prokaryotic genome organization: a combined computational approach	Genome Biology	4	R59	2003-08-29	12952538
Rv	PMC169164	McLendon MM, Shinnick TM	2003	I-TRAP: A method to identify transcriptional regulator activated promoters	BMC Infectious Diseases	3	15	2003-07-11	12857350
Rv	PMC3023437	Rad ME, Bifani P, Martin C, et al	2003	Mutations in Putative Mutator Genes of Mycobacterium tuberculosis Strains of the W-Beijing Family	Emerging Infectious Diseases	9	838-845	2003 Jul	12890325
Rv	PMC165446	Berger BJ, Knodel MH	2003	Characterisation of methionine adenosyltransferase from Mycobacterium smegmatis and M. tuberculosis	BMC Microbiology	3	12	2003-06-16	12809568
Rv	PMC156888	Bannantine JP, Zhang Q, Li LL, et al	2003	Genomic homogeneity between Mycobacterium avium subsp. avium and Mycobacterium avium subsp. paratuberculosis belies their divergent growth rates	BMC Microbiology	3	10	2003-05-09	12740027
Rv	PMC140014	Le Flèche P, Fabre M, Denoeud F, et al	2002	High resolution, on-line identification of strains from the Mycobacterium tuberculosis complex based on tandem repeat typing	BMC Microbiology	2	37	2002-11-27	12456266
Rv	PMC59890	Miller BH, Shinnick TM	2001	Identification of two Mycobacterium tuberculosis H37Rv ORFs involved in resistance to killing by human macrophages	BMC Microbiology	1	26	2001-10-17	11716786
Rv	PMC57799	Gey van Pittius NC, Gamieldien J, Hide W, et al	2001	The ESAT-6 gene cluster of Mycobacterium tuberculosis and other high G+C Gram-positive bacteria	Genome Biology	2	research0044.1-research0044.18	2001-09-19	11597336
Rv	PMC138955	Vissa VD, Brennan PJ	2001	The genome of Mycobacterium leprae: a minimal mycobacterial gene set	Genome Biology	2	reviews1023.1-reviews1023.8	2001-08-03	11532219
Rv	PMC31412	Triccas JA, Gicquel B	2001	Analysis of stress- and host cell-induced expression of the Mycobacterium tuberculosis inorganic pyrophosphatase	BMC Microbiology	1	3	2001-04-24	11339880
Rv	PMC31482	Makarova KS, Mironov AA, Gelfand MS	2001	Conservation of the binding site for the arginine repressor in all bacterial lineages	Genome Biology	2	research0013.1-research0013.8	2001-03-22	11305941
Rv	PMC16144	Wolf YI, Kondrashov AS, Koonin EV	2000	Interkingdom gene fusions	Genome Biology	1	research0013.1-13.13	2000-12-04	11178267
Rv	PMC2195619	Agranoff D, Monahan IM, Mangan JA, et al	1999	Mycobacterium tuberculosis Expresses a Novel Ph-Dependent Divalent Cation Transporter Belonging to the Nramp Family	The Journal of Experimental Medicine	190	717-724	1999 Sep 6	10477555
PA	PMC3809559	Li K, Xu C, Jin Y, et al	2013	SuhB Is a Regulator of Multiple Virulence Genes and Essential for Pathogenesis of Pseudomonas aeruginosa	mBio	4	e00419-13	2013-10-29	24169572
PA	PMC3798466	Biggs MB, Papin JA	2013	Novel Multiscale Modeling Tool Applied to Pseudomonas aeruginosa Biofilm Formation	PLoS ONE	8	e78011	2013-10-17	24147108
PA	PMC3781045	Ellison ML, Farrow JM IIII, Parrish W, et al	2013	The Transcriptional Regulator Np20 Is the Zinc Uptake Regulator in Pseudomonas aeruginosa	PLoS ONE	8	e75389	2013-09-23	24086521
PA	PMC3774798	Stelitano V, Giardina G, Paiardini A, et al	2013	C-di-GMP Hydrolysis by Pseudomonas aeruginosa HD-GYP Phosphodiesterases: Analysis of the Reaction Mechanism and Novel Roles for pGpG	PLoS ONE	8	e74920	2013-09-16	24066157
PA	PMC3762822	Blus-Kadosh I, Zilka A, Yerushalmi G, et al	2013	The Effect of pstS and phoB on Quorum Sensing and Swarming Motility in Pseudomonas aeruginosa	PLoS ONE	8	e74444	2013-09-04	24023943
PA	PMC3791407	Morris ER, Hall G, Li C, et al	2013	Structural Rearrangement in an RsmA/CsrA Ortholog of Pseudomonas aeruginosa Creates a Dimeric RNA-Binding Protein, RsmN	Structure(London, England:1993)	21	1659-1671	2013 Sep 3	23954502
PA	PMC3759415	Pessi G, Braunwalder R, Grunau A, et al	2013	Response of Burkholderia cenocepacia H111 to Micro-Oxia	PLoS ONE	8	e72939	2013-09-02	24023794
PA	PMC3750012	Yin Y, Withers TR, Wang X, et al	2013	Evidence for Sigma Factor Competition in the Regulation of Alginate Production by Pseudomonas aeruginosa	PLoS ONE	8	e72329	2013-08-22	23991093
PA	PMC3747231	Cifani N, Pompili B, Anile M, et al	2013	Reactive-Oxygen-Species-Mediated P. aeruginosa Killing Is Functional in Human Cystic Fibrosis Macrophages	PLoS ONE	8	e71717	2013-08-19	23977124
PA	PMC3742457	Tielen P, Rosin N, Meyer AK, et al	2013	Regulatory and Metabolic Networks for the Adaptation of Pseudomonas aeruginosa Biofilms to Urinary Tract-Like Conditions	PLoS ONE	8	e71845	2013-08-13	23967252
PA	PMC3735191	Robert-Genthon M, Casabona MG, Neves D, et al	2013	Unique Features of a Pseudomonas aeruginosa ?2-Macroglobulin Homolog	mBio	4	e00309-13	2013-08-06	23919994
PA	PMC3715732	Czechowska K, Reimmann C, van der Meer JR	2013	Characterization of a MexAB-OprM efflux system necessary for productive metabolism of Pseudomonas azelaica HBP1 on 2-hydroxybiphenyl	Frontiers in Microbiology	4	203	2013-07-19	23882265
PA	PMC3715468	Kovačić F, Granzin J, Wilhelm S, et al	2013	Structural and Functional Characterisation of TesA - A Novel Lysophospholipase A from Pseudomonas aeruginosa	PLoS ONE	8	e69125	2013-07-18	23874889
PA	PMC3706528	Collie D, Govan J, Wright S, et al	2013	A Lung Segmental Model of Chronic Pseudomonas Infection in Sheep	PLoS ONE	8	e67677	2013-07-09	23874438
PA	PMC3702619	Longo F, Rampioni G, Bondì R, et al	2013	A New Transcriptional Repressor of the Pseudomonas aeruginosa Quorum Sensing Receptor Gene lasR	PLoS ONE	8	e69554	2013-07-05	23861975
PA	PMC3697988	Bezuidt OK, Klockgether J, Elsen S, et al	2013	Intraclonal genome diversity of Pseudomonas aeruginosa clones CHA and TB	BMC Genomics	14	416	2013-06-22	23799896
PA	PMC3689657	Chen MW, Lohkamp B, Schnell R, et al	2013	Substrate Channel Flexibility in Pseudomonas aeruginosa MurB Accommodates Two Distinct Substrates	PLoS ONE	8	e66936	2013-06-21	23805286
PA	PMC3692347	Jayaraman P, Sakharkar KR, Lim C, et al	2013	Novel phytochemical-antibiotic conjugates as multitarget inhibitors of Pseudomononas aeruginosa GyrB/ParE and DHFR	Drug Design, Development and Therapy	7	449-475	2013-06-17	23818757
PA	PMC3695803	Green LK, Syddall SP, Carlin KM, et al	2013	Pseudomonas aeruginosa NfsB and nitro-CBI-DEI - a promising enzyme/prodrug combination for gene directed enzyme prodrug therapy	Molecular Cancer	12	58	2013-06-10	23758947
PA	PMC3676378	Monti MR, Morero NR, Miguel V, et al	2013	nfxB as a Novel Target for Analysis of Mutation Spectra in Pseudomonas aeruginosa	PLoS ONE	8	e66236	2013-06-07	23762483
PA	PMC3667196	Zarzycki-Siek J, Norris MH, Kang Y, et al	2013	Elucidating the Pseudomonas aeruginosa Fatty Acid Degradation Pathway: Identification of Additional Fatty Acyl-CoA Synthetase Homologues	PLoS ONE	8	e64554	2013-05-29	23737986
PA	PMC3724500	Johnson L, Horsman SR, Charron-Mazenod L, et al	2013	Extracellular DNA-induced antimicrobial peptide resistance in Salmonella enterica serovar Typhimurium	BMC Microbiology	13	115	2013-05-24	23705831
PA	PMC3650080	Jacewicz A, Izumi A, Brunner K, et al	2013	Structural Insights into the UbiD Protein Family from the Crystal Structure of PA0254 from Pseudomonas aeruginosa	PLoS ONE	8	e63161	2013-05-09	23671667
PA	PMC3663191	Huangyutitham V, Güvener ZT, Harwood CS	2013	Subcellular Clustering of the Phosphorylated WspR Response Regulator Protein Stimulates Its Diguanylate Cyclase Activity	mBio	4	e00242-13	2013-05-07	23653447
PA	PMC3663188	Barbier M, Owings JP, Martínez-Ramos I, et al	2013	Lysine Trimethylation of EF-Tu Mimics Platelet-Activating Factor To Initiate Pseudomonas aeruginosa Pneumonia	mBio	4	e00207-13	2013-05-07	23653444
PA	PMC3642087	Vallet-Gely I, Boccard F	2013	Chromosomal Organization and Segregation in Pseudomonas aeruginosa	PLoS Genetics	9	e1003492	2013-05-02	23658532
PA	PMC3642240	Zhou S, Mohan Raj S, Ashok S, et al	2013	Cloning, Expression and Characterization of 3-Hydroxyisobutyrate Dehydrogenase from Pseudomonas denitrificans ATCC 13867	PLoS ONE	8	e62666	2013-05-01	23658760
PA	PMC3639378	Olivares J, Bernardini A, Garcia-Leon G, et al	2013	The intrinsic resistome of bacterial pathogens	Frontiers in Microbiology	4	103	2013-04-30	23641241
PA	PMC3646685	Varivarn K, Champa LA, Silby MW, et al	2013	Colonization strategies of Pseudomonas fluorescens Pf0-1: activation of soil-specific genes important for diverse and specific environments	BMC Microbiology	13	92	2013-04-27	23622502
PA	PMC3634840	Zhang L, Fritsch M, Hammond L, et al	2013	Identification of Genes Involved in Pseudomonas aeruginosa Biofilm-Specific Resistance to Antibiotics	PLoS ONE	8	e61625	2013-04-24	23637868
PA	PMC3639842	Neidig A, Yeung AT, Rosay T, et al	2013	TypA is involved in virulence, antimicrobial resistance and biofilm formation in Pseudomonas aeruginosa	BMC Microbiology	13	77	2013-04-09	23570569
PA	PMC3652678	Russell AB, LeRoux M, Hathazi K, et al	2013	Diverse type VI secretion phospholipases are functionally plastic antibacterial effectors	Nature	496	508-512	2013-04-03	23552891
PA	PMC3610874	Sarris PF, Trantas EA, Baltrus DA, et al	2013	Comparative Genomics of Multiple Strains of Pseudomonas cannabina pv. alisalensis, a Potential Model Pathogen of Both Monocots and Dicots	PLoS ONE	8	e59366	2013-03-28	23555661
PA	PMC3684759	Ryan Withers T, Heath Damron F, Yin Y, et al	2013	Truncation of type IV pilin induces mucoidy in Pseudomonas aeruginosa strain PAO579	MicrobiologyOpen	2	459-470	2013-03-27	23533140
PA	PMC3604761	Lavigne R, Lecoutere E, Wagemans J, et al	2013	A Multifaceted Study of Pseudomonas aeruginosa Shutdown by Virulent Podovirus LUZ19	mBio	4	e00061-13	2013-03-19	23512961
PA	PMC3592911	Deng J, Su S, Lin X, et al	2013	A Statistical Framework for Improving Genomic Annotations of Prokaryotic Essential Genes	PLoS ONE	8	e58178	2013-03-08	23520492
PA	PMC3606566	Rao VA, Shepherd SM, Owen R, et al	2013	Structure of Pseudomonas aeruginosa inosine 5?-monophosphate dehydrogenase	Acta Crystallographica Section F: Structural Biology and Crystallization Communications	69	243-247	2013-02-22	23519796
PA	PMC3579789	Xu Z, Fang X, Wood TK, et al	2013	A Systems-Level Approach for Investigating Pseudomonas aeruginosa Biofilm Formation	PLoS ONE	8	e57050	2013-02-22	23451140
PA	PMC3575510	Hay T, Fraud S, Lau CH, et al	2013	Antibiotic Inducibility of the mexXY Multidrug Efflux Operon of Pseudomonas aeruginosa: Involvement of the MexZ Anti-Repressor ArmZ	PLoS ONE	8	e56858	2013-02-18	23441219
PA	PMC3572637	Lewenza S	2013	Extracellular DNA-induced antimicrobial peptide resistance mechanisms in Pseudomonas aeruginosa	Frontiers in Microbiology	4	21	2013-02-14	23419933
PA	PMC3568144	Tombline G, Schwingel JM, Lapek JD Jr, et al	2013	Pseudomonas aeruginosa PA1006 Is a Persulfide-Modified Protein That Is Critical for Molybdenum Homeostasis	PLoS ONE	8	e55593	2013-02-08	23409003
PA	PMC3568122	Filiatrault MJ, Tombline G, Wagner VE, et al	2013	Pseudomonas aeruginosa PA1006, Which Plays a Role in Molybdenum Homeostasis, Is Required for Nitrate Utilization, Biofilm Formation, and Virulence	PLoS ONE	8	e55594	2013-02-08	23409004
PA	PMC3569597	Gupta A, Sharma V, Tewari AK, et al	2013	Comparative Molecular docking analysis of DNA Gyrase subunit A in Pseudomonas aeruginosaPAO1	Bioinformation	9	116-120	2013-02-06	23423379
PA	PMC3711980	Soto SM	2013	Role of efflux pumps in the antibiotic resistance of bacteria embedded in a biofilm	Virulence	4	223-229	2013-02-04	23380871
PA	PMC3557286	Reen FJ, Haynes JM, Mooij MJ, et al	2013	A Non-Classical LysR-Type Transcriptional Regulator PA2206 Is Required for an Effective Oxidative Stress Response in Pseudomonas aeruginosa	PLoS ONE	8	e54479	2013-01-28	23382903
PA	PMC3570484	Redondo-Nieto M, Barret M, Morrissey J, et al	2013	Genome sequence reveals that Pseudomonas fluorescens F113 possesses a large and diverse array of systems for rhizosphere function and host interaction	BMC Genomics	14	54	2013-01-25	23350846
PA	PMC3597794	Lossi NS, Manoli E, Förster A, et al	2013	The HsiB1C1 (TssB-TssC) Complex of the Pseudomonas aeruginosa Type VI Secretion System Forms a Bacteriophage Tail Sheathlike Structure	The Journal of Biological Chemistry	288	7536-7548	2013-01-22	23341461
PA	PMC3560663	Hao Y, King JD, Huszczynski S, et al	2013	Five New Genes Are Important for Common Polysaccharide Antigen Biosynthesis in Pseudomonas aeruginosa	mBio	4	e00631-12	2013-01-22	23341552
PA	PMC3542185	Dunstan RA, Heinz E, Wijeyewickrema LC, et al	2013	Assembly of the Type II Secretion System such as Found in Vibrio cholerae Depends on the Novel Pilotin AspS	PLoS Pathogens	9	e1003117	2013-01-10	23326233
PA	PMC3538687	Lieberman OJ, DeStefano JJ, Lee VT	2013	Detection of Cyclic Diguanylate G-Octaplex Assembly and Interaction with Proteins	PLoS ONE	8	e53689	2013-01-07	23308275
PA	PMC3603453	Chung JC, Rzhepishevska O, Ramstedt M, et al	2013	Type III secretion system expression in oxygen-limited Pseudomonas aeruginosa cultures is stimulated by isocitrate lyase activity	Open Biology	3	120131	2013 Jan	23363478
PA	PMC3539698	Moynie L, Schnell R, McMahon SA, et al	2012	The AEROPATH project targeting Pseudomonas aeruginosa: crystallographic studies for assessment of potential targets in early-stage drug discovery	Acta Crystallographica Section F: Structural Biology and Crystallization Communications	69	25-34	2012-12-25	23295481
PA	PMC3527489	Robert-Paganin J, Nonin-Lecomte S, Réty S	2012	Crystal Structure of an EAL Domain in Complex with Reaction Product 5?-pGpG	PLoS ONE	7	e52424	2012-12-20	23285035
PA	PMC3519852	Fahnoe KC, Flanagan ME, Gibson G, et al	2012	Non-Traditional Antibacterial Screening Approaches for the Identification of Novel Inhibitors of the Glyoxylate Shunt in Gram-Negative Pathogens	PLoS ONE	7	e51732	2012-12-11	23240059
PA	PMC3511353	Vecchietti D, Di Silvestre D, Miriani M, et al	2012	Analysis of Pseudomonas aeruginosa Cell Envelope Proteome by Capture of Surface-Exposed Proteins on Activated Magnetic Nanoparticles	PLoS ONE	7	e51062	2012-11-30	23226459
PA	PMC3510237	de Bentzmann S, Giraud C, Bernard CS, et al	2012	Unique Biofilm Signature, Drug Susceptibility and Decreased Virulence in Drosophila through the Pseudomonas aeruginosa Two-Component System PprAB	PLoS Pathogens	8	e1003052	2012-11-29	23209420
PA	PMC3535393	Nolan LM, Beatson SA, Croft L, et al	2012	Extragenic suppressor mutations that restore twitching motility to fimL mutants of Pseudomonas aeruginosa are associated with elevated intracellular cyclic AMP levels	MicrobiologyOpen	1	490-501	2012-11-28	23233287
PA	PMC3516279	Morita Y, Tomida J, Kawamura Y	2012	MexXY multidrug efflux system of Pseudomonas aeruginosa	Frontiers in Microbiology	3	408	2012-11-28	23233851
PA	PMC3507681	Milani A, Vecchietti D, Rusmini R, et al	2012	TgpA, a Protein with a Eukaryotic-Like Transglutaminase Domain, Plays a Critical Role in the Viability of Pseudomonas aeruginosa	PLoS ONE	7	e50323	2012-11-27	23209712
PA	PMC3509433	Cattoir V, Narasimhan G, Skurnik D, et al	2012	Transcriptional Response of Mucoid Pseudomonas aeruginosa to Human Respiratory Mucus	mBio	3	e00410-12	2012-11-13	23143799
PA	PMC3592444	Balasubramanian D, Schneper L, Kumari H, et al	2012	A dynamic and intricate regulatory network determines Pseudomonas aeruginosa virulence	Nucleic Acids Research	41	2013-01-20	2012-11-10	23143271
PA	PMC3492299	Breidenstein EB, Janot L, Strehmel J, et al	2012	The Lon Protease Is Essential for Full Virulence in Pseudomonas aeruginosa	PLoS ONE	7	e49123	2012-11-07	23145092
PA	PMC3480352	Sonnleitner E, Valentini M, Wenner N, et al	2012	Novel Targets of the CbrAB/Crc Carbon Catabolite Control System Revealed by Transcript Abundance in Pseudomonas aeruginosa	PLoS ONE	7	e44637	2012-10-24	23115619
PA	PMC3466170	Funken H, Bartels KM, Wilhelm S, et al	2012	Specific Association of Lectin LecB with the Surface of Pseudomonas aeruginosa: Role of Outer Membrane Protein OprF	PLoS ONE	7	e46857	2012-10-08	23056489
PA	PMC3462791	Schweizer HP, Choi KH	2012	Characterization of Molecular Mechanisms Controlling fabAB Transcription in Pseudomonas aeruginosa	PLoS ONE	7	e45646	2012-10-02	23056212
PA	PMC3447867	Pan J, Bahar AA, Syed H, et al	2012	Reverting Antibiotic Tolerance of Pseudomonas aeruginosa PAO1 Persister Cells by (Z)-4-bromo-5-(bromomethylene)-3-methylfuran-2(5H)-one	PLoS ONE	7	e45778	2012-09-20	23029239
PA	PMC3496976	Costaglioli P, Barthe C, Claverol S, et al	2012	Evidence for the involvement of the anthranilate degradation pathway in Pseudomonas aeruginosa biofilm formation	MicrobiologyOpen	1	326-339	2012-09-01	23170231
PA	PMC3426542	Luckett JC, Darch O, Watters C, et al	2012	A Novel Virulence Strategy for Pseudomonas aeruginosa Mediated by an Autotransporter with Arginine-Specific Aminopeptidase Activity	PLoS Pathogens	8	e1002854	2012-08-23	22927813
PA	PMC3419228	Huynh TT, McDougald D, Klebensberger J, et al	2012	Glucose Starvation-Induced Dispersal of Pseudomonas aeruginosa Biofilms Is cAMP and Energy Dependent	PLoS ONE	7	e42874	2012-08-14	22905180
PA	PMC3411652	McLaughlin HP, Caly DL, McCarthy Y, et al	2012	An Orphan Chemotaxis Sensor Regulates Virulence and Antibiotic Tolerance in the Human Pathogen Pseudomonas aeruginosa	PLoS ONE	7	e42205	2012-08-01	22870303
PA	PMC3406104	Feinbaum RL, Urbach JM, Liberati NT, et al	2012	Genome-Wide Identification of Pseudomonas aeruginosa Virulence-Related Genes Using a Caenorhabditis elegans Infection Model	PLoS Pathogens	8	e1002813	2012-07-26	22911607
PA	PMC3404098	Zhang M, Su S, Bhatnagar RK, et al	2012	Prediction and Analysis of the Protein Interactome in Pseudomonas aeruginosa to Enable Network-Based Drug Target Selection	PLoS ONE	7	e41202	2012-07-24	22848443
PA	PMC3390384	Loper JE, Hassan KA, Mavrodi DV, et al	2012	Comparative Genomics of Plant-Associated Pseudomonas spp.: Insights into Diversity and Inheritance of Traits Involved in Multitrophic Interactions	PLoS Genetics	8	e1002784	2012-07-05	22792073
PA	PMC3496971	Elfarash A, Wei Q, Cornelis P	2012	The soluble pyocins S2 and S4 from Pseudomonas aeruginosa bind to the same FpvAI receptor	MicrobiologyOpen	1	268-275	2012-06-22	23170226
PA	PMC3573743	ADAWI A, BISIGNANO C, GENOVESE T, et al	2012	In vitro and in vivo properties of a fully human IgG1 monoclonal antibody that combats multidrug resistant Pseudomonas aeruginosa	International Journal of Molecular Medicine	30	455-464	2012-06-20	22735858
PA	PMC3377617	Lim CK, Hassan KA, Tetu SG, et al	2012	The Effect of Iron Limitation on the Transcriptome and Proteome of Pseudomonas fluorescens Pf-5	PLoS ONE	7	e39139	2012-06-18	22723948
PA	PMC3375315	Malone JG, Jaeger T, Manfredi P, et al	2012	The YfiBNR Signal Transduction Mechanism Reveals Novel Targets for the Evolution of Persistent Pseudomonas aeruginosa in Cystic Fibrosis Airways	PLoS Pathogens	8	e1002760	2012-06-14	22719254
PA	PMC3375312	Hocquet D, Llanes C, Thouverez M, et al	2012	Evidence for Induction of Integron-Based Antibiotic Resistance by the SOS Response in a Clinical Setting	PLoS Pathogens	8	e1002778	2012-06-14	22719259
PA	PMC3411052	Sana TG, Hachani A, Bucior I, et al	2012	The Second Type VI Secretion System of Pseudomonas aeruginosa Strain PAO1 Is Regulated by Quorum Sensing and Fur and Modulates Internalization in Epithelial Cells	The Journal of Biological Chemistry	287	27095-27105	2012-06-04	22665491
PA	PMC3426416	Lecoutere E, Verleyen P, Haenen S, et al	2012	A theoretical and experimental proteome map of Pseudomonas aeruginosa PAO1	MicrobiologyOpen	1	169-181	2012 Jun	22950023
PA	PMC3360775	Morales-Espinosa R, Soberón-Chávez G, Delgado-Sapién G, et al	2012	Genetic and Phenotypic Characterization of a Pseudomonas aeruginosa Population with High Frequency of Genomic Islands	PLoS ONE	7	e37459	2012-05-25	22662157
PA	PMC3372973	Wood LF, Ohman DE	2012	Identification of Genes in the ?22 Regulon of Pseudomonas aeruginosa Required for Cell Envelope Homeostasis in Either the Planktonic or the Sessile Mode of Growth	mBio	3	e00094-12	2012-05-15	22589289
PA	PMC3424551	Baraquet C, Murakami K, Parsek MR, et al	2012	The FleQ protein from Pseudomonas aeruginosa functions as both a repressor and an activator to control gene expression from the pel operon promoter in response to c-di-GMP	Nucleic Acids Research	40	7207-7218	2012-05-11	22581773
PA	PMC3349714	Ferrara S, Brugnoli M, De Bonis A, et al	2012	Comparative Profiling of Pseudomonas aeruginosa Strains Reveals Differential Expression of Novel Unique and Conserved Small RNAs	PLoS ONE	7	e36553	2012-05-10	22590564
PA	PMC3352579	Sadeghifard N, Valizadeh A, Zolfaghary MR, et al	2012	Relationship between the Presence of the nalC Mutation and Multidrug Resistance in Pseudomonas aeruginosa	International Journal of Microbiology	2012	575193	2012-05-07	22611402
PA	PMC3569861	Yeung AT, Parayno A, Hancock RE	2012	Mucin Promotes Rapid Surface Motility in Pseudomonas aeruginosa	mBio	3	e00073-12	2012-05-01	22550036
PA	PMC3338772	Duan K, McCullough WM, Surette MG, et al	2012	Comprehensive Analysis of Gene-Environmental Interactions with Temporal Gene Expression Profiles in Pseudomonas aeruginosa	PLoS ONE	7	e35993	2012-04-27	22558298
PA	PMC3338484	Eadsforth TC, Gardiner M, Maluf FV, et al	2012	Assessment of Pseudomonas aeruginosa N5,N10-Methylenetetrahydrofolate Dehydrogenase - Cyclohydrolase as a Potential Antibacterial Drug Target	PLoS ONE	7	e35973	2012-04-25	22558288
PA	PMC3327687	Sigurdsson G, Fleming RM, Heinken A, et al	2012	A Systems Biology Approach to Drug Targets in Pseudomonas aeruginosa Biofilm	PLoS ONE	7	e34337	2012-04-16	22523548
PA	PMC3325935	Zaborin A, Gerdes S, Holbrook C, et al	2012	Pseudomonas aeruginosa Overrides the Virulence Inducing Effect of Opioids When It Senses an Abundance of Phosphate	PLoS ONE	7	e34883	2012-04-13	22514685
PA	PMC3325213	Li M, Le Trong I, Carl MA, et al	2012	Structural Basis for Type VI Secretion Effector Recognition by a Cognate Immunity Protein	PLoS Pathogens	8	e1002613	2012-04-12	22511866
PA	PMC3315558	Balasubramanian D, Schneper L, Merighi M, et al	2012	The Regulatory Repertoire of Pseudomonas aeruginosa AmpC ss-Lactamase Regulator AmpR Includes Virulence Genes	PLoS ONE	7	e34067	2012-03-29	22479525
PA	PMC3364869	Gupta R, Schuster M	2012	Quorum sensing modulates colony morphology through alkyl quinolones in Pseudomonas aeruginosa	BMC Microbiology	12	30	2012-03-09	22404951
PA	PMC3290565	Starr LM, Fruci M, Poole K	2012	Pentachlorophenol Induction of the Pseudomonas aeruginosa mexAB-oprM Efflux Operon: Involvement of Repressors NalC and MexR and the Antirepressor ArmR	PLoS ONE	7	e32684	2012-02-29	22393435
PA	PMC3281039	Schnell R, Oehlmann W, Sandalova T, et al	2012	Tetrahydrodipicolinate N-Succinyltransferase and Dihydrodipicolinate Synthase from Pseudomonas aeruginosa: Structure Analysis and Gene Deletion	PLoS ONE	7	e31133	2012-02-16	22359568
PA	PMC3289957	Maredia R, Devineni N, Lentz P, et al	2012	Vesiculation from Pseudomonas aeruginosa under SOS	The Scientific World Journal	2012	402919	2012-02-14	22448133
PA	PMC3299288	Toyofuku M, Uchiyama H, Nomura N	2012	Social Behaviours under Anaerobic Conditions in Pseudomonas aeruginosa	International Journal of Microbiology	2012	405191	2012-02-09	22518142
PA	PMC3272035	Dötsch A, Eckweiler D, Schniederjans M, et al	2012	The Pseudomonas aeruginosa Transcriptome in Planktonic Cultures and Static Biofilms Using RNA Sequencing	PLoS ONE	7	e31092	2012-02-03	22319605
PA	PMC3378865	Wei Q, Le Minh PN, Dötsch A, et al	2012	Global regulation of gene expression by OxyR in an important human opportunistic pathogen	Nucleic Acids Research	40	4320-4333	2012-01-24	22275523
PA	PMC3398322	Hare NJ, Solis N, Harmer C, et al	2012	Proteomic profiling of Pseudomonas aeruginosa AES-1R, PAO1 and PA14 reveals potential virulence determinants associated with a transmissible cystic fibrosis-associated strain	BMC Microbiology	12	16	2012-01-22	22264352
PA	PMC3240657	Wei Q, Tarighi S, Dötsch A, et al	2011	Phenotypic and Genome-Wide Analysis of an Antibiotic-Resistant Small Colony Variant (SCV) of Pseudomonas aeruginosa	PLoS ONE	6	e29276	2011-12-15	22195037
PA	PMC3352280	Lossi NS, Dajani R, Freemont P, et al	2011	Structure-function analysis of HsiF, a gp25-like component of the type VI secretion system, in Pseudomonas aeruginosa	Microbiology	157	3292-3305	2011 Dec	21873404
PA	PMC3202535	Bijtenhoorn P, Mayerhofer H, Müller-Dieckmann J, et al	2011	A Novel Metagenomic Short-Chain Dehydrogenase/Reductase Attenuates Pseudomonas aeruginosa Biofilm Formation and Virulence on Caenorhabditis elegans	PLoS ONE	6	e26278	2011-10-26	22046268
PA	PMC3200333	Kumar A, Schweizer HP	2011	Evidence of MexT-Independent Overexpression of MexEF-OprN Multidrug Efflux Pump of Pseudomonas aeruginosa in Presence of Metabolic Stress	PLoS ONE	6	e26520	2011-10-24	22039504
PA	PMC3197603	Amini S, Hottes AK, Smith LE, et al	2011	Fitness Landscape of Antibiotic Tolerance in Pseudomonas aeruginosa Biofilms	PLoS Pathogens	7	e1002298	2011-10-20	22028649
PA	PMC3207962	Owen JG, Ackerley DF	2011	Characterization of pyoverdine and achromobactin in Pseudomonas syringae pv. phaseolicola 1448a	BMC Microbiology	11	218	2011-10-03	21967163
PA	PMC3174259	Lovewell RR, Collins RM, Acker JL, et al	2011	Step-Wise Loss of Bacterial Flagellar Torsion Confers Progressive Phagocytic Evasion	PLoS Pathogens	7	e1002253	2011-09-15	21949654
PA	PMC3174184	Naughton S, Parker D, Seemann T, et al	2011	Pseudomonas aeruginosa AES-1 Exhibits Increased Virulence Gene Expression during Chronic Infection of Cystic Fibrosis Lung	PLoS ONE	6	e24526	2011-09-15	21935417
PA	PMC3174152	O'Rourke PE, Eadsforth TC, Fyfe PK, et al	2011	Pseudomonas aeruginosa 4-Amino-4-Deoxychorismate Lyase: Spatial Conservation of an Active Site Tyrosine and Classification of Two Types of Enzyme	PLoS ONE	6	e24158	2011-09-15	21935381
PA	PMC3171414	Bielecki P, Puchałka J, Wos-Oxley ML, et al	2011	In-Vivo Expression Profiling of Pseudomonas aeruginosa Infections Reveals Niche-Specific and Strain-Independent Transcriptional Programs	PLoS ONE	6	e24235	2011-09-12	21931663
PA	PMC3170909	Domenech CE, Otero LH, Beassoni PR, et al	2011	Phosphorylcholine Phosphatase: A Peculiar Enzyme of Pseudomonas aeruginosa	Enzyme Research	2011	561841	2011-09-11	21915373
PA	PMC3224232	Goldová J, Ulrych A, Hercík K, et al	2011	A eukaryotic-type signalling system of Pseudomonas aeruginosa contributes to oxidative stress resistance, intracellular survival and virulence	BMC Genomics	12	437	2011-08-31	21880152
PA	PMC3189399	Wu DQ, Ye J, Ou HY, et al	2011	Genomic analysis and temperature-dependent transcriptome profiles of the rhizosphere originating strain Pseudomonas aeruginosa M18	BMC Genomics	12	438	2011-08-31	21884571
PA	PMC3159412	Franklin MJ, Nivens DE, Weadge JT, et al	2011	Biosynthesis of the Pseudomonas aeruginosa Extracellular Polysaccharides, Alginate, Pel, and Psl	Frontiers in Microbiology	2	167	2011-08-22	21991261
PA	PMC3224102	Yang L, Rau MH, Yang L, et al	2011	Bacterial adaptation during chronic infection revealed by independent component analysis of transcriptomic data	BMC Microbiology	11	184	2011-08-18	21851621
PA	PMC3156716	Mulcahy H, Lewenza S	2011	Magnesium Limitation Is an Environmental Trigger of the Pseudomonas aeruginosa Biofilm Lifestyle	PLoS ONE	6	e23307	2011-08-16	21858064
PA	PMC3147165	DeLucia AM, Six DA, Caughlan RE, et al	2011	Lipopolysaccharide (LPS) Inner-Core Phosphates Are Required for Complete LPS Synthesis and Transport to the Outer Membrane in Pseudomonas aeruginosa PAO1	mBio	2	e00142-11	2011-08-02	21810964
PA	PMC3149151	Rao J, Damron FH, Basler M, et al	2011	Comparisons of Two Proteomic Analyses of Non-Mucoid and Mucoid Pseudomonas aeruginosa Clinical Isolates from a Cystic Fibrosis Patient	Frontiers in Microbiology	2	162	2011-08-01	21863142
PA	PMC3140646	Filloux A	2011	Protein Secretion Systems in Pseudomonas aeruginosa: An Essay on Diversity, Evolution, and Function	Frontiers in Microbiology	2	155	2011-07-18	21811488
PA	PMC3139241	Klockgether J, Cramer N, Wiehlmann L, et al	2011	Pseudomonas aeruginosa Genomic Structure and Diversity	Frontiers in Microbiology	2	150	2011-07-13	21808635
PA	PMC3131519	Dean SN, Bishop BM, van Hoek ML	2011	Susceptibility of Pseudomonas aeruginosa Biofilm to Alpha-Helical Peptides: D-enantiomer of LL-37	Frontiers in Microbiology	2	128	2011-07-04	21772832
PA	PMC3108286	Lam JS, Taylor VL, Islam ST, et al	2011	Genetic and Functional Diversity of Pseudomonas aeruginosa Lipopolysaccharide	Frontiers in Microbiology	2	118	2011-06-01	21687428
PA	PMC3141380	Clarke TE, Romanov V, Chirgadze YN, et al	2011	Crystal structure of alkyl hydroperoxidase D like protein PA0269 from Pseudomonas aeruginosa: Homology of the AhpD-like structural family	BMC Structural Biology	11	27	2011-05-26	21615954
PA	PMC3120641	Garbe J, Bunk B, Rohde M, et al	2011	Sequencing and Characterization of Pseudomonas aeruginosa phage JG004	BMC Microbiology	11	102	2011-05-14	21569567
PA	PMC3153056	Arai H	2011	Regulation and Function of Versatile Aerobic and Anaerobic Respiratory Metabolism in Pseudomonas aeruginosa	Frontiers in Microbiology	2	103	2011-05-05	21833336
PA	PMC3084852	Li Y, Du X, Lu ZJ, et al	2011	Regulatory Feedback Loop of Two phz Gene Clusters through 5?-Untranslated Regions in Pseudomonas sp. M18	PLoS ONE	6	e19413	2011-04-29	21559370
PA	PMC3128976	Poole K	2011	Pseudomonas Aeruginosa: Resistance to the Max	Frontiers in Microbiology	2	65	2011-04-05	21747788
PA	PMC3068926	Oberhardt MA, Puchałka J, Martins dos Santos VA, et al	2011	Reconciliation of Genome-Scale Metabolic Reconstructions for Comparative Systems Analysis	PLoS Computational Biology	7	e1001116	2011-03-31	21483480
PA	PMC3063759	Bomberger JM, Ye S, MacEachran DP, et al	2011	A Pseudomonas aeruginosa Toxin that Hijacks the Host Ubiquitin Proteolytic System	PLoS Pathogens	7	e1001325	2011-03-24	21455491
PA	PMC3062574	Schmidt J, Müsken M, Becker T, et al	2011	The Pseudomonas aeruginosa Chemotaxis Methyltransferase CheR1 Impacts on Bacterial Surface Sampling	PLoS ONE	6	e18184	2011-03-22	21445368
PA	PMC3069435	Hachani A, Lossi NS, Hamilton A, et al	2011	Type VI Secretion System in Pseudomonas aeruginosa: SECRETION AND MULTIMERIZATION OF VgrG PROTEINS	The Journal of Biological Chemistry	286	12317-12327	2011-02-16	21325275
PA	PMC3033382	Bianconi I, Milani A, Cigana C, et al	2011	Positive Signature-Tagged Mutagenesis in Pseudomonas aeruginosa: Tracking Patho-Adaptive Mutations Promoting Airways Chronic Infection	PLoS Pathogens	7	e1001270	2011-02-03	21304889
PA	PMC3090132	Cady KC, White AS, Hammond JH, et al	2011	Prevalence, conservation and functional analysis of Yersinia and Escherichia CRISPR regions in clinical Pseudomonas aeruginosa isolates	Microbiology	157	430-437	2011 Feb	21081758
PA	PMC3081088	Balasubramanian D, Kong KF, Jayawardena SR, et al	2011	Co-regulation of β-lactam resistance, alginate production and quorum sensing in Pseudomonas aeruginosa	Journal of Medical Microbiology	60	147-156	2011 Feb	20965918
PA	PMC3032553	Navarro MV, Newell PD, Krasteva PV, et al	2011	Structural Basis for c-di-GMP-Mediated Inside-Out Signaling Controlling Periplasmic Proteolysis	PLoS Biology	9	e1000588	2011-02-01	21304926
PA	PMC3026827	Meyer-Hoffert U, Zimmermann A, Czapp M, et al	2011	Flagellin Delivery by Pseudomonas aeruginosa Rhamnolipids Induces the Antimicrobial Protein Psoriasin in Human Skin	PLoS ONE	6	e16433	2011-01-25	21283546
PA	PMC3083521	Sivaneson M, Mikkelsen H, Ventre I, et al	2011	Two-component regulatory systems in Pseudomonas aeruginosa: an intricate network mediating fimbrial and efflux pump gene expression	Molecular Microbiology	79	1353-1366	2011-01-24	21205015
PA	PMC3023915	Gallagher LA, Shendure J, Manoil C	2011	Genome-Scale Identification of Resistance Functions in Pseudomonas aeruginosa Using Tn-seq	mBio	2	e00315-10	2011-01-18	21253457
PA	PMC3022656	Yoon MY, Lee KM, Park Y, et al	2011	Contribution of Cell Elongation to the Biofilm Formation of Pseudomonas aeruginosa during Anaerobic Respiration	PLoS ONE	6	e16105	2011-01-18	21267455
PA	PMC3019171	Inclan YF, Huseby MJ, Engel JN	2011	FimL Regulates cAMP Synthesis in Pseudomonas aeruginosa	PLoS ONE	6	e15867	2011-01-11	21264306
PA	PMC3022710	Kong KF, Aguila A, Schneper L, et al	2010	Pseudomonas aeruginosa ?-lactamase induction requires two permeases, AmpG and AmpP	BMC Microbiology	10	328	2010-12-30	21192796
PA	PMC3000825	Koh AY, Mikkelsen PJ, Smith RS, et al	2010	Utility of In Vivo Transcription Profiling for Identifying Pseudomonas aeruginosa Genes Needed for Gastrointestinal Colonization and Dissemination	PLoS ONE	5	e15131	2010-12-10	21170272
PA	PMC3003667	Browne P, Barret M, O'Gara F, et al	2010	Computational prediction of the Crc regulon identifies genus-wide and species-specific targets of catabolite repression control in Pseudomonas bacteria	BMC Microbiology	10	300	2010-11-25	21108798
PA	PMC2998477	Folsom JP, Richards L, Pitts B, et al	2010	Physiology of Pseudomonas aeruginosa in biofilms as revealed by transcriptome analysis	BMC Microbiology	10	294	2010-11-17	21083928
PA	PMC3109665	Williams HD, Behrends V, Bundy JG, et al	2010	Hypertonic Saline Therapy in Cystic Fibrosis: Do Population Shifts Caused by the Osmotic Sensitivity of Infecting Bacteria Explain the Effectiveness of this Treatment?	Frontiers in Microbiology	1	120	2010-11-11	21687721
PA	PMC2984482	Elsen S, Efthymiou G, Peteinatos P, et al	2010	A bacteria-specific 2[4Fe-4S] ferredoxin is essential in Pseudomonas aeruginosa	BMC Microbiology	10	271	2010-10-28	21029451
PA	PMC2958839	Kang Y, Zarzycki-Siek J, Walton CB, et al	2010	Multiple FadD Acyl-CoA Synthetases Contribute to Differential Fatty Acid Degradation and Virulence in Pseudomonas aeruginosa	PLoS ONE	5	e13557	2010-10-21	21042406
PA	PMC3091734	Tremblay J, Déziel E	2010	Gene expression in Pseudomonas aeruginosa swarming motility	BMC Genomics	11	587	2010-10-20	20961425
PA	PMC3026888	Rada B, Gardina P, Myers TG, et al	2010	Reactive oxygen species mediate inflammatory cytokine release and EGFR-dependent mucin secretion in airway epithelial cells exposed to Pseudomonas pyocyanin	Mucosal immunology	4	158-171	2010-10-20	20962773
PA	PMC2957078	Merritt JH, Ha DG, Cowles KN, et al	2010	Specific Control of Pseudomonas aeruginosa Surface-Associated Behaviors by Two c-di-GMP Diguanylate Cyclases	mBio	1	e00183-10	2010-10-19	20978535
PA	PMC3013766	Winsor GL, Lam DK, Fleming L, et al	2010	Pseudomonas Genome Database: improved comparative analysis and population genomics capability for Pseudomonas genomes	Nucleic Acids Research	39	D596-D600	2010-10-06	20929876
PA	PMC2939680	Huse HK, Kwon T, Zlosnik JE, et al	2010	Parallel Evolution in Pseudomonas aeruginosa over 39,000 Generations In Vivo	mBio	1	e00199-10	2010-09-21	20856824
PA	PMC2984543	Irie Y, Starkey M, Edwards AN, et al	2010	Pseudomonas aeruginosa biofilm matrix polysaccharide Psl is regulated transcriptionally by RpoS and post-transcriptionally by RsmA	Molecular Microbiology	78	158-172	2010-09-02	20735777
PA	PMC3768660	Mitov I, Strateva T, Markova B	2010	Prevalence of Virulence Genes Among Bulgarian Nosocomial and Cystic Fibrosis Isolates of Pseudomonas Aeruginosa	Brazilian Journal of Microbiology	41	588-595	2010-09-01	24031533
PA	PMC3053476	Heeb S, Fletcher MP, Chhabra SR, et al	2010	Quinolones: from antibiotics to autoinducers	Fems Microbiology Reviews	35	247-274	2010-08-25	20738404
PA	PMC2912777	Williams HL, Turnbull L, Thomas SJ, et al	2010	A diagnostic PCR assay for the detection of an Australian epidemic strain of Pseudomonas aeruginosa	Annals of Clinical Microbiology and Antimicrobials	9	18	2010-07-16	20637114
PA	PMC2901523	Rampioni G, Pustelny C, Fletcher MP, et al	2010	Transcriptomic analysis reveals a global alkyl-quinolone-independent regulatory role for PqsE in facilitating the environmental adaptation of Pseudomonas aeruginosa to plant and animal hosts	Environmental Microbiology	12	1659-1673	2010 Jun	20406282
PA	PMC2904497	Bordi C, Lamy MC, Ventre I, et al	2010	Regulatory RNAs and the HptB/RetS signalling pathways fine-tune Pseudomonas aeruginosa pathogenesis	Molecular Microbiology	76	1427-1443	2010-04-12	20398205
PA	PMC2864246	Dötsch A, Klawonn F, Jarek M, et al	2010	Evolutionary conservation of essential and highly expressed genes in Pseudomonas aeruginosa	BMC Genomics	11	234	2010-04-09	20380691
PA	PMC2851614	Oglesby-Sherrouse AG, Vasil ML	2010	Characterization of a Heme-Regulated Non-Coding RNA Encoded by the prrF Locus of Pseudomonas aeruginosa	PLoS ONE	5	e9930	2010-04-08	20386693
PA	PMC2963168	Ueshima S, Muramatsu H, Nakajima T, et al	2010	Identification, Cloning, and Characterization of l-Phenylserine Dehydrogenase from Pseudomonas syringae NK-15	Enzyme Research	2010	597010	2010-03-25	21048868
PA	PMC2837411	Hazan R, He J, Xiao G, et al	2010	Homeostatic Interplay between Bacterial Cell-Cell Signaling and Iron in Virulence	PLoS Pathogens	6	e1000810	2010-03-12	20300606
PA	PMC2837407	Malone JG, Jaeger T, Spangler C, et al	2010	YfiBNR Mediates Cyclic di-GMP Dependent Small Colony Variant Formation and Persistence in Pseudomonas aeruginosa	PLoS Pathogens	6	e1000804	2010-03-12	20300602
PA	PMC2809737	Roy PH, Tetu SG, Larouche A, et al	2010	Complete Genome Sequence of the Multiresistant Taxonomic Outlier Pseudomonas aeruginosa PA7	PLoS ONE	5	e8842	2010-01-22	20107499
PA	PMC2847200	Borlee BR, Goldman AD, Murakami K, et al	2010	Pseudomonas aeruginosa uses a cyclic-di-GMP-regulated adhesin to reinforce the biofilm extracellular matrix	Molecular Microbiology	75	827-842	2010-01-17	20088866
PA	PMC2795201	Hoffman LR, Richardson AR, Houston LS, et al	2010	Nutrient Availability as a Mechanism for Selection of Antibiotic Tolerant Pseudomonas aeruginosa within the CF Airway	PLoS Pathogens	6	e1000712	2010-01-08	20072604
PA	PMC2796861	Turner KH, Vallet-Gely I, Dove SL	2009	Epigenetic Control of Virulence Gene Expression in Pseudomonas aeruginosa by a LysR-Type Transcription Regulator	PLoS Genetics	5	e1000779	2009-12-18	20041030
PA	PMC2804600	Dubeau D, Déziel E, Woods DE, et al	2009	Burkholderia thailandensis harbors two identical rhl gene clusters responsible for the biosynthesis of rhamnolipids	BMC Microbiology	9	263	2009-12-17	20017946
PA	PMC2781719	Moyano AJ, Smania AM	2009	Simple Sequence Repeats and Mucoid Conversion: Biased mucA Mutagenesis in Mismatch Repair-Deficient Pseudomonas aeruginosa	PLoS ONE	4	e8203	2009-12-07	19997602
PA	PMC2774163	Petrova OE, Sauer K	2009	A Novel Signaling Network Essential for Regulating Pseudomonas aeruginosa Biofilm Development	PLoS Pathogens	5	e1000668	2009-11-20	19936057
PA	PMC2771283	Struble JM, Gill RT	2009	Genome-Scale Identification Method Applied to Find Cryptic Aminoglycoside Resistance Genes in Pseudomonas aeruginosa	PLoS ONE	4	e6576	2009-11-11	19907650
PA	PMC2954207	Bakolitsa C, Kumar A, McMullan D, et al	2009	The structure of the first representative of Pfam family PF06475 reveals a new fold with possible involvement in glycolipid metabolism	Acta Crystallographica Section F: Structural Biology and Crystallization Communications	66	1211-1217	2009-10-27	20944213
PA	PMC2794183	Tian ZX, Fargier E, Mac Aogáin M, et al	2009	Transcriptome profiling defines a novel regulon modulated by the LysR-type transcriptional regulator MexT in Pseudomonas aeruginosa	Nucleic Acids Research	37	7546-7559	2009-10-21	19846594
PA	PMC2729926	Llamas MA, van der Sar A, Chu BC, et al	2009	A Novel Extracytoplasmic Function (ECF) Sigma Factor Regulates Virulence in Pseudomonas aeruginosa	PLoS Pathogens	5	e1000572	2009-09-04	19730690
PA	PMC2714965	Garvis S, Munder A, Ball G, et al	2009	Caenorhabditis elegans Semi-Automated Liquid Screen Reveals a Specialized Role for the Chemotaxis Gene cheB2 in Pseudomonas aeruginosa Virulence	PLoS Pathogens	5	e1000540	2009-08-07	19662168
PA	PMC2907695	Blondel CJ, Jiménez JC, Contreras I, et al	2009	Comparative genomic analysis uncovers 3 novel loci encoding type six secretion systems differentially distributed in Salmonella serotypes	BMC Genomics	10	354	2009-08-04	19653904
PA	PMC2897818	Balasubramanian D, Mathee K	2009	Comparative transcriptome analyses of Pseudomonas aeruginosa	Human Genomics	3	349-361	2009-07-01	19706365
PA	PMC2708195	Roucourt B, Minnebo N, Augustijns P, et al	2009	Biochemical characterization of malate synthase G of P. aeruginosa	BMC Biochemistry	10	20	2009-06-24	19549344
PA	PMC2696094	Mikkelsen H, Ball G, Giraud C, et al	2009	Expression of Pseudomonas aeruginosa CupD Fimbrial Genes Is Antagonistically Controlled by RcsB and the EAL-Containing PvrR Response Regulators	PLoS ONE	4	e6018	2009-06-23	19547710
PA	PMC2691606	Ueda A, Wood TK	2009	Connecting Quorum Sensing, c-di-GMP, Pel Polysaccharide, and Biofilm Formation in Pseudomonas aeruginosa through Tyrosine Phosphatase TpbA (PA3885)	PLoS Pathogens	5	e1000483	2009-06-19	19543378
PA	PMC2718517	Silby MW, Cerdeño-Tárraga AM, Vernikos GS, et al	2009	Genomic and genetic analyses of diversity and plant interactions of Pseudomonas fluorescens	Genome Biology	10	R51	2009-05-11	19432983
PA	PMC2670521	Bastonero S, Le Priol Y, Armand M, et al	2009	New Microbicidal Functions of Tracheal Glands: Defective Anti-Infectious Response to Pseudomonas aeruginosa in Cystic Fibrosis	PLoS ONE	4	e5357	2009-04-28	19399182
PA	PMC2661024	Bomberger JM, MacEachran DP, Coutermarsh BA, et al	2009	Long-Distance Delivery of Bacterial Virulence Factors by Pseudomonas aeruginosa Outer Membrane Vesicles	PLoS Pathogens	5	e1000382	2009-04-10	19360133
PA	PMC2654510	Ma L, Conover M, Lu H, et al	2009	Assembly and Development of the Pseudomonas aeruginosa Biofilm Matrix	PLoS Pathogens	5	e1000354	2009-03-27	19325879
PA	PMC2654508	Moya B, Dötsch A, Juan C, et al	2009	?-Lactam Resistance Response Triggered by Inactivation of a Nonessential Penicillin-Binding Protein	PLoS Pathogens	5	e1000353	2009-03-27	19325877
PA	PMC3041556	Perumal D, Lim CS, Sakharkar MK	2009	A Comparative Study of Metabolic Network Topology between a Pathogenic and a Non-Pathogenic Bacterium for Potential Drug Target Identification	Summit on Translational Bioinformatics	2009	100-104	2009-03-01	21347179
PA	PMC2653510	Bauman SJ, Kuehn MJ	2009	Pseudomonas aeruginosa vesicles associate with and are internalized by human lung epithelial cells	BMC Microbiology	9	26	2009-02-03	19192306
PA	PMC2658670	Dötsch A, Pommerenke C, Bredenbruch F, et al	2009	Evaluation of a microarray-hybridization based method applicable for discovery of single nucleotide polymorphisms (SNPs) in the Pseudomonas aeruginosa genome	BMC Genomics	10	29	2009-01-19	19152677
PA	PMC2647930	Mavrodi DV, Loper JE, Paulsen IT, et al	2009	Mobile genetic elements in the genome of the beneficial rhizobacterium Pseudomonas fluorescens Pf-5	BMC Microbiology	9	8	2009-01-13	19144133
PA	PMC2680260	Bohn YS, Brandes G, Rakhimova E, et al	2008	Multiple roles of Pseudomonas aeruginosa TBCF10839 PilY1 in motility, transport and infection	Molecular Microbiology	71	730-747	2008-12-10	19054330
PA	PMC2587700	Macé C, Seyer D, Chemani C, et al	2008	Identification of Biofilm-Associated Cluster (bac) in Pseudomonas aeruginosa Involved in Biofilm Formation and Virulence	PLoS ONE	3	e3897	2008-12-09	19065261
PA	PMC2581603	Mulcahy H, Charron-Mazenod L, Lewenza S	2008	Extracellular DNA Chelates Cations and Induces Antibiotic Resistance in Pseudomonas aeruginosa Biofilms	PLoS Pathogens	4	e1000213	2008-11-21	19023416
PA	PMC2577666	Nde CW, Jang HJ, Toghrol F, et al	2008	Toxicogenomic response of Pseudomonas aeruginosa to ortho-phenylphenol	BMC Genomics	9	473	2008-10-10	18847467
PA	PMC2542419	Johnson DA, Tetu SG, Phillippy K, et al	2008	High-Throughput Phenotypic Characterization of Pseudomonas aeruginosa Membrane Transport Genes	PLoS Genetics	4	e1000211	2008-10-03	18833300
PA	PMC2529408	Salzberg SL, Sommer DD, Puiu D, et al	2008	Gene-Boosted Assembly of a Novel Bacterial Genome from Very Short Reads	PLoS Computational Biology	4	e1000186	2008-09-26	18818729
PA	PMC2573884	Haritha A, Rodrigue A, Mohan PM	2008	A comparative analysis of metal transportomes from metabolically versatile Pseudomonas	BMC Research Notes	1	88	2008-09-24	18816395
PA	PMC2569920	Nogales J, Palsson BØ, Thiele I	2008	A genome-scale metabolic reconstruction of Pseudomonas putida KT2440: iJN746 as a cell factory	BMC Systems Biology	2	79	2008-09-16	18793442
PA	PMC2409295	Brockhurst MA, Buckling A, Racey D, et al	2008	Resource supply and the evolution of public-goods cooperation in bacteria	BMC Biology	6	20	2008-05-14	18479522
PA	PMC2270323	De N, Pirruccello M, Krasteva PV, et al	2008	Phosphorylation-Independent Regulation of the Diguanylate Cyclase WspR	PLoS Biology	6	e67	2008-03-25	18366254
PA	PMC2267010	Callewaert L, Aertsen A, Deckers D, et al	2008	A New Family of Lysozyme Inhibitors Contributing to Lysozyme Tolerance in Gram-Negative Bacteria	PLoS Pathogens	4	e1000019	2008-03-07	18369469
PA	PMC2265467	Arnoldo A, Curak J, Kittanakom S, et al	2008	Identification of Small Molecule Inhibitors of Pseudomonas aeruginosa Exoenzyme S Using a Yeast Phenotypic Screen	PLoS Genetics	4	e1000005	2008-02-29	18454192
PA	PMC2246019	Rakhimova E, Munder A, Wiehlmann L, et al	2008	Fitness of Isogenic Colony Morphology Variants of Pseudomonas aeruginosa in Murine Airway Infection	PLoS ONE	3	e1685	2008-02-27	18301762
PA	PMC2238818	Fajardo A, Martínez-Martín N, Mercadillo M, et al	2008	The Neglected Intrinsic Resistome of Bacterial Pathogens	PLoS ONE	3	e1619	2008-02-20	18286176
PA	PMC2242829	Zaborina O, Holbrook C, Chen Y, et al	2008	Structure-Function Aspects of PstS in Multi-Drug-Resistant Pseudomonas aeruginosa	PLoS Pathogens	4	e43	2008-02-15	18282104
PA	PMC2235872	Moon CD, Zhang XX, Matthijs S, et al	2008	Genomic, genetic and structural analysis of pyoverdine-mediated iron acquisition in the plant growth-promoting bacterium Pseudomonas fluorescens SBW25	BMC Microbiology	8	7	2008-01-14	18194565
PA	PMC2225411	Zhang XX, Scott K, Meffin R, et al	2007	Genetic characterization of psp encoding the DING protein in Pseudomonas fluorescens SBW25	BMC Microbiology	7	114	2007-12-18	18088430
PA	PMC2375017	Matilla MA, Espinosa-Urgel M, Rodríguez-Herva JJ, et al	2007	Genomic analysis reveals the major driving forces of bacterial life in the rhizosphere	Genome Biology	8	R179	2007-09-04	17784941
PA	PMC2170427	Lee VT, Matewish JM, Kessler JL, et al	2007	A cyclic-di-GMP receptor required for bacterial exopolysaccharide production	Molecular Microbiology	65	1474-1484	2007 Sep	17824927
PA	PMC2018727	Schuster M, Greenberg EP	2007	Early activation of quorum sensing in Pseudomonas aeruginosa reveals the architecture of a complex regulon	BMC Genomics	8	287	2007-08-22	17714587
PA	PMC1949823	Bertani I, Rampioni G, Leoni L, et al	2007	The Pseudomonas putida Lon protease is involved in N-acyl homoserine lactone quorum sensing regulation	BMC Microbiology	7	71	2007-07-26	17655747
PA	PMC1891440	Zhang S, McCormack FX, Levesque RC, et al	2007	The Flagellum of Pseudomonas aeruginosa Is Required for Resistance to Clearance by Surfactant Protein A	PLoS ONE	2	e564	2007-06-27	17593964
PA	PMC1885664	Ha JY, Kim HK, Kim DJ, et al	2007	The recombination-associated protein RdgC adopts a novel toroidal architecture for DNA binding	Nucleic Acids Research	35	2671-2681	2007-04-10	17426134
PA	PMC1828698	Zaborina O, Lepine F, Xiao G, et al	2007	Dynorphin Activates Quorum Sensing Quinolone Signaling in Pseudomonas aeruginosa	PLoS Pathogens	3	e35	2007-03-16	17367209
PA	PMC1764738	Arakaki AK, Tian W, Skolnick J	2006	High precision multi-genome scale reannotation of enzyme function by EFICAz	BMC Genomics	7	315	2006-12-13	17166279
PA	PMC1524904	Livny J, Brencic A, Lory S, et al	2006	Identification of 17 Pseudomonas aeruginosa sRNAs and prediction of sRNA-encoding genes in 10 diverse pathogens using the bioinformatic tool sRNAPredict2	Nucleic Acids Research	34	3484-3493	2006-07-27	16870723
PA	PMC1525188	Waite RD, Paccanaro A, Papakonstantinopoulou A, et al	2006	Clustering of Pseudomonas aeruginosa transcriptomes from planktonic cultures, developing and mature biofilms reveals distinct expression profiles	BMC Genomics	7	162	2006-06-26	16800888
PA	PMC1327679	Kenchappa P, Sangwan VS, Ahmed N, et al	2005	High-resolution genotyping of Pseudomonas aeruginosa strains linked to acute post cataract surgery endophthalmitis outbreaks in India	Annals of Clinical Microbiology and Antimicrobials	4	19	2005-12-12	16343353
PA	PMC1291351	Zhang S, Chen Y, Potvin E, et al	2005	Comparative Signature-Tagged Mutagenesis Identifies Pseudomonas Factors Conferring Resistance to the Pulmonary Collectin SP-A	PLoS Pathogens	1	e31	2005-11-25	16322768
PA	PMC1250226	Chang W, Small DA, Toghrol F, et al	2005	Microarray analysis of Pseudomonas aeruginosa reveals induction of pyocin genes in response to hydrogen peroxide	BMC Genomics	6	115	2005-09-08	16150148
PA	PMC1173109	Choi KH, Schweizer HP	2005	An improved method for rapid generation of unmarked Pseudomonas aeruginosa deletion mutants	BMC Microbiology	5	30	2005-05-23	15907219
PA	PMC539822	Shiner EK, Reddy S, Timmons C, et al	2004	Construction of a bacterial autoinducer detection system in mammalian cells	Biological Procedures Online	6	268-276	2004-12-30	15630481
PA	PMC540001	Winsor GL, Lo R, Sui SJ, et al	2004	Pseudomonas aeruginosa Genome Database and PseudoCAP: facilitating community-based, continually updated, genome annotation	Nucleic Acids Research	33	D338-D343	2004-12-17	15608211
PA	PMC387831	Teplyakov A, Pullalarevu S, Obmolova G, et al	2004	Crystal structure of the YffB protein from Pseudomonas aeruginosa suggests a glutathione-dependent thiol reductase function	BMC Structural Biology	4	5	2004-03-08	15102337
PA	PMC395828	Sekowska A, Dénervaud V, Ashida H, et al	2004	Bacterial variations on the methionine salvage pathway	BMC Microbiology	4	9	2004-03-04	15102328
PA	PMC55327	Calhoun DH, Bonner CA, Gu W, et al	2001	The emerging periplasm-localized subclass of AroQ chorismate mutases, exemplified by those from Salmonella typhimurium and Pseudomonas aeruginosa	Genome Biology	2	research0030.1-research0030.16	2001-07-27	11532214
VC	PMC3796514	Singh R, Rathore YS, Singh NS, et al	2013	Substitution of Glutamate Residue by Lysine in the Dimerization Domain Affects DNA Binding Ability of HapR by Inducing Structural Deformity in the DNA Binding Domain	PLoS ONE	8	e76033	2013-10-14	24155884
VC	PMC3789753	Duperthuy M, Sjöström AE, Sabharwal D, et al	2013	Role of the Vibrio cholerae Matrix Protein Bap1 in Cross-Resistance to Antimicrobial Peptides	PLoS Pathogens	9	e1003620	2013-10-03	24098113
VC	PMC3781066	Rajpara N, Vinothkumar K, Mohanty P, et al	2013	Synergistic Effect of Various Virulence Factors Leading to High Toxicity of Environmental V. cholerae Non-O1/ Non-O139 Isolates Lacking ctx Gene : Comparative Study with Clinical Strains	PLoS ONE	8	e76200	2013-09-23	24086707
VC	PMC3774669	Kiiru J, Mutreja A, Mohamed AA, et al	2013	A Study on the Geophylogeny of Clinical and Environmental Vibrio cholerae in Kenya	PLoS ONE	8	e74829	2013-09-16	24066154
VC	PMC3760244	Bina XR, Taylor DL, Vikram A, et al	2013	Vibrio cholerae ToxR Downregulates Virulence Factor Production in Response to Cyclo(Phe-Pro)	mBio	4	e00366-13	2013-08-27	23982069
VC	PMC3731265	Wang Q, Kan B, Wang R	2013	Isolation and Characterization of the New Mosaic Filamentous Phage VFJ ? of Vibrio cholerae	PLoS ONE	8	e70934	2013-08-01	23936475
VC	PMC3799429	Chao MC, Pritchard JR, Zhang YJ, et al	2013	High-resolution definition of the Vibrio cholerae essential gene set with hidden Markov model-based analyses of transposon-insertion sequencing data	Nucleic Acids Research	41	9033-9048	2013-07-30	23901011
VC	PMC3713811	Okada K, Roobthaisong A, Swaddiwudhipong W, et al	2013	Vibrio cholerae O1 Isolate with Novel Genetic Background, Thailand-Myanmar	Emerging Infectious Diseases	19	1015-1017	2013 Jun	23735934
VC	PMC3656444	Pride AC, Herrera CM, Guan Z, et al	2013	The Outer Surface Lipoprotein VolA Mediates Utilization of Exogenous Lipids by Vibrio cholerae	mBio	4	e00305-13	2013-05-14	23674613
VC	PMC3652848	Minato Y, Fassio SR, Häse CC	2013	Malonate Inhibits Virulence Gene Expression in Vibrio cholerae	PLoS ONE	8	e63336	2013-05-13	23675480
VC	PMC3656785	Bröms JE, Ishikawa T, Wai SN, et al	2013	A functional VipA-VipB interaction is required for the type VI secretion system activity of Vibrio cholerae O1 strain A1552	BMC Microbiology	13	96	2013-05-03	23642157
VC	PMC3634609	Dolores J, Satchell KJ	2013	Analysis of Vibrio cholerae Genome Sequences Reveals Unique rtxA Variants in Environmental Strains and an rtxA-Null Mutation in Recent Altered El Tor Isolates	mBio	4	e00624-12	2013-04-16	23592265
VC	PMC3578741	Sikora AE	2013	Proteins Secreted via the Type II Secretion System: Smart Strategies of Vibrio cholerae to Maintain Fitness in Different Ecological Niches	PLoS Pathogens	9	e1003126	2013-02-21	23436993
VC	PMC3576390	Kutar BM, Rajpara N, Upadhyay H, et al	2013	Clinical Isolates of Vibrio cholerae O1 El Tor Ogawa of 2009 from Kolkata, India: Preponderance of SXT Element and Presence of Haitian ctxB Variant	PLoS ONE	8	e56477	2013-02-19	23431378
VC	PMC3575494	Dutta A, Katarkar A, Chaudhuri K	2013	In-Silico Structural and Functional Characterization of a V. cholerae O395 Hypothetical Protein Containing a PDZ1 and an Uncommon Protease Domain	PLoS ONE	8	e56725	2013-02-18	23441214
VC	PMC3573102	Marin MA, Thompson CC, Freitas FS, et al	2013	Cholera Outbreaks in Nigeria Are Associated with Multidrug Resistant Atypical El Tor and Non-O1/Non-O139 Vibrio cholerae	PLoS Neglected Tropical Diseases	7	e2049	2013-02-14	23459673
VC	PMC3569316	Kumar S, Lindquist IE, Sundararajan A, et al	2013	Genome Sequence of Non-O1 Vibrio cholerae PS15	Genome Announcements	1	e00227-12	2013-02-14	23409261
VC	PMC3616704	Lo Scrudato M, Blokesch M	2013	A transcriptional regulator linking quorum sensing and chitin induction to render Vibrio cholerae naturally transformable	Nucleic Acids Research	41	3644-3658	2013-02-04	23382174
VC	PMC3559646	Barh D, Barve N, Gupta K, et al	2013	Exoproteome and Secretome Derived Broad Spectrum Novel Drug and Vaccine Candidates in Vibrio cholerae Targeted by Piper betel Derived Compounds	PLoS ONE	8	e52773	2013-01-30	23382822
VC	PMC3551895	Suman SK, Ravindra D, Sharma Y, et al	2013	Association Properties and Unfolding of a ??-Crystallin Domain of a Vibrio-Specific Protein	PLoS ONE	8	e53610	2013-01-22	23349723
VC	PMC3542185	Dunstan RA, Heinz E, Wijeyewickrema LC, et al	2013	Assembly of the Type II Secretion System such as Found in Vibrio cholerae Depends on the Novel Pilotin AspS	PLoS Pathogens	9	e1003117	2013-01-10	23326233
VC	PMC3534063	Wang H, Chen S, Zhang J, et al	2012	Catalases Promote Resistance of Oxidative Stress in Vibrio cholerae	PLoS ONE	7	e53383	2012-12-31	23300923
VC	PMC3545932	Faruque SM, Mekalanos JJ	2012	Phage-bacterial interactions in the evolution of toxigenic Vibrio cholerae	Virulence	3	556-565	2012 Nov 15	23076327
VC	PMC3509428	Pickering BS, Smith DR, Watnick PI	2012	Glucose-Specific Enzyme IIA Has Unique Binding Partners in The Vibrio cholerae Biofilm	mBio	3	e00228-12	2012-11-06	23131828
VC	PMC3482179	Unterweger D, Kitaoka M, Miyata ST, et al	2012	Constitutive Type VI Secretion System Expression Gives Vibrio cholerae Intra- and Interspecific Competitive Advantages	PLoS ONE	7	e48320	2012-10-26	23110230
VC	PMC3448163	Bogard RW, Davies BW, Mekalanos JJ	2012	MetR-Regulated Vibrio cholerae Metabolism Is Required for Virulence	mBio	3	e00236-12	2012-09-25	23015737
VC	PMC3441752	Seed KD, Faruque SM, Mekalanos JJ, et al	2012	Phase Variable O Antigen Biosynthetic Genes Control Expression of the Major Protective Antigen and Bacteriophage Receptor in Vibrio cholerae O1	PLoS Pathogens	8	e1002917	2012-09-13	23028317
VC	PMC3440409	Sun F, Zhang Y, Wang L, et al	2012	Molecular Characterization of Direct Target Genes and cis-Acting Consensus Recognized by Quorum-Sensing Regulator AphA in Vibrio parahaemolyticus	PLoS ONE	7	e44210	2012-09-12	22984476
VC	PMC3419657	Hatzios SK, Ringgaard S, Davis BM, et al	2012	Studies of Dynamic Protein-Protein Interactions in Bacteria Using Renilla Luciferase Complementation Are Undermined by Nonspecific Enzyme Inhibition	PLoS ONE	7	e43175	2012-08-15	22905225
VC	PMC3417189	Ma L, Zhang Y, Yan X, et al	2012	Expression of the Type VI Secretion System 1 Component Hcp1 Is Indirectly Repressed by OpaR in Vibrio parahaemolyticus	The Scientific World Journal	2012	982140	2012-07-31	22924031
VC	PMC3477312	Vincent HA, Henderson CA, Ragan TJ, et al	2012	Characterization of Vibrio cholerae Hfq Provides Novel Insights into the Role of the Hfq C-Terminal Region	Journal of Molecular Biology	420	56-69	2012 Jun 29	22484176
VC	PMC3458539	Vincent HA, Henderson CA, Stone CM, et al	2012	The low-resolution solution structure of Vibrio cholerae Hfq in complex with Qrr1 sRNA	Nucleic Acids Research	40	8698-8710	2012-06-21	22730296
VC	PMC3439928	Dong TG, Mekalanos JJ	2012	Characterization of the RpoN regulon reveals differential regulation of T6SS and new flagellar operons in Vibrio cholerae O37 strain V52	Nucleic Acids Research	40	7766-7775	2012-06-21	22723378
VC	PMC3380833	Lo Scrudato M, Blokesch M	2012	The Regulatory Network of Natural Competence and Transformation of Vibrio cholerae	PLoS Genetics	8	e1002778	2012-06-21	22737089
VC	PMC3358164	Mohamed AA, Oundo J, Kariuki SM, et al	2012	Molecular Epidemiology of Geographically Dispersed Vibrio cholerae, Kenya, January 2009-May 2010	Emerging Infectious Diseases	18	925-931	2012 Jun	22607971
VC	PMC3364981	Sahu SN, Lewis J, Patel I, et al	2012	Genomic Analysis of Immune Response against Vibrio cholerae Hemolysin in Caenorhabditis elegans	PLoS ONE	7	e38200	2012-05-31	22675448
VC	PMC3360680	Garza DR, Thompson CC, Loureiro EC, et al	2012	Genome-Wide Study of the Defective Sucrose Fermenter Strain of Vibrio cholerae from the Latin American Cholera Epidemic	PLoS ONE	7	e37283	2012-05-25	22662140
VC	PMC3438101	Lam C, Octavia S, Reeves PR, et al	2012	Multi-locus variable number tandem repeat analysis of 7th pandemic Vibrio cholerae	BMC Microbiology	12	82	2012-05-24	22624829
VC	PMC3359988	Shikuma NJ, Fong JC, Yildiz FH	2012	Cellular Levels and Binding of c-di-GMP Control Subcellular Localization and Activity of the Vibrio cholerae Transcriptional Regulator VpsT	PLoS Pathogens	8	e1002719	2012-05-24	22654664
VC	PMC3355079	Yang G, Hernández-Rodríguez CS, Beeton ML, et al	2012	Pdl1 Is a Putative Lipase that Enhances Photorhabdus Toxin Complex Secretion	PLoS Pathogens	8	e1002692	2012-05-17	22615559
VC	PMC3350373	Kadoya R, Chattoraj DK	2012	Insensitivity of Chromosome I and the Cell Cycle to Blockage of Replication and Segregation of Vibrio cholerae Chromosome II	mBio	3	e00067-12	2012-05-08	22570276
VC	PMC3345576	Stern AM, Hay AJ, Liu Z, et al	2012	The NorR Regulon Is Critical for Vibrio cholerae Resistance to Nitric Oxide and Sustained Colonization of the Intestines	mBio	3	e00013-12	2012-04-17	22511349
VC	PMC3315472	Bohle HM, Gabaldón T	2012	Selection of Marker Genes Using Whole-Genome DNA Polymorphism Analysis	Evolutionary Bioinformatics Online	8	161-169	2012-03-19	22474405
VC	PMC3265523	Okada K, Roobthaisong A, Nakagawa I, et al	2012	Genotypic and PFGE/MLVA Analyses of Vibrio cholerae O1: Geographical Spread and Temporal Changes during the 2007-2010 Cholera Outbreaks in Thailand	PLoS ONE	7	e30863	2012-01-24	22292065
VC	PMC3257285	Val ME, Skovgaard O, Ducos-Galand M, et al	2012	Genome Engineering in Vibrio cholerae: A Feasible Approach to Address Biological Issues	PLoS Genetics	8	e1002472	2012-01-12	22253612
VC	PMC3257281	Wong E, Vaaje-Kolstad G, Ghosh A, et al	2012	The Vibrio cholerae Colonization Factor GbpA Possesses a Modular Structure that Governs Binding to Different Host Surfaces	PLoS Pathogens	8	e1002373	2012-01-12	22253590
VC	PMC3262071	Shao Y, Bassler BL	2012	Quorum-sensing non-coding small RNAs use unique pairing regions to differentially control mRNA targets	Molecular Microbiology	83	599-611	2012-01-09	22229925
VC	PMC3310580	Talkington D, Bopp C, Tarr C, et al	2011	Characterization of Toxigenic Vibrio cholerae from Haiti, 2010-2011	Emerging Infectious Diseases	17	2122-2129	2011 Nov	22099116
VC	PMC3310576	Horwood PF, Collins D, Jonduo MH, et al	2011	Clonal Origins of Vibrio cholerae O1 El Tor Strains, Papua New Guinea, 2009-2011	Emerging Infectious Diseases	17	2063-2065	2011 Nov	22099099
VC	PMC3206015	Prakash A, Yogeeshwari S, Sircar S, et al	2011	Protein Domain of Unknown Function 3233 is a Translocation Domain of Autotransporter Secretory Mechanism in Gamma proteobacteria	PLoS ONE	6	e25570	2011-11-01	22073138
VC	PMC3212620	Seper A, Fengler VH, Roier S, et al	2011	Extracellular nucleases and extracellular DNA play important roles in Vibrio cholerae biofilm formation	Molecular Microbiology	82	1015-1037	2011-10-27	22032623
VC	PMC3166118	Zheng J, Ho B, Mekalanos JJ	2011	Genetic Analysis of Anti-Amoebae and Anti-Bacterial Activities of the Type VI Secretion System in Vibrio cholerae	PLoS ONE	6	e23876	2011-08-31	21909372
VC	PMC3164192	Pang B, Zheng X, Diao B, et al	2011	Whole Genome PCR Scanning Reveals the Syntenic Genome Structure of Toxigenic Vibrio cholerae Strains in the O1/O139 Population	PLoS ONE	6	e24267	2011-08-31	21904621
VC	PMC3178793	Hankins JV, Madsen JA, Giles DK, et al	2011	Elucidation of a novel Vibrio cholerae lipid A secondary hydroxy-acyltransferase and its role in innate immune recognition	Molecular Microbiology	81	1313-1329	2011-07-18	21752109
VC	PMC3136459	Bradley ES, Bodi K, Ismail AM, et al	2011	A Genome-Wide Approach to Discovery of Small RNAs Involved in Regulation of Virulence in Vibrio cholerae	PLoS Pathogens	7	e1002126	2011-07-14	21779167
VC	PMC3120857	Wang D, Wang H, Zhou Y, et al	2011	Genome Sequencing Reveals Unique Mutations in Characteristic Metabolic Pathways and the Transfer of Virulence Genes between V. mimicus and V. cholerae	PLoS ONE	6	e21299	2011-06-22	21731695
VC	PMC3111608	Shin OS, Tam VC, Suzuki M, et al	2011	Type III Secretion Is Essential for the Rapidly Fatal Diarrheal Disease Caused by Non-O1, Non-O139 Vibrio cholerae	mBio	2	e00106-11	2011-06-14	21673189
VC	PMC3114702	Wang R, Wang H, Zhou H, et al	2011	Characters of homogentisate oxygenase gene mutation and high clonality of the natural pigment-producing Vibrio cholerae strains	BMC Microbiology	11	109	2011-05-18	21592381
VC	PMC3377427	Ali A, Chen Y, Johnson JA, et al	2011	Recent Clonal Origin of Cholera in Haiti	Emerging Infectious Diseases	17	699-701	2011 Apr	21470464
VC	PMC3040672	Davies BW, Bogard RW, Dupes NM, et al	2011	DNA Damage and Reactive Nitrogen Species are Barriers to Vibrio cholerae Colonization of the Infant Mouse Intestine	PLoS Pathogens	7	e1001295	2011-02-17	21379340
VC	PMC3077805	Wei Y, Perez LJ, Ng WL, et al	2011	Mechanism of Vibrio cholerae Autoinducer-1 Biosynthesis	ACS Chemical Biology	6	356-365	2011-01-03	21197957
VC	PMC3014918	Almagro-Moreno S, Napolitano MG, Boyd EF	2010	Excision dynamics of Vibrio pathogenicity island-2 from Vibrio cholerae: role of a recombination directionality factor VefA	BMC Microbiology	10	306	2010-11-30	21118541
VC	PMC3004890	Okada N, Matsuda S, Matsuyama J, et al	2010	Presence of genes for type III secretion system 2 in Vibrio mimicus strains	BMC Microbiology	10	302	2010-11-29	21110901
VC	PMC3095397	Miyata ST, Kitaoka M, Wieteska L, et al	2010	The Vibrio Cholerae Type VI Secretion System: Evaluating its Role in the Human Disease Cholera	Frontiers in Microbiology	1	117	2010-11-15	21607085
VC	PMC3072514	Kirschner AK, Schauer S, Steinberger B, et al	2010	Interaction of Vibrio cholerae non-O1/non-O139 with Copepods, Cladocerans and Competing Bacteria in the Large Alkaline Lake Neusiedler See, Austria	Microbial Ecology	61	496-506	2010-11-04	21049271
VC	PMC2964681	Yang Y, McCue LA, Parsons AB, et al	2010	The tricarboxylic acid cycle in Shewanella oneidensis is independent of Fur and RyhB control	BMC Microbiology	10	264	2010-10-16	20950482
VC	PMC3001019	Yuan J, Sterckx Y, Mitchenall LA, et al	2010	Vibrio cholerae ParE2 Poisons DNA Gyrase via a Mechanism Distinct from Other Gyrase Inhibitors	The Journal of Biological Chemistry	285	40397-40408	2010-10-15	20952390
VC	PMC2967718	Hassan F, Kamruzzaman M, Mekalanos JJ, et al	2010	Satellite phage TLC? enables toxigenic conversion by CTX phage through dif site alteration	Nature	467	982-985	2010-10-13	20944629
VC	PMC2948034	Syngkon A, Elluri S, Koley H, et al	2010	Studies on a Novel Serine Protease of a ?hapA?prtV Vibrio cholerae O1 Strain and Its Role in Hemorrhagic Response in the Rabbit Ileal Loop Model	PLoS ONE	5	e13122	2010-09-30	20927349
VC	PMC2940755	Nielsen AT, Dolganov NA, Rasmussen T, et al	2010	A Bistable Switch and Anatomical Site Control Vibrio cholerae Virulence Gene Expression in the Intestine	PLoS Pathogens	6	e1001102	2010-09-16	20862321
VC	PMC3068689	Fong JC, Syed KA, Klose KE, et al	2010	Role of Vibrio polysaccharide (vps) genes in VPS production, biofilm formation and Vibrio cholerae pathogenesis	Microbiology	156	2757-2769	2010 Sep	20466768
VC	PMC2910556	Teh CS, Chua KH, Thong KL	2010	Multiple-Locus Variable-Number Tandem Repeat Analysis of Vibrio cholerae in Comparison with Pulsed Field Gel Electrophoresis and Virulotyping	Journal of Biomedicine and Biotechnology	2010	817190	2010-06-30	20671932
VC	PMC2889950	Haley BJ, Grim CJ, Hasan NA, et al	2010	Comparative genomic analysis reveals evidence of two novel Vibrio species closely related to V. cholerae	BMC Microbiology	10	154	2010-05-27	20507608
VC	PMC2836559	Livny J, Waldor MK	2009	Mining regulatory 5?UTRs from cDNA deep sequencing datasets	Nucleic Acids Research	38	1504-1514	2009-12-07	19969537
VC	PMC2847429	Kelly RC, Bolitho ME, Higgins DA, et al	2009	The Vibrio cholerae quorum-sensing autoinducer CAI-1: analysis of the biosynthetic enzyme CqsA	Nature chemical biology	5	891-895	2009-10-18	19838203
VC	PMC2744870	An D, Apidianakis Y, Boechat AL, et al	2009	The Pathogenic Properties of a Novel and Conserved Gene Product, KerV, in Proteobacteria	PLoS ONE	4	e7167	2009-09-25	19779606
VC	PMC2722020	Thanawastien A, Montor WR, LaBaer J, et al	2009	Vibrio cholerae Proteome-Wide Screen for Immunostimulatory Proteins Identifies Phosphatidylserine Decarboxylase as a Novel Toll-Like Receptor 4 Agonist	PLoS Pathogens	5	e1000556	2009-08-21	19696891
VC	PMC2761261	Davis BM, Waldor MK	2009	High-throughput sequencing reveals suppressors of Vibrio cholerae rpoE mutations: one fewer porin is enough	Nucleic Acids Research	37	5757-5767	2009-07-20	19620211
VC	PMC2714520	Wang R, Zhang H, Qiu H, et al	2009	Proteins involved in difference of sorbitol fermentation rates of the toxigenic and nontoxigenic Vibrio cholerae El Tor strains revealed by comparative proteome analysis	BMC Microbiology	9	135	2009-07-09	19589152
VC	PMC2698830	Zhang L, Zhu Z, Jing H, et al	2009	Pleiotropic effects of the twin-arginine translocation system on biofilm formation, colonization, and virulence in Vibrio cholerae	BMC Microbiology	9	114	2009-05-31	19480715
VC	PMC2693436	Almagro-Moreno S, Boyd EF	2009	Insights into the evolution of sialic acid catabolism among bacteria	BMC Evolutionary Biology	9	118	2009-05-26	19470179
VC	PMC2677876	Tsou AM, Cai T, Liu Z, et al	2009	Regulatory targets of quorum sensing in Vibrio cholerae: evidence for two distinct HapR-binding motifs	Nucleic Acids Research	37	2747-2756	2009-03-10	19276207
VC	PMC2665243	Liu JM, Livny J, Lawrence MS, et al	2009	Experimental discovery of sRNAs in Vibrio cholerae by direct cloning, 5S/tRNA depletion and parallel sequencing	Nucleic Acids Research	37	e46	2009-02-17	19223322
VC	PMC2632942	Svenningsen SL, Tu KC, Bassler BL	2009	Gene dosage compensation calibrates four regulatory RNAs to control Vibrio cholerae quorum sensing	The EMBO Journal	28	429-439	2009-01-22	19165149
VC	PMC2605724	Feng L, Reeves PR, Lan R, et al	2008	A Recalibrated Molecular Clock and Independent Origins for the Cholera Pandemic Clones	PLoS ONE	3	e4053	2008-12-30	19115014
VC	PMC2563029	Nelson EJ, Chowdhury A, Flynn J, et al	2008	Transmission of Vibrio cholerae Is Antagonized by Lytic Phage and Entry into the Aquatic Environment	PLoS Pathogens	4	e1000187	2008-10-24	18949027
VC	PMC2628432	Song T, Mika F, Lindmark B, et al	2008	A new Vibrio cholerae sRNA modulates colonization and affects release of outer membrane vesicles	Molecular Microbiology	70	100-111	2008-08-15	18681937
VC	PMC2492809	Shrivastava S, Mande SS	2008	Identification and Functional Characterization of Gene Components of Type VI Secretion System in Bacterial Genomes	PLoS ONE	3	e2955	2008-08-13	18698408
VC	PMC2600222	Stine OC, Alam M, Tang L, et al	2008	Seasonal Cholera from Multiple Small Outbreaks, Rural Bangladesh	Emerging Infectious Diseases	14	831-833	2008 May	18439375
VC	PMC2374795	Lintner RE, Mishra PK, Srivastava P, et al	2008	Limited functional conservation of a global regulator among related bacterial genera: Lrp in Escherichia, Proteus and Vibrio	BMC Microbiology	8	60	2008-04-11	18405378
VC	PMC1950547	Weinberg Z, Barrick JE, Yao Z, et al	2007	Identification of 22 candidate structured RNAs in bacteria using the CMfinder comparative genomics pipeline	Nucleic Acids Research	35	4809-4819	2007-07-09	17621584
VC	PMC1976385	Davis BM, Waldor MK	2007	RNase E-dependent processing stabilizes MicX, a Vibrio cholerae sRNA	Molecular Microbiology	65	373-385	2007 Jul 1	17590231
VC	PMC1891326	Blokesch M, Schoolnik GK	2007	Serogroup Conversion of Vibrio cholerae in Aquatic Reservoirs	PLoS Pathogens	3	e81	2007-06-08	17559304
VC	PMC1847822	Chen Y, Bystricky P, Adeyeye J, et al	2007	The capsule polysaccharide structure and biogenesis for non-O1 Vibrio cholerae NRT36S: genes are embedded in the LPS region	BMC Microbiology	7	20	2007-03-15	17362509
VC	PMC1617127	Nielsen AT, Dolganov NA, Otto G, et al	2006	RpoS Controls the Vibrio cholerae Mucosal Escape Response	PLoS Pathogens	2	e109	2006-10-20	17054394
VC	PMC1488887	Kulkarni PR, Cui X, Williams JW, et al	2006	Prediction of CsrA-regulating small RNAs in bacteria and their experimental verification in Vibrio fischeri	Nucleic Acids Research	34	3361-3369	2006-07-05	16822857
VC	PMC1458520	Shi J, Romero PR, Schoolnik GK, et al	2006	Evidence supporting predicted metabolic pathways for Vibrio cholerae: gene expression data and clinical tests	Nucleic Acids Research	34	2438-2444	2006-05-08	16682451
VC	PMC2779472	Fiebig A, Keren K, Theriot JA	2006	Fine-scale time-lapse analysis of the biphasic, dynamic behaviour of the two Vibrio cholerae chromosomes	Molecular Microbiology	60	1164-1178	2006-04-21	16689793
VC	PMC1382264	Boucher Y, Nesbø CL, Joss MJ, et al	2006	Recovery and evolutionary analysis of complete integron gene cassette arrays from Vibrio	BMC Evolutionary Biology	6	3	2006-01-18	16417647
VC	PMC1238743	Blow NS, Salomon RN, Garrity K, et al	2005	Vibrio cholerae Infection of Drosophila melanogaster Mimics the Human Disease Cholera	PLoS Pathogens	1	e8	2005-09-30	16201020
VC	PMC1180744	Livny J, Fogel MA, Davis BM, et al	2005	sRNAPredict: an integrative computational approach to identify sRNAs in bacterial genomes	Nucleic Acids Research	33	4096-4105	2005-07-26	16049021
VC	PMC31482	Makarova KS, Mironov AA, Gelfand MS	2001	Conservation of the binding site for the arginine repressor in all bacterial lineages	Genome Biology	2	research0013.1-research0013.8	2001-03-22	11305941
YPO	PMC3689786	Li Y, Cui Y, Cui B, et al	2013	Features of Variable Number of Tandem Repeats in Yersinia pestis and the Development of a Hierarchical Genotyping Scheme	PLoS ONE	8	e66567	2013-06-21	23805236
YPO	PMC3572037	Turingan RS, Thomann HU, Zolotova A, et al	2013	Rapid Focused Sequencing: A Multiplexed Assay for Simultaneous Detection and Strain Typing of Bacillus anthracis, Francisella tularensis, and Yersinia pestis	PLoS ONE	8	e56093	2013-02-13	23418519
YPO	PMC3528687	Sun F, Gao H, Zhang Y, et al	2012	Fur Is a Repressor of Biofilm Formation in Yersinia pestis	PLoS ONE	7	e52392	2012-12-21	23285021
YPO	PMC3510459	Rakin A, Schneider L, Podladchikova O	2012	Hunger for iron: the alternative siderophore iron scavenging systems in highly virulent Yersinia	Frontiers in Cellular and Infection Microbiology	2	151	2012-11-30	23226687
YPO	PMC3417512	Kolodziejek AM, Hovde CJ, Minnich SA	2012	Yersinia pestis Ail: multiple roles of a single protein	Frontiers in Cellular and Infection Microbiology	2	103	2012-08-06	22919692
YPO	PMC3281858	Riehm JM, Vergnaud G, Kiefer D, et al	2012	Yersinia pestis Lineages in Mongolia	PLoS ONE	7	e30624	2012-02-17	22363455
YPO	PMC3281092	Gibbons HS, Krepps MD, Ouellette G, et al	2012	Comparative Genomics of 2009 Seasonal Plague (Yersinia pestis) in New Mexico	PLoS ONE	7	e31604	2012-02-16	22359605
YPO	PMC3220653	Charusanti P, Chauhan S, McAteer K, et al	2011	An experimentally-supported genome-scale metabolic network reconstruction for Yersinia pestis CO92	BMC Systems Biology	5	163	2011-10-13	21995956
YPO	PMC3182234	Filippov AA, Sergueev KV, He Y, et al	2011	Bacteriophage-Resistant Mutants in Yersinia pestis: Identification of Phage Receptors and Attenuation for Mice	PLoS ONE	6	e25486	2011-09-28	21980477
YPO	PMC3113736	Kwon K, Hasseman J, Latham S, et al	2011	Recombinant expression and functional analysis of proteases from Streptococcus pneumoniae, Bacillus anthracis, and Yersinia pestis	BMC Biochemistry	12	17	2011-05-05	21545736
YPO	PMC3059211	Pawlowski DR, Metzger DJ, Raslawsky A, et al	2011	Entry of Yersinia pestis into the Viable but Nonculturable State in a Low-Temperature Tap Water Microcosm	PLoS ONE	6	e17585	2011-03-16	21436885
YPO	PMC3050693	Gao H, Zhang Y, Yang L, et al	2011	Regulatory effects of cAMP receptor protein (CRP) on porin genes and its own gene in Yersinia pestis	BMC Microbiology	11	40	2011-02-23	21345179
YPO	PMC3050692	Gao H, Zhang Y, Han Y, et al	2011	Phenotypic and transcriptional analysis of the osmotic regulator OmpR in Yersinia pestis	BMC Microbiology	11	39	2011-02-23	21345178
YPO	PMC3016324	Janse I, Hamidjaja RA, Bok JM, et al	2010	Reliable detection of Bacillus anthracis, Francisella tularensis and Yersinia pestis by using multiplex qPCR including internal controls for nucleic acid extraction and amplification	BMC Microbiology	10	314	2010-12-08	21143837
YPO	PMC2941471	Yang F, Ke Y, Tan Y, et al	2010	Cell Membrane Is Impaired, Accompanied by Enhanced Type III Secretion System Expression in Yersinia pestis Deficient in RovA Regulator	PLoS ONE	5	e12840	2010-09-17	20862262
YPO	PMC2988479	Cummings CA, Bormann Chung CA, Fang R, et al	2010	Accurate, rapid and high-throughput detection of strain-specific polymorphisms in Bacillus anthracis and Yersinia pestis by next-generation sequencing	Investigative Genetics	1	5	2010-09-01	21092340
YPO	PMC2847712	Chen PE, Cook C, Stewart AC, et al	2010	Genomic characterization of the Yersinia genus	Genome Biology	11	R1	2010-01-04	20047673
YPO	PMC2738681	Zhan L, Yang L, Zhou L, et al	2009	Direct and negative regulation of the sycO-ypkA-ypoJ operon by cyclic AMP receptor protein (CRP) in Yersinia pestis	BMC Microbiology	9	178	2009-08-25	19703315
YPO	PMC2706843	Li Y, Qiu Y, Gao H, et al	2009	Characterization of Zur-dependent genes and direct Zur targets in Yersinia pestis	BMC Microbiology	9	128	2009-06-25	19552825
YPO	PMC2694983	Li Y, Cui Y, Hauck Y, et al	2009	Genotyping and Phylogenetic Analysis of Yersinia pestis by MLVA: Insights into the Worldwide Expansion of Central Asia Plague Foci	PLoS ONE	4	e6000	2009-06-22	19543392
YPO	PMC2613401	Fuchs TM, Bresolin G, Marcinowski L, et al	2008	Insecticidal genes of Yersinia spp.: taxonomical distribution, contribution to toxicity towards Manduca sexta and Galleria mellonella, and evolution	BMC Microbiology	8	214	2008-12-08	19063735
YPO	PMC2631605	Rosso ML, Chauvaux S, Dessein R, et al	2008	Growth of Yersinia pseudotuberculosis in human plasma: impacts on virulence and metabolic gene expression	BMC Microbiology	8	211	2008-12-03	19055764
YPO	PMC2500020	Stirrett KL, Ferreras JA, Rossi SM, et al	2008	A multicopy suppressor screening approach as a means to identify antibiotic resistance determinant candidates in Yersinia pestis	BMC Microbiology	8	122	2008-07-21	18644132
YPO	PMC2440536	Cui Y, Li Y, Gorgé O, et al	2008	Insight into Microevolution of Yersinia pestis by Clustered Regularly Interspaced Short Palindromic Repeats	PLoS ONE	3	e2652	2008-07-09	18612419
YPO	PMC2367435	Li Y, Dai E, Cui Y, et al	2008	Different Region Analysis for Genotyping Yersinia pestis Isolates from China	PLoS ONE	3	e2166	2008-05-14	18478120
YPO	PMC2374372	Sridhar J, Rafi ZA	2008	Functional annotations in bacterial genomes based on small RNA signatures	Bioinformation	2	284-295	2008-04-04	18478081
YPO	PMC2322996	Li Y, Gao H, Qin L, et al	2008	Identification and characterization of PhoP regulon members in Yersinia pestis biovar Microtus	BMC Genomics	9	143	2008-03-27	18366809
YPO	PMC2266911	Heermann R, Fuchs TM	2008	Comparative analysis of the Photorhabdus luminescens and the Yersinia enterocolitica genomes: uncovering candidate genes involved in insect pathogenicity	BMC Genomics	9	40	2008-01-25	18221513
YPO	PMC2231364	Han Y, Qiu J, Guo Z, et al	2007	Comparative transcriptomics in Yersinia pestis: a global view of environmental modulation of gene expression	BMC Microbiology	7	96	2007-10-29	17963531
YPO	PMC1940323	Auerbach RK, Tuanyok A, Probert WS, et al	2007	Yersinia pestis Evolution on a Small Timescale: Comparison of Whole Genome Sequences from North America	PLoS ONE	2	e770	2007-08-22	17712418
YPO	PMC1794153	Touchman JW, Wagner DM, Hao J, et al	2007	A North American Yersinia pestis Draft Genome Sequence: SNPs and Phylogenetic Analysis	PLoS ONE	2	e220	2007-02-21	17311096
YPO	PMC1698947	Thomson NR, Howard S, Wren BW, et al	2006	The Complete Genome Sequence and Comparative Genome Analysis of the High Pathogenicity Yersinia enterocolitica Strain 8081	PLoS Genetics	2	e206	2006-12-15	17173484
YPO	PMC1084347	Pallen MJ, Beatson SA, Bailey CM	2005	Bioinformatics analysis of the locus for enterocyte effacement provides novel insights into type-III secretion	BMC Microbiology	5	9	2005-03-09	15757514
YPO	PMC2213318	Paton AW, Srimanote P, Talbot UM, et al	2004	A New Family of Potent AB5 Cytotoxins Produced by Shiga Toxigenic Escherichia coli	The Journal of Experimental Medicine	200	35-46	2004 Jul 5	15226357

## Sheet: BPS
Table S4. Burkholderia pseudomallei K96243 locus tag mentions in PMC Open Access.
id	source	locus tag	within range	mention
PMC3795662	Materials and Methods	BPSS1498	FALSE	E. coli S17-1 was used to mobilize pEXZΔvirG or pMo130-ΔBPSS1498 into B. mallei SR1A via conjugative mating essentially as previously described [17], [50].
PMC3795662	Materials and Methods	BPSS1498	FALSE	Briefly, overnight cultures of S17-1 (pEXZΔvirG or pMo130-ΔBPSS1498) and SR1A were pelleted by centrifugation, resuspended together in 100 µl of 10 mM MgSO_4, spotted onto LB4G agar plates and incubated for 8 h at 37°C.
PMC3795662	Materials and Methods	BPSS1498	FALSE	The resolved co-integrates were screened for the presence of the mutant alleles (ΔvirG or Δhcp1) by PCR using the appropriate primer pairs (virG-FH/virG-RKp or BPSS1498—1/BPSS1498—4).
PMC3795662	Results	BPSS1496	FALSE	B. pseudomallei and B. thailandensis are closely related to B. mallei, and harbor homologous T6SS-1 gene clusters (BPSS1496-1511 and BTH_II0870-0855, respectively) [23].
PMC3795662	Results	BPSS1497	TRUE	B. pseudomallei and B. thailandensis are closely related to B. mallei, and harbor homologous T6SS-1 gene clusters (BPSS1496-1511 and BTH_II0870-0855, respectively) [23].
PMC3795662	Results	BPSS1498	TRUE	B. pseudomallei and B. thailandensis are closely related to B. mallei, and harbor homologous T6SS-1 gene clusters (BPSS1496-1511 and BTH_II0870-0855, respectively) [23].
PMC3795662	Results	BPSS1499	TRUE	B. pseudomallei and B. thailandensis are closely related to B. mallei, and harbor homologous T6SS-1 gene clusters (BPSS1496-1511 and BTH_II0870-0855, respectively) [23].
PMC3795662	Results	BPSS1500	TRUE	B. pseudomallei and B. thailandensis are closely related to B. mallei, and harbor homologous T6SS-1 gene clusters (BPSS1496-1511 and BTH_II0870-0855, respectively) [23].
PMC3795662	Results	BPSS1501	TRUE	B. pseudomallei and B. thailandensis are closely related to B. mallei, and harbor homologous T6SS-1 gene clusters (BPSS1496-1511 and BTH_II0870-0855, respectively) [23].
PMC3795662	Results	BPSS1502	TRUE	B. pseudomallei and B. thailandensis are closely related to B. mallei, and harbor homologous T6SS-1 gene clusters (BPSS1496-1511 and BTH_II0870-0855, respectively) [23].
PMC3795662	Results	BPSS1503	TRUE	B. pseudomallei and B. thailandensis are closely related to B. mallei, and harbor homologous T6SS-1 gene clusters (BPSS1496-1511 and BTH_II0870-0855, respectively) [23].
PMC3795662	Results	BPSS1504	TRUE	B. pseudomallei and B. thailandensis are closely related to B. mallei, and harbor homologous T6SS-1 gene clusters (BPSS1496-1511 and BTH_II0870-0855, respectively) [23].
PMC3795662	Results	BPSS1505	TRUE	B. pseudomallei and B. thailandensis are closely related to B. mallei, and harbor homologous T6SS-1 gene clusters (BPSS1496-1511 and BTH_II0870-0855, respectively) [23].
PMC3795662	Results	BPSS1506	TRUE	B. pseudomallei and B. thailandensis are closely related to B. mallei, and harbor homologous T6SS-1 gene clusters (BPSS1496-1511 and BTH_II0870-0855, respectively) [23].
PMC3795662	Results	BPSS1507	TRUE	B. pseudomallei and B. thailandensis are closely related to B. mallei, and harbor homologous T6SS-1 gene clusters (BPSS1496-1511 and BTH_II0870-0855, respectively) [23].
PMC3795662	Results	BPSS1508	TRUE	B. pseudomallei and B. thailandensis are closely related to B. mallei, and harbor homologous T6SS-1 gene clusters (BPSS1496-1511 and BTH_II0870-0855, respectively) [23].
PMC3795662	Results	BPSS1509	TRUE	B. pseudomallei and B. thailandensis are closely related to B. mallei, and harbor homologous T6SS-1 gene clusters (BPSS1496-1511 and BTH_II0870-0855, respectively) [23].
PMC3795662	Results	BPSS1510	TRUE	B. pseudomallei and B. thailandensis are closely related to B. mallei, and harbor homologous T6SS-1 gene clusters (BPSS1496-1511 and BTH_II0870-0855, respectively) [23].
PMC3795662	Results	BPSS1511	TRUE	B. pseudomallei and B. thailandensis are closely related to B. mallei, and harbor homologous T6SS-1 gene clusters (BPSS1496-1511 and BTH_II0870-0855, respectively) [23].
PMC3795662	Discussion	BPSL2943	FALSE	Two Fur homologs (BPSL2943/BMA2458 and BPSL0825/BMA0329) have been identified in the genomes of B. mallei ATCC 23344 and B. pseudomallei K96243 [67].
PMC3795662	Discussion	BPSL0825	FALSE	Two Fur homologs (BPSL2943/BMA2458 and BPSL0825/BMA0329) have been identified in the genomes of B. mallei ATCC 23344 and B. pseudomallei K96243 [67].
PMC3795662	Figure text	BPSS1490	FALSE	Homologous gene clusters are also present in B. pseudomallei (BPSS1490-1514) and B. thailandensis (BTH_II0877-0854).
PMC3795662	Figure text	BPSS1491	TRUE	Homologous gene clusters are also present in B. pseudomallei (BPSS1490-1514) and B. thailandensis (BTH_II0877-0854).
PMC3795662	Figure text	BPSS1492	TRUE	Homologous gene clusters are also present in B. pseudomallei (BPSS1490-1514) and B. thailandensis (BTH_II0877-0854).
PMC3795662	Figure text	BPSS1493	TRUE	Homologous gene clusters are also present in B. pseudomallei (BPSS1490-1514) and B. thailandensis (BTH_II0877-0854).
PMC3795662	Figure text	BPSS1494	TRUE	Homologous gene clusters are also present in B. pseudomallei (BPSS1490-1514) and B. thailandensis (BTH_II0877-0854).
PMC3795662	Figure text	BPSS1495	TRUE	Homologous gene clusters are also present in B. pseudomallei (BPSS1490-1514) and B. thailandensis (BTH_II0877-0854).
PMC3795662	Figure text	BPSS1496	TRUE	Homologous gene clusters are also present in B. pseudomallei (BPSS1490-1514) and B. thailandensis (BTH_II0877-0854).
PMC3795662	Figure text	BPSS1497	TRUE	Homologous gene clusters are also present in B. pseudomallei (BPSS1490-1514) and B. thailandensis (BTH_II0877-0854).
PMC3795662	Figure text	BPSS1498	TRUE	Homologous gene clusters are also present in B. pseudomallei (BPSS1490-1514) and B. thailandensis (BTH_II0877-0854).
PMC3795662	Figure text	BPSS1499	TRUE	Homologous gene clusters are also present in B. pseudomallei (BPSS1490-1514) and B. thailandensis (BTH_II0877-0854).
PMC3795662	Figure text	BPSS1500	TRUE	Homologous gene clusters are also present in B. pseudomallei (BPSS1490-1514) and B. thailandensis (BTH_II0877-0854).
PMC3795662	Figure text	BPSS1501	TRUE	Homologous gene clusters are also present in B. pseudomallei (BPSS1490-1514) and B. thailandensis (BTH_II0877-0854).
PMC3795662	Figure text	BPSS1502	TRUE	Homologous gene clusters are also present in B. pseudomallei (BPSS1490-1514) and B. thailandensis (BTH_II0877-0854).
PMC3795662	Figure text	BPSS1503	TRUE	Homologous gene clusters are also present in B. pseudomallei (BPSS1490-1514) and B. thailandensis (BTH_II0877-0854).
PMC3795662	Figure text	BPSS1504	TRUE	Homologous gene clusters are also present in B. pseudomallei (BPSS1490-1514) and B. thailandensis (BTH_II0877-0854).
PMC3795662	Figure text	BPSS1505	TRUE	Homologous gene clusters are also present in B. pseudomallei (BPSS1490-1514) and B. thailandensis (BTH_II0877-0854).
PMC3795662	Figure text	BPSS1506	TRUE	Homologous gene clusters are also present in B. pseudomallei (BPSS1490-1514) and B. thailandensis (BTH_II0877-0854).
PMC3795662	Figure text	BPSS1507	TRUE	Homologous gene clusters are also present in B. pseudomallei (BPSS1490-1514) and B. thailandensis (BTH_II0877-0854).
PMC3795662	Figure text	BPSS1508	TRUE	Homologous gene clusters are also present in B. pseudomallei (BPSS1490-1514) and B. thailandensis (BTH_II0877-0854).
PMC3795662	Figure text	BPSS1509	TRUE	Homologous gene clusters are also present in B. pseudomallei (BPSS1490-1514) and B. thailandensis (BTH_II0877-0854).
PMC3795662	Figure text	BPSS1510	TRUE	Homologous gene clusters are also present in B. pseudomallei (BPSS1490-1514) and B. thailandensis (BTH_II0877-0854).
PMC3795662	Figure text	BPSS1511	TRUE	Homologous gene clusters are also present in B. pseudomallei (BPSS1490-1514) and B. thailandensis (BTH_II0877-0854).
PMC3795662	Figure text	BPSS1512	TRUE	Homologous gene clusters are also present in B. pseudomallei (BPSS1490-1514) and B. thailandensis (BTH_II0877-0854).
PMC3795662	Figure text	BPSS1513	TRUE	Homologous gene clusters are also present in B. pseudomallei (BPSS1490-1514) and B. thailandensis (BTH_II0877-0854).
PMC3795662	Figure text	BPSS1514	TRUE	Homologous gene clusters are also present in B. pseudomallei (BPSS1490-1514) and B. thailandensis (BTH_II0877-0854).
PMC3795662	Table 1	BPSS1498	FALSE	Caption=Strains, plasmids and PCR primers used in this study;Strain, plasmid or primer=pMo130—ΔBPSS1498;Relevant characteristics=pMo130 derivative containing hcp1 with an internal 126 bp deletion: Km^R;Reference=[50]
PMC3795662	Table 1	BPSS1498	FALSE	Caption=Strains, plasmids and PCR primers used in this study;Strain, plasmid or primer=BPSS1498—1;Relevant characteristics=5′-GCTAGCATCCGCCAGTACGTCGTCGAC-3′;Reference=[50]
PMC3795662	Table 1	BPSS1498	FALSE	Caption=Strains, plasmids and PCR primers used in this study;Strain, plasmid or primer=BPSS1498—4;Relevant characteristics=5′-GCTAGCTCAGGAAATCGTTCGGATATC-3′;Reference=[50]
PMC3788738	Materials and Methods	BPSL1631	FALSE	A similar approach was used to obtain the plasmid pELHisBPSL1631-BMA1027 (expresses residues 392-1068 of B. pseudomallei 1026b BPSL1631-BMA1027 ORF), and pELHisBPSS0908-BMAA1324 (specifies residues 25-690 of B. pseudomallei 1026b BPSS0908-BMAA1324 ORF).
PMC3788738	Materials and Methods	BPSS0908	FALSE	A similar approach was used to obtain the plasmid pELHisBPSL1631-BMA1027 (expresses residues 392-1068 of B. pseudomallei 1026b BPSL1631-BMA1027 ORF), and pELHisBPSS0908-BMAA1324 (specifies residues 25-690 of B. pseudomallei 1026b BPSS0908-BMAA1324 ORF).
PMC3788738	Materials and Methods	BPSL1631	FALSE	The PCR products cloned into pELHisBPSL1631-BMA1027, and pELHisBPSS0908-BMAA1324 were amplified with primers P3 (5’-CCC AAG CTT CAG CTT TAC ACG CTC CAG-3’; HindIII site underlined) and P4 (5’-GGT TAAT TAA AGC AAC TGG CCG ACG TTG AC-3’; PacI site underlined), and P5 (5’-CCC AAG CTT GGC GAG AAC GCC TAT GCC GGC-3’; HindIII site underlined) and P6 (5’-GGT TAA TTA AAG GAC CTT CTG ATC CGT GTA CTG-3’; P…
PMC3788738	Materials and Methods	BPSS0908	FALSE	The PCR products cloned into pELHisBPSL1631-BMA1027, and pELHisBPSS0908-BMAA1324 were amplified with primers P3 (5’-CCC AAG CTT CAG CTT TAC ACG CTC CAG-3’; HindIII site underlined) and P4 (5’-GGT TAAT TAA AGC AAC TGG CCG ACG TTG AC-3’; PacI site underlined), and P5 (5’-CCC AAG CTT GGC GAG AAC GCC TAT GCC GGC-3’; HindIII site underlined) and P6 (5’-GGT TAA TTA AAG GAC CTT CTG ATC CGT GTA CTG-3’; P…
PMC3788738	Materials and Methods	BPSL1631	FALSE	Briefly, the plasmids pELHisBoaA, pELHisBPSL1631-BMA1027, and pELHisBPSS0908-BMAA1324 were introduced in the E. coli strain TUNER™ (EMD Millipore) for the purpose of overexpressing and purifying recombinant proteins.
PMC3788738	Materials and Methods	BPSS0908	FALSE	Briefly, the plasmids pELHisBoaA, pELHisBPSL1631-BMA1027, and pELHisBPSS0908-BMAA1324 were introduced in the E. coli strain TUNER™ (EMD Millipore) for the purpose of overexpressing and purifying recombinant proteins.
PMC3788738	Results and Discussion	BPSL1631	FALSE	Figure 7 shows that infected mice produced antibodies against capsular polysaccharides (CPS, panel A), the oligosaccharide chain of LPS (OPS, panel B), the adhesin BoaA (panel C), and the predicted autotransporter proteins BPSL1631-BMA1027 (panel D) and BPSS0908-BMAA1324 (panel E).
PMC3788738	Results and Discussion	BPSS0908	FALSE	Figure 7 shows that infected mice produced antibodies against capsular polysaccharides (CPS, panel A), the oligosaccharide chain of LPS (OPS, panel B), the adhesin BoaA (panel C), and the predicted autotransporter proteins BPSL1631-BMA1027 (panel D) and BPSS0908-BMAA1324 (panel E).
PMC3788738	Results and Discussion	BPSS0796	FALSE	BoaA (ORF BPSS0796-BMAA0649 in the published genomic sequence of B. pseudomallei K96243 [58] and B. mallei ATCC23344 [54], respectively) is an oligomeric autotransporter adhesin characterized by our laboratory [56] and has been shown to stimulate a strong antibody response during experimental equine glanders [83].
PMC3788738	Results and Discussion	BPSL1631	FALSE	Sera from horses with experimental glanders were also shown to contain high antibody titers against the predicted autotransporter proteins BPSL1631-BMA1027 and BPSS0908-BMAA1324 [83].
PMC3788738	Results and Discussion	BPSS0908	FALSE	Sera from horses with experimental glanders were also shown to contain high antibody titers against the predicted autotransporter proteins BPSL1631-BMA1027 and BPSS0908-BMAA1324 [83].
PMC3788738	Results and Discussion	BPSL1631	FALSE	The biological functions of BPSL1631-BMA1027 and BPSS0908-BMAA1324, and their contribution to virulence, have yet to be determined.
PMC3788738	Results and Discussion	BPSS0908	FALSE	The biological functions of BPSL1631-BMA1027 and BPSS0908-BMAA1324, and their contribution to virulence, have yet to be determined.
PMC3788738	Figure text	BPSL1631	FALSE	Serum samples were serially diluted and placed in duplicate wells of plates coated with CPS (panel A), OPS (panel B), His-tagged BoaA (panel C), His-tagged BPSL1631-BMA1027 (panel D), and His-tagged BPSS0908-BMAA1324 (panel E).
PMC3788738	Figure text	BPSS0908	FALSE	Serum samples were serially diluted and placed in duplicate wells of plates coated with CPS (panel A), OPS (panel B), His-tagged BoaA (panel C), His-tagged BPSL1631-BMA1027 (panel D), and His-tagged BPSS0908-BMAA1324 (panel E).
PMC3781838	GENETIC VARIATION DURING CHRONIC MELIOIDOSIS	BPSS1096	FALSE	Tellingly, both the B. pseudomallei chronic strains and B. mallei demonstrated genomic reduction across the same regions, such as the genes BPSS1096 to BPSS1112 and BPSS1123 to BPSS1203, which contain gene clusters related to secondary metabolism.
PMC3781838	GENETIC VARIATION DURING CHRONIC MELIOIDOSIS	BPSS1097	TRUE	Tellingly, both the B. pseudomallei chronic strains and B. mallei demonstrated genomic reduction across the same regions, such as the genes BPSS1096 to BPSS1112 and BPSS1123 to BPSS1203, which contain gene clusters related to secondary metabolism.
PMC3781838	GENETIC VARIATION DURING CHRONIC MELIOIDOSIS	BPSS1098	TRUE	Tellingly, both the B. pseudomallei chronic strains and B. mallei demonstrated genomic reduction across the same regions, such as the genes BPSS1096 to BPSS1112 and BPSS1123 to BPSS1203, which contain gene clusters related to secondary metabolism.
PMC3781838	GENETIC VARIATION DURING CHRONIC MELIOIDOSIS	BPSS1099	TRUE	Tellingly, both the B. pseudomallei chronic strains and B. mallei demonstrated genomic reduction across the same regions, such as the genes BPSS1096 to BPSS1112 and BPSS1123 to BPSS1203, which contain gene clusters related to secondary metabolism.
PMC3781838	GENETIC VARIATION DURING CHRONIC MELIOIDOSIS	BPSS1100	TRUE	Tellingly, both the B. pseudomallei chronic strains and B. mallei demonstrated genomic reduction across the same regions, such as the genes BPSS1096 to BPSS1112 and BPSS1123 to BPSS1203, which contain gene clusters related to secondary metabolism.
PMC3781838	GENETIC VARIATION DURING CHRONIC MELIOIDOSIS	BPSS1101	TRUE	Tellingly, both the B. pseudomallei chronic strains and B. mallei demonstrated genomic reduction across the same regions, such as the genes BPSS1096 to BPSS1112 and BPSS1123 to BPSS1203, which contain gene clusters related to secondary metabolism.
PMC3781838	GENETIC VARIATION DURING CHRONIC MELIOIDOSIS	BPSS1102	TRUE	Tellingly, both the B. pseudomallei chronic strains and B. mallei demonstrated genomic reduction across the same regions, such as the genes BPSS1096 to BPSS1112 and BPSS1123 to BPSS1203, which contain gene clusters related to secondary metabolism.
PMC3781838	GENETIC VARIATION DURING CHRONIC MELIOIDOSIS	BPSS1103	TRUE	Tellingly, both the B. pseudomallei chronic strains and B. mallei demonstrated genomic reduction across the same regions, such as the genes BPSS1096 to BPSS1112 and BPSS1123 to BPSS1203, which contain gene clusters related to secondary metabolism.
PMC3781838	GENETIC VARIATION DURING CHRONIC MELIOIDOSIS	BPSS1104	TRUE	Tellingly, both the B. pseudomallei chronic strains and B. mallei demonstrated genomic reduction across the same regions, such as the genes BPSS1096 to BPSS1112 and BPSS1123 to BPSS1203, which contain gene clusters related to secondary metabolism.
PMC3781838	GENETIC VARIATION DURING CHRONIC MELIOIDOSIS	BPSS1105	TRUE	Tellingly, both the B. pseudomallei chronic strains and B. mallei demonstrated genomic reduction across the same regions, such as the genes BPSS1096 to BPSS1112 and BPSS1123 to BPSS1203, which contain gene clusters related to secondary metabolism.
PMC3781838	GENETIC VARIATION DURING CHRONIC MELIOIDOSIS	BPSS1106	TRUE	Tellingly, both the B. pseudomallei chronic strains and B. mallei demonstrated genomic reduction across the same regions, such as the genes BPSS1096 to BPSS1112 and BPSS1123 to BPSS1203, which contain gene clusters related to secondary metabolism.
PMC3781838	GENETIC VARIATION DURING CHRONIC MELIOIDOSIS	BPSS1107	TRUE	Tellingly, both the B. pseudomallei chronic strains and B. mallei demonstrated genomic reduction across the same regions, such as the genes BPSS1096 to BPSS1112 and BPSS1123 to BPSS1203, which contain gene clusters related to secondary metabolism.
PMC3781838	GENETIC VARIATION DURING CHRONIC MELIOIDOSIS	BPSS1108	TRUE	Tellingly, both the B. pseudomallei chronic strains and B. mallei demonstrated genomic reduction across the same regions, such as the genes BPSS1096 to BPSS1112 and BPSS1123 to BPSS1203, which contain gene clusters related to secondary metabolism.
PMC3781838	GENETIC VARIATION DURING CHRONIC MELIOIDOSIS	BPSS1109	TRUE	Tellingly, both the B. pseudomallei chronic strains and B. mallei demonstrated genomic reduction across the same regions, such as the genes BPSS1096 to BPSS1112 and BPSS1123 to BPSS1203, which contain gene clusters related to secondary metabolism.
PMC3781838	GENETIC VARIATION DURING CHRONIC MELIOIDOSIS	BPSS1110	TRUE	Tellingly, both the B. pseudomallei chronic strains and B. mallei demonstrated genomic reduction across the same regions, such as the genes BPSS1096 to BPSS1112 and BPSS1123 to BPSS1203, which contain gene clusters related to secondary metabolism.
PMC3781838	GENETIC VARIATION DURING CHRONIC MELIOIDOSIS	BPSS1111	TRUE	Tellingly, both the B. pseudomallei chronic strains and B. mallei demonstrated genomic reduction across the same regions, such as the genes BPSS1096 to BPSS1112 and BPSS1123 to BPSS1203, which contain gene clusters related to secondary metabolism.
PMC3781838	GENETIC VARIATION DURING CHRONIC MELIOIDOSIS	BPSSs01	TRUE	Tellingly, both the B. pseudomallei chronic strains and B. mallei demonstrated genomic reduction across the same regions, such as the genes BPSS1096 to BPSS1112 and BPSS1123 to BPSS1203, which contain gene clusters related to secondary metabolism.
PMC3781838	GENETIC VARIATION DURING CHRONIC MELIOIDOSIS	BPSS1112	FALSE	Tellingly, both the B. pseudomallei chronic strains and B. mallei demonstrated genomic reduction across the same regions, such as the genes BPSS1096 to BPSS1112 and BPSS1123 to BPSS1203, which contain gene clusters related to secondary metabolism.
PMC3781838	GENETIC VARIATION DURING CHRONIC MELIOIDOSIS	BPSS1123	FALSE	Tellingly, both the B. pseudomallei chronic strains and B. mallei demonstrated genomic reduction across the same regions, such as the genes BPSS1096 to BPSS1112 and BPSS1123 to BPSS1203, which contain gene clusters related to secondary metabolism.
PMC3781838	GENETIC VARIATION DURING CHRONIC MELIOIDOSIS	BPSS1124	TRUE	Tellingly, both the B. pseudomallei chronic strains and B. mallei demonstrated genomic reduction across the same regions, such as the genes BPSS1096 to BPSS1112 and BPSS1123 to BPSS1203, which contain gene clusters related to secondary metabolism.
PMC3781838	GENETIC VARIATION DURING CHRONIC MELIOIDOSIS	BPSS1125	TRUE	Tellingly, both the B. pseudomallei chronic strains and B. mallei demonstrated genomic reduction across the same regions, such as the genes BPSS1096 to BPSS1112 and BPSS1123 to BPSS1203, which contain gene clusters related to secondary metabolism.
PMC3781838	GENETIC VARIATION DURING CHRONIC MELIOIDOSIS	BPSS1126	TRUE	Tellingly, both the B. pseudomallei chronic strains and B. mallei demonstrated genomic reduction across the same regions, such as the genes BPSS1096 to BPSS1112 and BPSS1123 to BPSS1203, which contain gene clusters related to secondary metabolism.
PMC3781838	GENETIC VARIATION DURING CHRONIC MELIOIDOSIS	BPSS1127	TRUE	Tellingly, both the B. pseudomallei chronic strains and B. mallei demonstrated genomic reduction across the same regions, such as the genes BPSS1096 to BPSS1112 and BPSS1123 to BPSS1203, which contain gene clusters related to secondary metabolism.
PMC3781838	GENETIC VARIATION DURING CHRONIC MELIOIDOSIS	BPSS1128	TRUE	Tellingly, both the B. pseudomallei chronic strains and B. mallei demonstrated genomic reduction across the same regions, such as the genes BPSS1096 to BPSS1112 and BPSS1123 to BPSS1203, which contain gene clusters related to secondary metabolism.
PMC3781838	GENETIC VARIATION DURING CHRONIC MELIOIDOSIS	BPSS1129	TRUE	Tellingly, both the B. pseudomallei chronic strains and B. mallei demonstrated genomic reduction across the same regions, such as the genes BPSS1096 to BPSS1112 and BPSS1123 to BPSS1203, which contain gene clusters related to secondary metabolism.
PMC3781838	GENETIC VARIATION DURING CHRONIC MELIOIDOSIS	BPSS1130	TRUE	Tellingly, both the B. pseudomallei chronic strains and B. mallei demonstrated genomic reduction across the same regions, such as the genes BPSS1096 to BPSS1112 and BPSS1123 to BPSS1203, which contain gene clusters related to secondary metabolism.
PMC3781838	GENETIC VARIATION DURING CHRONIC MELIOIDOSIS	BPSS1131	TRUE	Tellingly, both the B. pseudomallei chronic strains and B. mallei demonstrated genomic reduction across the same regions, such as the genes BPSS1096 to BPSS1112 and BPSS1123 to BPSS1203, which contain gene clusters related to secondary metabolism.
PMC3781838	GENETIC VARIATION DURING CHRONIC MELIOIDOSIS	BPSS1132	TRUE	Tellingly, both the B. pseudomallei chronic strains and B. mallei demonstrated genomic reduction across the same regions, such as the genes BPSS1096 to BPSS1112 and BPSS1123 to BPSS1203, which contain gene clusters related to secondary metabolism.
PMC3781838	GENETIC VARIATION DURING CHRONIC MELIOIDOSIS	BPSS1133	TRUE	Tellingly, both the B. pseudomallei chronic strains and B. mallei demonstrated genomic reduction across the same regions, such as the genes BPSS1096 to BPSS1112 and BPSS1123 to BPSS1203, which contain gene clusters related to secondary metabolism.
PMC3781838	GENETIC VARIATION DURING CHRONIC MELIOIDOSIS	BPSS1134	TRUE	Tellingly, both the B. pseudomallei chronic strains and B. mallei demonstrated genomic reduction across the same regions, such as the genes BPSS1096 to BPSS1112 and BPSS1123 to BPSS1203, which contain gene clusters related to secondary metabolism.
PMC3781838	GENETIC VARIATION DURING CHRONIC MELIOIDOSIS	BPSS1135	TRUE	Tellingly, both the B. pseudomallei chronic strains and B. mallei demonstrated genomic reduction across the same regions, such as the genes BPSS1096 to BPSS1112 and BPSS1123 to BPSS1203, which contain gene clusters related to secondary metabolism.
PMC3781838	GENETIC VARIATION DURING CHRONIC MELIOIDOSIS	BPSS1136	TRUE	Tellingly, both the B. pseudomallei chronic strains and B. mallei demonstrated genomic reduction across the same regions, such as the genes BPSS1096 to BPSS1112 and BPSS1123 to BPSS1203, which contain gene clusters related to secondary metabolism.
PMC3781838	GENETIC VARIATION DURING CHRONIC MELIOIDOSIS	BPSS1137	TRUE	Tellingly, both the B. pseudomallei chronic strains and B. mallei demonstrated genomic reduction across the same regions, such as the genes BPSS1096 to BPSS1112 and BPSS1123 to BPSS1203, which contain gene clusters related to secondary metabolism.
PMC3781838	GENETIC VARIATION DURING CHRONIC MELIOIDOSIS	BPSS1138	TRUE	Tellingly, both the B. pseudomallei chronic strains and B. mallei demonstrated genomic reduction across the same regions, such as the genes BPSS1096 to BPSS1112 and BPSS1123 to BPSS1203, which contain gene clusters related to secondary metabolism.
PMC3781838	GENETIC VARIATION DURING CHRONIC MELIOIDOSIS	BPSS1139	TRUE	Tellingly, both the B. pseudomallei chronic strains and B. mallei demonstrated genomic reduction across the same regions, such as the genes BPSS1096 to BPSS1112 and BPSS1123 to BPSS1203, which contain gene clusters related to secondary metabolism.
PMC3781838	GENETIC VARIATION DURING CHRONIC MELIOIDOSIS	BPSS1140	TRUE	Tellingly, both the B. pseudomallei chronic strains and B. mallei demonstrated genomic reduction across the same regions, such as the genes BPSS1096 to BPSS1112 and BPSS1123 to BPSS1203, which contain gene clusters related to secondary metabolism.
PMC3781838	GENETIC VARIATION DURING CHRONIC MELIOIDOSIS	BPSS1141	TRUE	Tellingly, both the B. pseudomallei chronic strains and B. mallei demonstrated genomic reduction across the same regions, such as the genes BPSS1096 to BPSS1112 and BPSS1123 to BPSS1203, which contain gene clusters related to secondary metabolism.
PMC3781838	GENETIC VARIATION DURING CHRONIC MELIOIDOSIS	BPSS1142	TRUE	Tellingly, both the B. pseudomallei chronic strains and B. mallei demonstrated genomic reduction across the same regions, such as the genes BPSS1096 to BPSS1112 and BPSS1123 to BPSS1203, which contain gene clusters related to secondary metabolism.
PMC3781838	GENETIC VARIATION DURING CHRONIC MELIOIDOSIS	BPSS1143	TRUE	Tellingly, both the B. pseudomallei chronic strains and B. mallei demonstrated genomic reduction across the same regions, such as the genes BPSS1096 to BPSS1112 and BPSS1123 to BPSS1203, which contain gene clusters related to secondary metabolism.
PMC3781838	GENETIC VARIATION DURING CHRONIC MELIOIDOSIS	BPSS1144	TRUE	Tellingly, both the B. pseudomallei chronic strains and B. mallei demonstrated genomic reduction across the same regions, such as the genes BPSS1096 to BPSS1112 and BPSS1123 to BPSS1203, which contain gene clusters related to secondary metabolism.
PMC3781838	GENETIC VARIATION DURING CHRONIC MELIOIDOSIS	BPSS1145	TRUE	Tellingly, both the B. pseudomallei chronic strains and B. mallei demonstrated genomic reduction across the same regions, such as the genes BPSS1096 to BPSS1112 and BPSS1123 to BPSS1203, which contain gene clusters related to secondary metabolism.
PMC3781838	GENETIC VARIATION DURING CHRONIC MELIOIDOSIS	BPSS1146	TRUE	Tellingly, both the B. pseudomallei chronic strains and B. mallei demonstrated genomic reduction across the same regions, such as the genes BPSS1096 to BPSS1112 and BPSS1123 to BPSS1203, which contain gene clusters related to secondary metabolism.
PMC3781838	GENETIC VARIATION DURING CHRONIC MELIOIDOSIS	BPSS1147	TRUE	Tellingly, both the B. pseudomallei chronic strains and B. mallei demonstrated genomic reduction across the same regions, such as the genes BPSS1096 to BPSS1112 and BPSS1123 to BPSS1203, which contain gene clusters related to secondary metabolism.
PMC3781838	GENETIC VARIATION DURING CHRONIC MELIOIDOSIS	BPSS1148	TRUE	Tellingly, both the B. pseudomallei chronic strains and B. mallei demonstrated genomic reduction across the same regions, such as the genes BPSS1096 to BPSS1112 and BPSS1123 to BPSS1203, which contain gene clusters related to secondary metabolism.
PMC3781838	GENETIC VARIATION DURING CHRONIC MELIOIDOSIS	BPSS1149	TRUE	Tellingly, both the B. pseudomallei chronic strains and B. mallei demonstrated genomic reduction across the same regions, such as the genes BPSS1096 to BPSS1112 and BPSS1123 to BPSS1203, which contain gene clusters related to secondary metabolism.
PMC3781838	GENETIC VARIATION DURING CHRONIC MELIOIDOSIS	BPSS1150	TRUE	Tellingly, both the B. pseudomallei chronic strains and B. mallei demonstrated genomic reduction across the same regions, such as the genes BPSS1096 to BPSS1112 and BPSS1123 to BPSS1203, which contain gene clusters related to secondary metabolism.
PMC3781838	GENETIC VARIATION DURING CHRONIC MELIOIDOSIS	BPSS1151	TRUE	Tellingly, both the B. pseudomallei chronic strains and B. mallei demonstrated genomic reduction across the same regions, such as the genes BPSS1096 to BPSS1112 and BPSS1123 to BPSS1203, which contain gene clusters related to secondary metabolism.
PMC3781838	GENETIC VARIATION DURING CHRONIC MELIOIDOSIS	BPSS1152	TRUE	Tellingly, both the B. pseudomallei chronic strains and B. mallei demonstrated genomic reduction across the same regions, such as the genes BPSS1096 to BPSS1112 and BPSS1123 to BPSS1203, which contain gene clusters related to secondary metabolism.
PMC3781838	GENETIC VARIATION DURING CHRONIC MELIOIDOSIS	BPSS1153	TRUE	Tellingly, both the B. pseudomallei chronic strains and B. mallei demonstrated genomic reduction across the same regions, such as the genes BPSS1096 to BPSS1112 and BPSS1123 to BPSS1203, which contain gene clusters related to secondary metabolism.
PMC3781838	GENETIC VARIATION DURING CHRONIC MELIOIDOSIS	BPSS1154	TRUE	Tellingly, both the B. pseudomallei chronic strains and B. mallei demonstrated genomic reduction across the same regions, such as the genes BPSS1096 to BPSS1112 and BPSS1123 to BPSS1203, which contain gene clusters related to secondary metabolism.
PMC3781838	GENETIC VARIATION DURING CHRONIC MELIOIDOSIS	BPSS1155	TRUE	Tellingly, both the B. pseudomallei chronic strains and B. mallei demonstrated genomic reduction across the same regions, such as the genes BPSS1096 to BPSS1112 and BPSS1123 to BPSS1203, which contain gene clusters related to secondary metabolism.
PMC3781838	GENETIC VARIATION DURING CHRONIC MELIOIDOSIS	BPSS1156	TRUE	Tellingly, both the B. pseudomallei chronic strains and B. mallei demonstrated genomic reduction across the same regions, such as the genes BPSS1096 to BPSS1112 and BPSS1123 to BPSS1203, which contain gene clusters related to secondary metabolism.
PMC3781838	GENETIC VARIATION DURING CHRONIC MELIOIDOSIS	BPSS1157	TRUE	Tellingly, both the B. pseudomallei chronic strains and B. mallei demonstrated genomic reduction across the same regions, such as the genes BPSS1096 to BPSS1112 and BPSS1123 to BPSS1203, which contain gene clusters related to secondary metabolism.
PMC3781838	GENETIC VARIATION DURING CHRONIC MELIOIDOSIS	BPSS1158	TRUE	Tellingly, both the B. pseudomallei chronic strains and B. mallei demonstrated genomic reduction across the same regions, such as the genes BPSS1096 to BPSS1112 and BPSS1123 to BPSS1203, which contain gene clusters related to secondary metabolism.
PMC3781838	GENETIC VARIATION DURING CHRONIC MELIOIDOSIS	BPSS1159	TRUE	Tellingly, both the B. pseudomallei chronic strains and B. mallei demonstrated genomic reduction across the same regions, such as the genes BPSS1096 to BPSS1112 and BPSS1123 to BPSS1203, which contain gene clusters related to secondary metabolism.
PMC3781838	GENETIC VARIATION DURING CHRONIC MELIOIDOSIS	BPSS1160	TRUE	Tellingly, both the B. pseudomallei chronic strains and B. mallei demonstrated genomic reduction across the same regions, such as the genes BPSS1096 to BPSS1112 and BPSS1123 to BPSS1203, which contain gene clusters related to secondary metabolism.
PMC3781838	GENETIC VARIATION DURING CHRONIC MELIOIDOSIS	BPSS1161	TRUE	Tellingly, both the B. pseudomallei chronic strains and B. mallei demonstrated genomic reduction across the same regions, such as the genes BPSS1096 to BPSS1112 and BPSS1123 to BPSS1203, which contain gene clusters related to secondary metabolism.
PMC3781838	GENETIC VARIATION DURING CHRONIC MELIOIDOSIS	BPSS1162	TRUE	Tellingly, both the B. pseudomallei chronic strains and B. mallei demonstrated genomic reduction across the same regions, such as the genes BPSS1096 to BPSS1112 and BPSS1123 to BPSS1203, which contain gene clusters related to secondary metabolism.
PMC3781838	GENETIC VARIATION DURING CHRONIC MELIOIDOSIS	BPSS1163	TRUE	Tellingly, both the B. pseudomallei chronic strains and B. mallei demonstrated genomic reduction across the same regions, such as the genes BPSS1096 to BPSS1112 and BPSS1123 to BPSS1203, which contain gene clusters related to secondary metabolism.
PMC3781838	GENETIC VARIATION DURING CHRONIC MELIOIDOSIS	BPSS1164	TRUE	Tellingly, both the B. pseudomallei chronic strains and B. mallei demonstrated genomic reduction across the same regions, such as the genes BPSS1096 to BPSS1112 and BPSS1123 to BPSS1203, which contain gene clusters related to secondary metabolism.
PMC3781838	GENETIC VARIATION DURING CHRONIC MELIOIDOSIS	BPSS1165	TRUE	Tellingly, both the B. pseudomallei chronic strains and B. mallei demonstrated genomic reduction across the same regions, such as the genes BPSS1096 to BPSS1112 and BPSS1123 to BPSS1203, which contain gene clusters related to secondary metabolism.
PMC3781838	GENETIC VARIATION DURING CHRONIC MELIOIDOSIS	BPSS1166	TRUE	Tellingly, both the B. pseudomallei chronic strains and B. mallei demonstrated genomic reduction across the same regions, such as the genes BPSS1096 to BPSS1112 and BPSS1123 to BPSS1203, which contain gene clusters related to secondary metabolism.
PMC3781838	GENETIC VARIATION DURING CHRONIC MELIOIDOSIS	BPSS1167	TRUE	Tellingly, both the B. pseudomallei chronic strains and B. mallei demonstrated genomic reduction across the same regions, such as the genes BPSS1096 to BPSS1112 and BPSS1123 to BPSS1203, which contain gene clusters related to secondary metabolism.
PMC3781838	GENETIC VARIATION DURING CHRONIC MELIOIDOSIS	BPSS1168	TRUE	Tellingly, both the B. pseudomallei chronic strains and B. mallei demonstrated genomic reduction across the same regions, such as the genes BPSS1096 to BPSS1112 and BPSS1123 to BPSS1203, which contain gene clusters related to secondary metabolism.
PMC3781838	GENETIC VARIATION DURING CHRONIC MELIOIDOSIS	BPSS1169	TRUE	Tellingly, both the B. pseudomallei chronic strains and B. mallei demonstrated genomic reduction across the same regions, such as the genes BPSS1096 to BPSS1112 and BPSS1123 to BPSS1203, which contain gene clusters related to secondary metabolism.
PMC3781838	GENETIC VARIATION DURING CHRONIC MELIOIDOSIS	BPSS1170	TRUE	Tellingly, both the B. pseudomallei chronic strains and B. mallei demonstrated genomic reduction across the same regions, such as the genes BPSS1096 to BPSS1112 and BPSS1123 to BPSS1203, which contain gene clusters related to secondary metabolism.
PMC3781838	GENETIC VARIATION DURING CHRONIC MELIOIDOSIS	BPSS1171	TRUE	Tellingly, both the B. pseudomallei chronic strains and B. mallei demonstrated genomic reduction across the same regions, such as the genes BPSS1096 to BPSS1112 and BPSS1123 to BPSS1203, which contain gene clusters related to secondary metabolism.
PMC3781838	GENETIC VARIATION DURING CHRONIC MELIOIDOSIS	BPSS1172	TRUE	Tellingly, both the B. pseudomallei chronic strains and B. mallei demonstrated genomic reduction across the same regions, such as the genes BPSS1096 to BPSS1112 and BPSS1123 to BPSS1203, which contain gene clusters related to secondary metabolism.
PMC3781838	GENETIC VARIATION DURING CHRONIC MELIOIDOSIS	BPSS1173	TRUE	Tellingly, both the B. pseudomallei chronic strains and B. mallei demonstrated genomic reduction across the same regions, such as the genes BPSS1096 to BPSS1112 and BPSS1123 to BPSS1203, which contain gene clusters related to secondary metabolism.
PMC3781838	GENETIC VARIATION DURING CHRONIC MELIOIDOSIS	BPSS1174	TRUE	Tellingly, both the B. pseudomallei chronic strains and B. mallei demonstrated genomic reduction across the same regions, such as the genes BPSS1096 to BPSS1112 and BPSS1123 to BPSS1203, which contain gene clusters related to secondary metabolism.
PMC3781838	GENETIC VARIATION DURING CHRONIC MELIOIDOSIS	BPSS1175	TRUE	Tellingly, both the B. pseudomallei chronic strains and B. mallei demonstrated genomic reduction across the same regions, such as the genes BPSS1096 to BPSS1112 and BPSS1123 to BPSS1203, which contain gene clusters related to secondary metabolism.
PMC3781838	GENETIC VARIATION DURING CHRONIC MELIOIDOSIS	BPSS1176	TRUE	Tellingly, both the B. pseudomallei chronic strains and B. mallei demonstrated genomic reduction across the same regions, such as the genes BPSS1096 to BPSS1112 and BPSS1123 to BPSS1203, which contain gene clusters related to secondary metabolism.
PMC3781838	GENETIC VARIATION DURING CHRONIC MELIOIDOSIS	BPSS1177	TRUE	Tellingly, both the B. pseudomallei chronic strains and B. mallei demonstrated genomic reduction across the same regions, such as the genes BPSS1096 to BPSS1112 and BPSS1123 to BPSS1203, which contain gene clusters related to secondary metabolism.
PMC3781838	GENETIC VARIATION DURING CHRONIC MELIOIDOSIS	BPSS1178	TRUE	Tellingly, both the B. pseudomallei chronic strains and B. mallei demonstrated genomic reduction across the same regions, such as the genes BPSS1096 to BPSS1112 and BPSS1123 to BPSS1203, which contain gene clusters related to secondary metabolism.
PMC3781838	GENETIC VARIATION DURING CHRONIC MELIOIDOSIS	BPSS1179	TRUE	Tellingly, both the B. pseudomallei chronic strains and B. mallei demonstrated genomic reduction across the same regions, such as the genes BPSS1096 to BPSS1112 and BPSS1123 to BPSS1203, which contain gene clusters related to secondary metabolism.
PMC3781838	GENETIC VARIATION DURING CHRONIC MELIOIDOSIS	BPSS1180	TRUE	Tellingly, both the B. pseudomallei chronic strains and B. mallei demonstrated genomic reduction across the same regions, such as the genes BPSS1096 to BPSS1112 and BPSS1123 to BPSS1203, which contain gene clusters related to secondary metabolism.
PMC3781838	GENETIC VARIATION DURING CHRONIC MELIOIDOSIS	BPSS1181	TRUE	Tellingly, both the B. pseudomallei chronic strains and B. mallei demonstrated genomic reduction across the same regions, such as the genes BPSS1096 to BPSS1112 and BPSS1123 to BPSS1203, which contain gene clusters related to secondary metabolism.
PMC3781838	GENETIC VARIATION DURING CHRONIC MELIOIDOSIS	BPSS1182	TRUE	Tellingly, both the B. pseudomallei chronic strains and B. mallei demonstrated genomic reduction across the same regions, such as the genes BPSS1096 to BPSS1112 and BPSS1123 to BPSS1203, which contain gene clusters related to secondary metabolism.
PMC3781838	GENETIC VARIATION DURING CHRONIC MELIOIDOSIS	BPSS1183	TRUE	Tellingly, both the B. pseudomallei chronic strains and B. mallei demonstrated genomic reduction across the same regions, such as the genes BPSS1096 to BPSS1112 and BPSS1123 to BPSS1203, which contain gene clusters related to secondary metabolism.
PMC3781838	GENETIC VARIATION DURING CHRONIC MELIOIDOSIS	BPSS1184	TRUE	Tellingly, both the B. pseudomallei chronic strains and B. mallei demonstrated genomic reduction across the same regions, such as the genes BPSS1096 to BPSS1112 and BPSS1123 to BPSS1203, which contain gene clusters related to secondary metabolism.
PMC3781838	GENETIC VARIATION DURING CHRONIC MELIOIDOSIS	BPSS1185	TRUE	Tellingly, both the B. pseudomallei chronic strains and B. mallei demonstrated genomic reduction across the same regions, such as the genes BPSS1096 to BPSS1112 and BPSS1123 to BPSS1203, which contain gene clusters related to secondary metabolism.
PMC3781838	GENETIC VARIATION DURING CHRONIC MELIOIDOSIS	BPSS1185a	TRUE	Tellingly, both the B. pseudomallei chronic strains and B. mallei demonstrated genomic reduction across the same regions, such as the genes BPSS1096 to BPSS1112 and BPSS1123 to BPSS1203, which contain gene clusters related to secondary metabolism.
PMC3781838	GENETIC VARIATION DURING CHRONIC MELIOIDOSIS	BPSS1187	TRUE	Tellingly, both the B. pseudomallei chronic strains and B. mallei demonstrated genomic reduction across the same regions, such as the genes BPSS1096 to BPSS1112 and BPSS1123 to BPSS1203, which contain gene clusters related to secondary metabolism.
PMC3781838	GENETIC VARIATION DURING CHRONIC MELIOIDOSIS	BPSS1188	TRUE	Tellingly, both the B. pseudomallei chronic strains and B. mallei demonstrated genomic reduction across the same regions, such as the genes BPSS1096 to BPSS1112 and BPSS1123 to BPSS1203, which contain gene clusters related to secondary metabolism.
PMC3781838	GENETIC VARIATION DURING CHRONIC MELIOIDOSIS	BPSS1190	TRUE	Tellingly, both the B. pseudomallei chronic strains and B. mallei demonstrated genomic reduction across the same regions, such as the genes BPSS1096 to BPSS1112 and BPSS1123 to BPSS1203, which contain gene clusters related to secondary metabolism.
PMC3781838	GENETIC VARIATION DURING CHRONIC MELIOIDOSIS	BPSS1191	TRUE	Tellingly, both the B. pseudomallei chronic strains and B. mallei demonstrated genomic reduction across the same regions, such as the genes BPSS1096 to BPSS1112 and BPSS1123 to BPSS1203, which contain gene clusters related to secondary metabolism.
PMC3781838	GENETIC VARIATION DURING CHRONIC MELIOIDOSIS	BPSS1192	TRUE	Tellingly, both the B. pseudomallei chronic strains and B. mallei demonstrated genomic reduction across the same regions, such as the genes BPSS1096 to BPSS1112 and BPSS1123 to BPSS1203, which contain gene clusters related to secondary metabolism.
PMC3781838	GENETIC VARIATION DURING CHRONIC MELIOIDOSIS	BPSS1193	TRUE	Tellingly, both the B. pseudomallei chronic strains and B. mallei demonstrated genomic reduction across the same regions, such as the genes BPSS1096 to BPSS1112 and BPSS1123 to BPSS1203, which contain gene clusters related to secondary metabolism.
PMC3781838	GENETIC VARIATION DURING CHRONIC MELIOIDOSIS	BPSS1194	TRUE	Tellingly, both the B. pseudomallei chronic strains and B. mallei demonstrated genomic reduction across the same regions, such as the genes BPSS1096 to BPSS1112 and BPSS1123 to BPSS1203, which contain gene clusters related to secondary metabolism.
PMC3781838	GENETIC VARIATION DURING CHRONIC MELIOIDOSIS	BPSS1195	TRUE	Tellingly, both the B. pseudomallei chronic strains and B. mallei demonstrated genomic reduction across the same regions, such as the genes BPSS1096 to BPSS1112 and BPSS1123 to BPSS1203, which contain gene clusters related to secondary metabolism.
PMC3781838	GENETIC VARIATION DURING CHRONIC MELIOIDOSIS	BPSS1196	TRUE	Tellingly, both the B. pseudomallei chronic strains and B. mallei demonstrated genomic reduction across the same regions, such as the genes BPSS1096 to BPSS1112 and BPSS1123 to BPSS1203, which contain gene clusters related to secondary metabolism.
PMC3781838	GENETIC VARIATION DURING CHRONIC MELIOIDOSIS	BPSS1197	TRUE	Tellingly, both the B. pseudomallei chronic strains and B. mallei demonstrated genomic reduction across the same regions, such as the genes BPSS1096 to BPSS1112 and BPSS1123 to BPSS1203, which contain gene clusters related to secondary metabolism.
PMC3781838	GENETIC VARIATION DURING CHRONIC MELIOIDOSIS	BPSS1198	TRUE	Tellingly, both the B. pseudomallei chronic strains and B. mallei demonstrated genomic reduction across the same regions, such as the genes BPSS1096 to BPSS1112 and BPSS1123 to BPSS1203, which contain gene clusters related to secondary metabolism.
PMC3781838	GENETIC VARIATION DURING CHRONIC MELIOIDOSIS	BPSS1199	TRUE	Tellingly, both the B. pseudomallei chronic strains and B. mallei demonstrated genomic reduction across the same regions, such as the genes BPSS1096 to BPSS1112 and BPSS1123 to BPSS1203, which contain gene clusters related to secondary metabolism.
PMC3781838	GENETIC VARIATION DURING CHRONIC MELIOIDOSIS	BPSS1200	TRUE	Tellingly, both the B. pseudomallei chronic strains and B. mallei demonstrated genomic reduction across the same regions, such as the genes BPSS1096 to BPSS1112 and BPSS1123 to BPSS1203, which contain gene clusters related to secondary metabolism.
PMC3781838	GENETIC VARIATION DURING CHRONIC MELIOIDOSIS	BPSS1201	TRUE	Tellingly, both the B. pseudomallei chronic strains and B. mallei demonstrated genomic reduction across the same regions, such as the genes BPSS1096 to BPSS1112 and BPSS1123 to BPSS1203, which contain gene clusters related to secondary metabolism.
PMC3781838	GENETIC VARIATION DURING CHRONIC MELIOIDOSIS	BPSS1202	TRUE	Tellingly, both the B. pseudomallei chronic strains and B. mallei demonstrated genomic reduction across the same regions, such as the genes BPSS1096 to BPSS1112 and BPSS1123 to BPSS1203, which contain gene clusters related to secondary metabolism.
PMC3781838	GENETIC VARIATION DURING CHRONIC MELIOIDOSIS	BPSS1203	FALSE	Tellingly, both the B. pseudomallei chronic strains and B. mallei demonstrated genomic reduction across the same regions, such as the genes BPSS1096 to BPSS1112 and BPSS1123 to BPSS1203, which contain gene clusters related to secondary metabolism.
PMC3781838	GENETIC VARIATION DURING CHRONIC MELIOIDOSIS	BPSS1483	FALSE	For example, relapsed strains were associated with independent nonsynonymous mutations within the same B. pseudomallei gene BPSS1483 (tetR, a transcriptional regulator), that was not present in the original infecting strain (14).
PMC3772027	Results	BPSL0061.1	FALSE	Notably, more than half of the novel genes were expressed in very specific sets of conditions (Table S5)-for example, BPSL0061.1, encoding a short 31 aa predicted protein, was only detectably expressed in anaerobic conditions, during macrophage infection, and in quorum sensing mutants (Table S2).
PMC3772027	Results	BPSL0073	FALSE	∼20% of the operons (201/1041) were constitutively expressed (≥70 conditions), and often associated with core cellular functions, including DNA replication (BPSL0073-BPSL0075), protein-folding (BPSL2697-BPSL2698) and global transcriptional regulation (BPSL1502-BPSL1506; containing rpoS) (Table S2, S5).
PMC3772027	Results	BPSL0074	TRUE	∼20% of the operons (201/1041) were constitutively expressed (≥70 conditions), and often associated with core cellular functions, including DNA replication (BPSL0073-BPSL0075), protein-folding (BPSL2697-BPSL2698) and global transcriptional regulation (BPSL1502-BPSL1506; containing rpoS) (Table S2, S5).
PMC3772027	Results	BPSL0075	FALSE	∼20% of the operons (201/1041) were constitutively expressed (≥70 conditions), and often associated with core cellular functions, including DNA replication (BPSL0073-BPSL0075), protein-folding (BPSL2697-BPSL2698) and global transcriptional regulation (BPSL1502-BPSL1506; containing rpoS) (Table S2, S5).
PMC3772027	Results	BPSL2697	FALSE	∼20% of the operons (201/1041) were constitutively expressed (≥70 conditions), and often associated with core cellular functions, including DNA replication (BPSL0073-BPSL0075), protein-folding (BPSL2697-BPSL2698) and global transcriptional regulation (BPSL1502-BPSL1506; containing rpoS) (Table S2, S5).
PMC3772027	Results	BPSL2698	FALSE	∼20% of the operons (201/1041) were constitutively expressed (≥70 conditions), and often associated with core cellular functions, including DNA replication (BPSL0073-BPSL0075), protein-folding (BPSL2697-BPSL2698) and global transcriptional regulation (BPSL1502-BPSL1506; containing rpoS) (Table S2, S5).
PMC3772027	Results	BPSL1502	FALSE	∼20% of the operons (201/1041) were constitutively expressed (≥70 conditions), and often associated with core cellular functions, including DNA replication (BPSL0073-BPSL0075), protein-folding (BPSL2697-BPSL2698) and global transcriptional regulation (BPSL1502-BPSL1506; containing rpoS) (Table S2, S5).
PMC3772027	Results	BPSL1503	TRUE	∼20% of the operons (201/1041) were constitutively expressed (≥70 conditions), and often associated with core cellular functions, including DNA replication (BPSL0073-BPSL0075), protein-folding (BPSL2697-BPSL2698) and global transcriptional regulation (BPSL1502-BPSL1506; containing rpoS) (Table S2, S5).
PMC3772027	Results	BPSL1504	TRUE	∼20% of the operons (201/1041) were constitutively expressed (≥70 conditions), and often associated with core cellular functions, including DNA replication (BPSL0073-BPSL0075), protein-folding (BPSL2697-BPSL2698) and global transcriptional regulation (BPSL1502-BPSL1506; containing rpoS) (Table S2, S5).
PMC3772027	Results	BPSL1505	TRUE	∼20% of the operons (201/1041) were constitutively expressed (≥70 conditions), and often associated with core cellular functions, including DNA replication (BPSL0073-BPSL0075), protein-folding (BPSL2697-BPSL2698) and global transcriptional regulation (BPSL1502-BPSL1506; containing rpoS) (Table S2, S5).
PMC3772027	Results	BPSL1506	FALSE	∼20% of the operons (201/1041) were constitutively expressed (≥70 conditions), and often associated with core cellular functions, including DNA replication (BPSL0073-BPSL0075), protein-folding (BPSL2697-BPSL2698) and global transcriptional regulation (BPSL1502-BPSL1506; containing rpoS) (Table S2, S5).
PMC3772027	Results	BPSL2851	FALSE	In contrast, condition-specific operons were often involved in accessory pathways such as phosphonate transport (BPSL2851-BPSL2857; expressed upon long-term heat stress), two component sensing (BPSS1039-BPSS1043, expressed upon zinc exposure) and flagella motility (BPSL0026-BPSL0032; expressed upon cold stress and taurine exposure) (Figure 1C).
PMC3772027	Results	BPSL2852	TRUE	In contrast, condition-specific operons were often involved in accessory pathways such as phosphonate transport (BPSL2851-BPSL2857; expressed upon long-term heat stress), two component sensing (BPSS1039-BPSS1043, expressed upon zinc exposure) and flagella motility (BPSL0026-BPSL0032; expressed upon cold stress and taurine exposure) (Figure 1C).
PMC3772027	Results	BPSL2853	TRUE	In contrast, condition-specific operons were often involved in accessory pathways such as phosphonate transport (BPSL2851-BPSL2857; expressed upon long-term heat stress), two component sensing (BPSS1039-BPSS1043, expressed upon zinc exposure) and flagella motility (BPSL0026-BPSL0032; expressed upon cold stress and taurine exposure) (Figure 1C).
PMC3772027	Results	BPSL2854	TRUE	In contrast, condition-specific operons were often involved in accessory pathways such as phosphonate transport (BPSL2851-BPSL2857; expressed upon long-term heat stress), two component sensing (BPSS1039-BPSS1043, expressed upon zinc exposure) and flagella motility (BPSL0026-BPSL0032; expressed upon cold stress and taurine exposure) (Figure 1C).
PMC3772027	Results	BPSL2855	TRUE	In contrast, condition-specific operons were often involved in accessory pathways such as phosphonate transport (BPSL2851-BPSL2857; expressed upon long-term heat stress), two component sensing (BPSS1039-BPSS1043, expressed upon zinc exposure) and flagella motility (BPSL0026-BPSL0032; expressed upon cold stress and taurine exposure) (Figure 1C).
PMC3772027	Results	BPSL2856	TRUE	In contrast, condition-specific operons were often involved in accessory pathways such as phosphonate transport (BPSL2851-BPSL2857; expressed upon long-term heat stress), two component sensing (BPSS1039-BPSS1043, expressed upon zinc exposure) and flagella motility (BPSL0026-BPSL0032; expressed upon cold stress and taurine exposure) (Figure 1C).
PMC3772027	Results	BPSL2857	FALSE	In contrast, condition-specific operons were often involved in accessory pathways such as phosphonate transport (BPSL2851-BPSL2857; expressed upon long-term heat stress), two component sensing (BPSS1039-BPSS1043, expressed upon zinc exposure) and flagella motility (BPSL0026-BPSL0032; expressed upon cold stress and taurine exposure) (Figure 1C).
PMC3772027	Results	BPSS1039	FALSE	In contrast, condition-specific operons were often involved in accessory pathways such as phosphonate transport (BPSL2851-BPSL2857; expressed upon long-term heat stress), two component sensing (BPSS1039-BPSS1043, expressed upon zinc exposure) and flagella motility (BPSL0026-BPSL0032; expressed upon cold stress and taurine exposure) (Figure 1C).
PMC3772027	Results	BPSS1040	TRUE	In contrast, condition-specific operons were often involved in accessory pathways such as phosphonate transport (BPSL2851-BPSL2857; expressed upon long-term heat stress), two component sensing (BPSS1039-BPSS1043, expressed upon zinc exposure) and flagella motility (BPSL0026-BPSL0032; expressed upon cold stress and taurine exposure) (Figure 1C).
PMC3772027	Results	BPSS1041	TRUE	In contrast, condition-specific operons were often involved in accessory pathways such as phosphonate transport (BPSL2851-BPSL2857; expressed upon long-term heat stress), two component sensing (BPSS1039-BPSS1043, expressed upon zinc exposure) and flagella motility (BPSL0026-BPSL0032; expressed upon cold stress and taurine exposure) (Figure 1C).
PMC3772027	Results	BPSS1042	TRUE	In contrast, condition-specific operons were often involved in accessory pathways such as phosphonate transport (BPSL2851-BPSL2857; expressed upon long-term heat stress), two component sensing (BPSS1039-BPSS1043, expressed upon zinc exposure) and flagella motility (BPSL0026-BPSL0032; expressed upon cold stress and taurine exposure) (Figure 1C).
PMC3772027	Results	BPSS1043	FALSE	In contrast, condition-specific operons were often involved in accessory pathways such as phosphonate transport (BPSL2851-BPSL2857; expressed upon long-term heat stress), two component sensing (BPSS1039-BPSS1043, expressed upon zinc exposure) and flagella motility (BPSL0026-BPSL0032; expressed upon cold stress and taurine exposure) (Figure 1C).
PMC3772027	Results	BPSL0026	FALSE	In contrast, condition-specific operons were often involved in accessory pathways such as phosphonate transport (BPSL2851-BPSL2857; expressed upon long-term heat stress), two component sensing (BPSS1039-BPSS1043, expressed upon zinc exposure) and flagella motility (BPSL0026-BPSL0032; expressed upon cold stress and taurine exposure) (Figure 1C).
PMC3772027	Results	BPSL0027	TRUE	In contrast, condition-specific operons were often involved in accessory pathways such as phosphonate transport (BPSL2851-BPSL2857; expressed upon long-term heat stress), two component sensing (BPSS1039-BPSS1043, expressed upon zinc exposure) and flagella motility (BPSL0026-BPSL0032; expressed upon cold stress and taurine exposure) (Figure 1C).
PMC3772027	Results	BPSL0028	TRUE	In contrast, condition-specific operons were often involved in accessory pathways such as phosphonate transport (BPSL2851-BPSL2857; expressed upon long-term heat stress), two component sensing (BPSS1039-BPSS1043, expressed upon zinc exposure) and flagella motility (BPSL0026-BPSL0032; expressed upon cold stress and taurine exposure) (Figure 1C).
PMC3772027	Results	BPSL0029	TRUE	In contrast, condition-specific operons were often involved in accessory pathways such as phosphonate transport (BPSL2851-BPSL2857; expressed upon long-term heat stress), two component sensing (BPSS1039-BPSS1043, expressed upon zinc exposure) and flagella motility (BPSL0026-BPSL0032; expressed upon cold stress and taurine exposure) (Figure 1C).
PMC3772027	Results	BPSL0030	TRUE	In contrast, condition-specific operons were often involved in accessory pathways such as phosphonate transport (BPSL2851-BPSL2857; expressed upon long-term heat stress), two component sensing (BPSS1039-BPSS1043, expressed upon zinc exposure) and flagella motility (BPSL0026-BPSL0032; expressed upon cold stress and taurine exposure) (Figure 1C).
PMC3772027	Results	BPSL0031	TRUE	In contrast, condition-specific operons were often involved in accessory pathways such as phosphonate transport (BPSL2851-BPSL2857; expressed upon long-term heat stress), two component sensing (BPSS1039-BPSS1043, expressed upon zinc exposure) and flagella motility (BPSL0026-BPSL0032; expressed upon cold stress and taurine exposure) (Figure 1C).
PMC3772027	Results	BPSL0032	FALSE	In contrast, condition-specific operons were often involved in accessory pathways such as phosphonate transport (BPSL2851-BPSL2857; expressed upon long-term heat stress), two component sensing (BPSS1039-BPSS1043, expressed upon zinc exposure) and flagella motility (BPSL0026-BPSL0032; expressed upon cold stress and taurine exposure) (Figure 1C).
PMC3772027	Results	BPSS0665	FALSE	For example, GI14 genes were expressed only under nutrient-deprived conditions or in taurine/sulphur-GI14 contains BPSS0665, a tauD gene homolog involved in taurine metabolism [13].
PMC3772027	Results	BPSL1086	FALSE	For example, one MRCN highly expressed upon heat exposure comprised two clusters-C131, containing genes related to heat-stress (C131, ), and C265, containing the heat-shock sigma factor rpoH and several hypothetical proteins (e.g. BPSL1086, BPSL1961, BPSL2828 and BPSL2829) (Figure 4C).
PMC3772027	Results	BPSL1961	FALSE	For example, one MRCN highly expressed upon heat exposure comprised two clusters-C131, containing genes related to heat-stress (C131, ), and C265, containing the heat-shock sigma factor rpoH and several hypothetical proteins (e.g. BPSL1086, BPSL1961, BPSL2828 and BPSL2829) (Figure 4C).
PMC3772027	Results	BPSL2828	FALSE	For example, one MRCN highly expressed upon heat exposure comprised two clusters-C131, containing genes related to heat-stress (C131, ), and C265, containing the heat-shock sigma factor rpoH and several hypothetical proteins (e.g. BPSL1086, BPSL1961, BPSL2828 and BPSL2829) (Figure 4C).
PMC3772027	Results	BPSL2829	FALSE	For example, one MRCN highly expressed upon heat exposure comprised two clusters-C131, containing genes related to heat-stress (C131, ), and C265, containing the heat-shock sigma factor rpoH and several hypothetical proteins (e.g. BPSL1086, BPSL1961, BPSL2828 and BPSL2829) (Figure 4C).
PMC3772027	Results	BPSS1512	FALSE	For example, we discovered a candidate cis-regulatory motif in C030 (BPSS1512-BPSS1533), which is associated with T3SS3, a known mammalian virulence factor.
PMC3772027	Results	BPSS1513	TRUE	For example, we discovered a candidate cis-regulatory motif in C030 (BPSS1512-BPSS1533), which is associated with T3SS3, a known mammalian virulence factor.
PMC3772027	Results	BPSS1514	TRUE	For example, we discovered a candidate cis-regulatory motif in C030 (BPSS1512-BPSS1533), which is associated with T3SS3, a known mammalian virulence factor.
PMC3772027	Results	BPSS1515	TRUE	For example, we discovered a candidate cis-regulatory motif in C030 (BPSS1512-BPSS1533), which is associated with T3SS3, a known mammalian virulence factor.
PMC3772027	Results	BPSS1516	TRUE	For example, we discovered a candidate cis-regulatory motif in C030 (BPSS1512-BPSS1533), which is associated with T3SS3, a known mammalian virulence factor.
PMC3772027	Results	BPSS1517	TRUE	For example, we discovered a candidate cis-regulatory motif in C030 (BPSS1512-BPSS1533), which is associated with T3SS3, a known mammalian virulence factor.
PMC3772027	Results	BPSS1518	TRUE	For example, we discovered a candidate cis-regulatory motif in C030 (BPSS1512-BPSS1533), which is associated with T3SS3, a known mammalian virulence factor.
PMC3772027	Results	BPSS1519	TRUE	For example, we discovered a candidate cis-regulatory motif in C030 (BPSS1512-BPSS1533), which is associated with T3SS3, a known mammalian virulence factor.
PMC3772027	Results	BPSS1520	TRUE	For example, we discovered a candidate cis-regulatory motif in C030 (BPSS1512-BPSS1533), which is associated with T3SS3, a known mammalian virulence factor.
PMC3772027	Results	BPSS1521	TRUE	For example, we discovered a candidate cis-regulatory motif in C030 (BPSS1512-BPSS1533), which is associated with T3SS3, a known mammalian virulence factor.
PMC3772027	Results	BPSS1522	TRUE	For example, we discovered a candidate cis-regulatory motif in C030 (BPSS1512-BPSS1533), which is associated with T3SS3, a known mammalian virulence factor.
PMC3772027	Results	BPSS1523	TRUE	For example, we discovered a candidate cis-regulatory motif in C030 (BPSS1512-BPSS1533), which is associated with T3SS3, a known mammalian virulence factor.
PMC3772027	Results	BPSS1524	TRUE	For example, we discovered a candidate cis-regulatory motif in C030 (BPSS1512-BPSS1533), which is associated with T3SS3, a known mammalian virulence factor.
PMC3772027	Results	BPSS1525	TRUE	For example, we discovered a candidate cis-regulatory motif in C030 (BPSS1512-BPSS1533), which is associated with T3SS3, a known mammalian virulence factor.
PMC3772027	Results	BPSS1526	TRUE	For example, we discovered a candidate cis-regulatory motif in C030 (BPSS1512-BPSS1533), which is associated with T3SS3, a known mammalian virulence factor.
PMC3772027	Results	BPSS1527	TRUE	For example, we discovered a candidate cis-regulatory motif in C030 (BPSS1512-BPSS1533), which is associated with T3SS3, a known mammalian virulence factor.
PMC3772027	Results	BPSS1528	TRUE	For example, we discovered a candidate cis-regulatory motif in C030 (BPSS1512-BPSS1533), which is associated with T3SS3, a known mammalian virulence factor.
PMC3772027	Results	BPSS1529	TRUE	For example, we discovered a candidate cis-regulatory motif in C030 (BPSS1512-BPSS1533), which is associated with T3SS3, a known mammalian virulence factor.
PMC3772027	Results	BPSS1530	TRUE	For example, we discovered a candidate cis-regulatory motif in C030 (BPSS1512-BPSS1533), which is associated with T3SS3, a known mammalian virulence factor.
PMC3772027	Results	BPSS1531	TRUE	For example, we discovered a candidate cis-regulatory motif in C030 (BPSS1512-BPSS1533), which is associated with T3SS3, a known mammalian virulence factor.
PMC3772027	Results	BPSS1532	TRUE	For example, we discovered a candidate cis-regulatory motif in C030 (BPSS1512-BPSS1533), which is associated with T3SS3, a known mammalian virulence factor.
PMC3772027	Results	BPSS1533	FALSE	For example, we discovered a candidate cis-regulatory motif in C030 (BPSS1512-BPSS1533), which is associated with T3SS3, a known mammalian virulence factor.
PMC3772027	Results	BPSS1512	FALSE	Comparisons of homologs of BPSS1512-BPSS1533 in Bm and Bt revealed that this motif is conserved in all three species, suggesting that it is functionally important.
PMC3772027	Results	BPSS1513	TRUE	Comparisons of homologs of BPSS1512-BPSS1533 in Bm and Bt revealed that this motif is conserved in all three species, suggesting that it is functionally important.
PMC3772027	Results	BPSS1514	TRUE	Comparisons of homologs of BPSS1512-BPSS1533 in Bm and Bt revealed that this motif is conserved in all three species, suggesting that it is functionally important.
PMC3772027	Results	BPSS1515	TRUE	Comparisons of homologs of BPSS1512-BPSS1533 in Bm and Bt revealed that this motif is conserved in all three species, suggesting that it is functionally important.
PMC3772027	Results	BPSS1516	TRUE	Comparisons of homologs of BPSS1512-BPSS1533 in Bm and Bt revealed that this motif is conserved in all three species, suggesting that it is functionally important.
PMC3772027	Results	BPSS1517	TRUE	Comparisons of homologs of BPSS1512-BPSS1533 in Bm and Bt revealed that this motif is conserved in all three species, suggesting that it is functionally important.
PMC3772027	Results	BPSS1518	TRUE	Comparisons of homologs of BPSS1512-BPSS1533 in Bm and Bt revealed that this motif is conserved in all three species, suggesting that it is functionally important.
PMC3772027	Results	BPSS1519	TRUE	Comparisons of homologs of BPSS1512-BPSS1533 in Bm and Bt revealed that this motif is conserved in all three species, suggesting that it is functionally important.
PMC3772027	Results	BPSS1520	TRUE	Comparisons of homologs of BPSS1512-BPSS1533 in Bm and Bt revealed that this motif is conserved in all three species, suggesting that it is functionally important.
PMC3772027	Results	BPSS1521	TRUE	Comparisons of homologs of BPSS1512-BPSS1533 in Bm and Bt revealed that this motif is conserved in all three species, suggesting that it is functionally important.
PMC3772027	Results	BPSS1522	TRUE	Comparisons of homologs of BPSS1512-BPSS1533 in Bm and Bt revealed that this motif is conserved in all three species, suggesting that it is functionally important.
PMC3772027	Results	BPSS1523	TRUE	Comparisons of homologs of BPSS1512-BPSS1533 in Bm and Bt revealed that this motif is conserved in all three species, suggesting that it is functionally important.
PMC3772027	Results	BPSS1524	TRUE	Comparisons of homologs of BPSS1512-BPSS1533 in Bm and Bt revealed that this motif is conserved in all three species, suggesting that it is functionally important.
PMC3772027	Results	BPSS1525	TRUE	Comparisons of homologs of BPSS1512-BPSS1533 in Bm and Bt revealed that this motif is conserved in all three species, suggesting that it is functionally important.
PMC3772027	Results	BPSS1526	TRUE	Comparisons of homologs of BPSS1512-BPSS1533 in Bm and Bt revealed that this motif is conserved in all three species, suggesting that it is functionally important.
PMC3772027	Results	BPSS1527	TRUE	Comparisons of homologs of BPSS1512-BPSS1533 in Bm and Bt revealed that this motif is conserved in all three species, suggesting that it is functionally important.
PMC3772027	Results	BPSS1528	TRUE	Comparisons of homologs of BPSS1512-BPSS1533 in Bm and Bt revealed that this motif is conserved in all three species, suggesting that it is functionally important.
PMC3772027	Results	BPSS1529	TRUE	Comparisons of homologs of BPSS1512-BPSS1533 in Bm and Bt revealed that this motif is conserved in all three species, suggesting that it is functionally important.
PMC3772027	Results	BPSS1530	TRUE	Comparisons of homologs of BPSS1512-BPSS1533 in Bm and Bt revealed that this motif is conserved in all three species, suggesting that it is functionally important.
PMC3772027	Results	BPSS1531	TRUE	Comparisons of homologs of BPSS1512-BPSS1533 in Bm and Bt revealed that this motif is conserved in all three species, suggesting that it is functionally important.
PMC3772027	Results	BPSS1532	TRUE	Comparisons of homologs of BPSS1512-BPSS1533 in Bm and Bt revealed that this motif is conserved in all three species, suggesting that it is functionally important.
PMC3772027	Results	BPSS1533	FALSE	Comparisons of homologs of BPSS1512-BPSS1533 in Bm and Bt revealed that this motif is conserved in all three species, suggesting that it is functionally important.
PMC3772027	Results	BPSL1505	FALSE	The signature contained several genes previously reported to be associated with quorum sensing in Bp, including genes related to stationary phase growth (BPSL1505 (rpoS)), other quorum sensing pathways (BPSS1180 (bpsI2), BPSS1176 (bpsR2)) and oxidative stress (BPSL2863 (dpsA)) [34]-[37] (Table S14).
PMC3772027	Results	BPSS1180	FALSE	The signature contained several genes previously reported to be associated with quorum sensing in Bp, including genes related to stationary phase growth (BPSL1505 (rpoS)), other quorum sensing pathways (BPSS1180 (bpsI2), BPSS1176 (bpsR2)) and oxidative stress (BPSL2863 (dpsA)) [34]-[37] (Table S14).
PMC3772027	Results	BPSS1176	FALSE	The signature contained several genes previously reported to be associated with quorum sensing in Bp, including genes related to stationary phase growth (BPSL1505 (rpoS)), other quorum sensing pathways (BPSS1180 (bpsI2), BPSS1176 (bpsR2)) and oxidative stress (BPSL2863 (dpsA)) [34]-[37] (Table S14).
PMC3772027	Results	BPSL2863	FALSE	The signature contained several genes previously reported to be associated with quorum sensing in Bp, including genes related to stationary phase growth (BPSL1505 (rpoS)), other quorum sensing pathways (BPSS1180 (bpsI2), BPSS1176 (bpsR2)) and oxidative stress (BPSL2863 (dpsA)) [34]-[37] (Table S14).
PMC3772027	Results	BPSS1498	FALSE	Among the upregulated genes, we identified five that might function as potential effector proteins-BPSS1498 (tssD-5), BPSL3319 (fliC), BPSS1525 (bopE), BPSS1529 (bipD) and BPSS1532 (bipB).
PMC3772027	Results	BPSL3319	FALSE	Among the upregulated genes, we identified five that might function as potential effector proteins-BPSS1498 (tssD-5), BPSL3319 (fliC), BPSS1525 (bopE), BPSS1529 (bipD) and BPSS1532 (bipB).
PMC3772027	Results	BPSS1525	FALSE	Among the upregulated genes, we identified five that might function as potential effector proteins-BPSS1498 (tssD-5), BPSL3319 (fliC), BPSS1525 (bopE), BPSS1529 (bipD) and BPSS1532 (bipB).
PMC3772027	Results	BPSS1529	FALSE	Among the upregulated genes, we identified five that might function as potential effector proteins-BPSS1498 (tssD-5), BPSL3319 (fliC), BPSS1525 (bopE), BPSS1529 (bipD) and BPSS1532 (bipB).
PMC3772027	Results	BPSS1532	FALSE	Among the upregulated genes, we identified five that might function as potential effector proteins-BPSS1498 (tssD-5), BPSL3319 (fliC), BPSS1525 (bopE), BPSS1529 (bipD) and BPSS1532 (bipB).
PMC3772027	Results	BPSL1775	FALSE	Other clusters upregulated during lung infection (C080, C446, C087) contained genes involved in ferric ion acquisition, including BPSL1775 (C446), an iron uptake receptor, and the pyochelin genes (pch) and fptA in cluster C087.
PMC3772027	Discussion	BPSL2828	FALSE	For example, we highlighted a set of “hypothetical” protein-coding genes (BPSL2828, BPSL2829) which strongly co-expressed with genes associated with heat-shock and protein unfolding.
PMC3772027	Discussion	BPSL2829	FALSE	For example, we highlighted a set of “hypothetical” protein-coding genes (BPSL2828, BPSL2829) which strongly co-expressed with genes associated with heat-shock and protein unfolding.
PMC3772027	Discussion	BPSL2829	FALSE	Indeed, ongoing in silico analyses by the PATRIC team have revealed that BPSL2829 is a heatshock protein GrpE.
PMC3772027	Figure text	BPSL0026	FALSE	Expression of a predicted flagella operon (BPSL0026-BPSL0032) in a specific condition (taurine exposure).
PMC3772027	Figure text	BPSL0027	TRUE	Expression of a predicted flagella operon (BPSL0026-BPSL0032) in a specific condition (taurine exposure).
PMC3772027	Figure text	BPSL0028	TRUE	Expression of a predicted flagella operon (BPSL0026-BPSL0032) in a specific condition (taurine exposure).
PMC3772027	Figure text	BPSL0029	TRUE	Expression of a predicted flagella operon (BPSL0026-BPSL0032) in a specific condition (taurine exposure).
PMC3772027	Figure text	BPSL0030	TRUE	Expression of a predicted flagella operon (BPSL0026-BPSL0032) in a specific condition (taurine exposure).
PMC3772027	Figure text	BPSL0031	TRUE	Expression of a predicted flagella operon (BPSL0026-BPSL0032) in a specific condition (taurine exposure).
PMC3772027	Figure text	BPSL0032	FALSE	Expression of a predicted flagella operon (BPSL0026-BPSL0032) in a specific condition (taurine exposure).
PMC3772027	Figure text	BPSL0095	FALSE	BPSL0095, a gene coding for hypothetical protein exhibits antisense transcription upon exposure to human serum.
PMC3772027	Supplement caption	BPSS1434	FALSE	BPSS1434 and BPSS1439 are membrane anchored cell surface proteins found on Chr 2 with probe counts of 2 to 10.
PMC3772027	Supplement caption	BPSS1439	FALSE	BPSS1434 and BPSS1439 are membrane anchored cell surface proteins found on Chr 2 with probe counts of 2 to 10.
PMC3772027	Supplement caption	BPSL0074	FALSE	DNA replication genes-BPSL0074 (dnaN) and BPSL0075 (dnaA) from K9LBS; ii.
PMC3772027	Supplement caption	BPSL0075	FALSE	DNA replication genes-BPSL0074 (dnaN) and BPSL0075 (dnaA) from K9LBS; ii.
PMC3772027	Supplement caption	BPSL3319	FALSE	Motility gene-BPSL3319 (fliC) from K942C16hrs; iii.
PMC3772027	Supplement caption	BPSS1546	FALSE	Virulence genes (T3SS3)-BPSS1546 (bsaN), BPSS1525 (bopE), from K9UV1hr; iv.
PMC3772027	Supplement caption	BPSS1525	FALSE	Virulence genes (T3SS3)-BPSS1546 (bsaN), BPSS1525 (bopE), from K9UV1hr; iv.
PMC3772027	Supplement caption	BPSL2800	FALSE	Capsule gene-BPSL2800 (wcbH) from K930NHS.
PMC3772027	Supplement caption	BPSL0393.1	FALSE	BPSL0393.1-F&R, 2.
PMC3772027	Supplement caption	BPSL0706.1	FALSE	BPSL0706.1-F&R, 3.
PMC3772027	Supplement caption	BPSL1304.1	FALSE	BPSL1304.1-F&R, 4.
PMC3772027	Supplement caption	BPSL2880.1	FALSE	BPSL2880.1-F&R, 5.
PMC3772027	Supplement caption	BPSL2882.1	FALSE	BPSL2882.1-F&R, 6.
PMC3772027	Supplement caption	BPSS0035.1	FALSE	BPSS0035.1-F&R, 7.
PMC3772027	Supplement caption	BPSS0279.1	FALSE	BPSS0279.1-F&R, 8.
PMC3772027	Supplement caption	BPSS0818.1	FALSE	BPSS0818.1-F&R, 9.
PMC3772027	Supplement caption	BPSS1773.1	FALSE	BPSS1773.1-F&R, 10.
PMC3772027	Supplement caption	BPSS1927.1	FALSE	BPSS1927.1-F&R and Lane M: 100 bp molecular ladder.
PMC3772027	Supplement caption	BPSL0026	FALSE	Bp operon BpOpr0007 (BPSL0026-BPSL0032).
PMC3772027	Supplement caption	BPSL0027	TRUE	Bp operon BpOpr0007 (BPSL0026-BPSL0032).
PMC3772027	Supplement caption	BPSL0028	TRUE	Bp operon BpOpr0007 (BPSL0026-BPSL0032).
PMC3772027	Supplement caption	BPSL0029	TRUE	Bp operon BpOpr0007 (BPSL0026-BPSL0032).
PMC3772027	Supplement caption	BPSL0030	TRUE	Bp operon BpOpr0007 (BPSL0026-BPSL0032).
PMC3772027	Supplement caption	BPSL0031	TRUE	Bp operon BpOpr0007 (BPSL0026-BPSL0032).
PMC3772027	Supplement caption	BPSL0032	FALSE	Bp operon BpOpr0007 (BPSL0026-BPSL0032).
PMC3772027	Supplement caption	BPSL0502	FALSE	The figure shows concordance of results for most of the genes (except BPSL0502 and BPSL2540) using strand-specific real-time PCR.
PMC3772027	Supplement caption	BPSL2540	FALSE	The figure shows concordance of results for most of the genes (except BPSL0502 and BPSL2540) using strand-specific real-time PCR.
PMC3772027	Supplement caption	BPSS1529	FALSE	During in vivo infection (K9BalbcLungs), two operons belonging to T3SS3 exhibited antisense transcription: BpOpr1082 (BPSS1529 and BPSS1530) and BpOpr1083 (BPSS1531-BPSS1533).
PMC3772027	Supplement caption	BPSS1530	FALSE	During in vivo infection (K9BalbcLungs), two operons belonging to T3SS3 exhibited antisense transcription: BpOpr1082 (BPSS1529 and BPSS1530) and BpOpr1083 (BPSS1531-BPSS1533).
PMC3772027	Supplement caption	BPSS1531	FALSE	During in vivo infection (K9BalbcLungs), two operons belonging to T3SS3 exhibited antisense transcription: BpOpr1082 (BPSS1529 and BPSS1530) and BpOpr1083 (BPSS1531-BPSS1533).
PMC3772027	Supplement caption	BPSS1532	TRUE	During in vivo infection (K9BalbcLungs), two operons belonging to T3SS3 exhibited antisense transcription: BpOpr1082 (BPSS1529 and BPSS1530) and BpOpr1083 (BPSS1531-BPSS1533).
PMC3772027	Supplement caption	BPSS1533	FALSE	During in vivo infection (K9BalbcLungs), two operons belonging to T3SS3 exhibited antisense transcription: BpOpr1082 (BPSS1529 and BPSS1530) and BpOpr1083 (BPSS1531-BPSS1533).
PMC3735121	RESULTS AND DISCUSSION	BPSS1494	FALSE	A 1-bp indel in virG (D512_25678 [or BPSS1494 in K96243]), observed in both MSHR1655 and MSHR6686, resulted in a frameshift that increased protein length from 245 to 854 amino acids (Table 2).
PMC3735121	RESULTS AND DISCUSSION	BPSL1804	FALSE	A loss-of-function indel in the periplasmic multidrug efflux lipoprotein AmrA (encoded by BPSL1804 in K96243) was seen in MSHR1043 but not MSHR6686 or MSHR1655.
PMC3735121	RESULTS AND DISCUSSION	BPSS1096	FALSE	Interestingly, there is substantial parallel gene loss between MSHR6686 and B. mallei; ~141 kb (49.5%) of the loci absent from MSHR6686 are also absent from B. mallei, spanning (in K96243) BPSS1096 to BPSS1112 and BPSS1123 to BPSS1203 (see Table S1).
PMC3735121	RESULTS AND DISCUSSION	BPSS1097	TRUE	Interestingly, there is substantial parallel gene loss between MSHR6686 and B. mallei; ~141 kb (49.5%) of the loci absent from MSHR6686 are also absent from B. mallei, spanning (in K96243) BPSS1096 to BPSS1112 and BPSS1123 to BPSS1203 (see Table S1).
PMC3735121	RESULTS AND DISCUSSION	BPSS1098	TRUE	Interestingly, there is substantial parallel gene loss between MSHR6686 and B. mallei; ~141 kb (49.5%) of the loci absent from MSHR6686 are also absent from B. mallei, spanning (in K96243) BPSS1096 to BPSS1112 and BPSS1123 to BPSS1203 (see Table S1).
PMC3735121	RESULTS AND DISCUSSION	BPSS1099	TRUE	Interestingly, there is substantial parallel gene loss between MSHR6686 and B. mallei; ~141 kb (49.5%) of the loci absent from MSHR6686 are also absent from B. mallei, spanning (in K96243) BPSS1096 to BPSS1112 and BPSS1123 to BPSS1203 (see Table S1).
PMC3735121	RESULTS AND DISCUSSION	BPSS1100	TRUE	Interestingly, there is substantial parallel gene loss between MSHR6686 and B. mallei; ~141 kb (49.5%) of the loci absent from MSHR6686 are also absent from B. mallei, spanning (in K96243) BPSS1096 to BPSS1112 and BPSS1123 to BPSS1203 (see Table S1).
PMC3735121	RESULTS AND DISCUSSION	BPSS1101	TRUE	Interestingly, there is substantial parallel gene loss between MSHR6686 and B. mallei; ~141 kb (49.5%) of the loci absent from MSHR6686 are also absent from B. mallei, spanning (in K96243) BPSS1096 to BPSS1112 and BPSS1123 to BPSS1203 (see Table S1).
PMC3735121	RESULTS AND DISCUSSION	BPSS1102	TRUE	Interestingly, there is substantial parallel gene loss between MSHR6686 and B. mallei; ~141 kb (49.5%) of the loci absent from MSHR6686 are also absent from B. mallei, spanning (in K96243) BPSS1096 to BPSS1112 and BPSS1123 to BPSS1203 (see Table S1).
PMC3735121	RESULTS AND DISCUSSION	BPSS1103	TRUE	Interestingly, there is substantial parallel gene loss between MSHR6686 and B. mallei; ~141 kb (49.5%) of the loci absent from MSHR6686 are also absent from B. mallei, spanning (in K96243) BPSS1096 to BPSS1112 and BPSS1123 to BPSS1203 (see Table S1).
PMC3735121	RESULTS AND DISCUSSION	BPSS1104	TRUE	Interestingly, there is substantial parallel gene loss between MSHR6686 and B. mallei; ~141 kb (49.5%) of the loci absent from MSHR6686 are also absent from B. mallei, spanning (in K96243) BPSS1096 to BPSS1112 and BPSS1123 to BPSS1203 (see Table S1).
PMC3735121	RESULTS AND DISCUSSION	BPSS1105	TRUE	Interestingly, there is substantial parallel gene loss between MSHR6686 and B. mallei; ~141 kb (49.5%) of the loci absent from MSHR6686 are also absent from B. mallei, spanning (in K96243) BPSS1096 to BPSS1112 and BPSS1123 to BPSS1203 (see Table S1).
PMC3735121	RESULTS AND DISCUSSION	BPSS1106	TRUE	Interestingly, there is substantial parallel gene loss between MSHR6686 and B. mallei; ~141 kb (49.5%) of the loci absent from MSHR6686 are also absent from B. mallei, spanning (in K96243) BPSS1096 to BPSS1112 and BPSS1123 to BPSS1203 (see Table S1).
PMC3735121	RESULTS AND DISCUSSION	BPSS1107	TRUE	Interestingly, there is substantial parallel gene loss between MSHR6686 and B. mallei; ~141 kb (49.5%) of the loci absent from MSHR6686 are also absent from B. mallei, spanning (in K96243) BPSS1096 to BPSS1112 and BPSS1123 to BPSS1203 (see Table S1).
PMC3735121	RESULTS AND DISCUSSION	BPSS1108	TRUE	Interestingly, there is substantial parallel gene loss between MSHR6686 and B. mallei; ~141 kb (49.5%) of the loci absent from MSHR6686 are also absent from B. mallei, spanning (in K96243) BPSS1096 to BPSS1112 and BPSS1123 to BPSS1203 (see Table S1).
PMC3735121	RESULTS AND DISCUSSION	BPSS1109	TRUE	Interestingly, there is substantial parallel gene loss between MSHR6686 and B. mallei; ~141 kb (49.5%) of the loci absent from MSHR6686 are also absent from B. mallei, spanning (in K96243) BPSS1096 to BPSS1112 and BPSS1123 to BPSS1203 (see Table S1).
PMC3735121	RESULTS AND DISCUSSION	BPSS1110	TRUE	Interestingly, there is substantial parallel gene loss between MSHR6686 and B. mallei; ~141 kb (49.5%) of the loci absent from MSHR6686 are also absent from B. mallei, spanning (in K96243) BPSS1096 to BPSS1112 and BPSS1123 to BPSS1203 (see Table S1).
PMC3735121	RESULTS AND DISCUSSION	BPSS1111	TRUE	Interestingly, there is substantial parallel gene loss between MSHR6686 and B. mallei; ~141 kb (49.5%) of the loci absent from MSHR6686 are also absent from B. mallei, spanning (in K96243) BPSS1096 to BPSS1112 and BPSS1123 to BPSS1203 (see Table S1).
PMC3735121	RESULTS AND DISCUSSION	BPSSs01	TRUE	Interestingly, there is substantial parallel gene loss between MSHR6686 and B. mallei; ~141 kb (49.5%) of the loci absent from MSHR6686 are also absent from B. mallei, spanning (in K96243) BPSS1096 to BPSS1112 and BPSS1123 to BPSS1203 (see Table S1).
PMC3735121	RESULTS AND DISCUSSION	BPSS1112	FALSE	Interestingly, there is substantial parallel gene loss between MSHR6686 and B. mallei; ~141 kb (49.5%) of the loci absent from MSHR6686 are also absent from B. mallei, spanning (in K96243) BPSS1096 to BPSS1112 and BPSS1123 to BPSS1203 (see Table S1).
PMC3735121	RESULTS AND DISCUSSION	BPSS1123	FALSE	Interestingly, there is substantial parallel gene loss between MSHR6686 and B. mallei; ~141 kb (49.5%) of the loci absent from MSHR6686 are also absent from B. mallei, spanning (in K96243) BPSS1096 to BPSS1112 and BPSS1123 to BPSS1203 (see Table S1).
PMC3735121	RESULTS AND DISCUSSION	BPSS1124	TRUE	Interestingly, there is substantial parallel gene loss between MSHR6686 and B. mallei; ~141 kb (49.5%) of the loci absent from MSHR6686 are also absent from B. mallei, spanning (in K96243) BPSS1096 to BPSS1112 and BPSS1123 to BPSS1203 (see Table S1).
PMC3735121	RESULTS AND DISCUSSION	BPSS1125	TRUE	Interestingly, there is substantial parallel gene loss between MSHR6686 and B. mallei; ~141 kb (49.5%) of the loci absent from MSHR6686 are also absent from B. mallei, spanning (in K96243) BPSS1096 to BPSS1112 and BPSS1123 to BPSS1203 (see Table S1).
PMC3735121	RESULTS AND DISCUSSION	BPSS1126	TRUE	Interestingly, there is substantial parallel gene loss between MSHR6686 and B. mallei; ~141 kb (49.5%) of the loci absent from MSHR6686 are also absent from B. mallei, spanning (in K96243) BPSS1096 to BPSS1112 and BPSS1123 to BPSS1203 (see Table S1).
PMC3735121	RESULTS AND DISCUSSION	BPSS1127	TRUE	Interestingly, there is substantial parallel gene loss between MSHR6686 and B. mallei; ~141 kb (49.5%) of the loci absent from MSHR6686 are also absent from B. mallei, spanning (in K96243) BPSS1096 to BPSS1112 and BPSS1123 to BPSS1203 (see Table S1).
PMC3735121	RESULTS AND DISCUSSION	BPSS1128	TRUE	Interestingly, there is substantial parallel gene loss between MSHR6686 and B. mallei; ~141 kb (49.5%) of the loci absent from MSHR6686 are also absent from B. mallei, spanning (in K96243) BPSS1096 to BPSS1112 and BPSS1123 to BPSS1203 (see Table S1).
PMC3735121	RESULTS AND DISCUSSION	BPSS1129	TRUE	Interestingly, there is substantial parallel gene loss between MSHR6686 and B. mallei; ~141 kb (49.5%) of the loci absent from MSHR6686 are also absent from B. mallei, spanning (in K96243) BPSS1096 to BPSS1112 and BPSS1123 to BPSS1203 (see Table S1).
PMC3735121	RESULTS AND DISCUSSION	BPSS1130	TRUE	Interestingly, there is substantial parallel gene loss between MSHR6686 and B. mallei; ~141 kb (49.5%) of the loci absent from MSHR6686 are also absent from B. mallei, spanning (in K96243) BPSS1096 to BPSS1112 and BPSS1123 to BPSS1203 (see Table S1).
PMC3735121	RESULTS AND DISCUSSION	BPSS1131	TRUE	Interestingly, there is substantial parallel gene loss between MSHR6686 and B. mallei; ~141 kb (49.5%) of the loci absent from MSHR6686 are also absent from B. mallei, spanning (in K96243) BPSS1096 to BPSS1112 and BPSS1123 to BPSS1203 (see Table S1).
PMC3735121	RESULTS AND DISCUSSION	BPSS1132	TRUE	Interestingly, there is substantial parallel gene loss between MSHR6686 and B. mallei; ~141 kb (49.5%) of the loci absent from MSHR6686 are also absent from B. mallei, spanning (in K96243) BPSS1096 to BPSS1112 and BPSS1123 to BPSS1203 (see Table S1).
PMC3735121	RESULTS AND DISCUSSION	BPSS1133	TRUE	Interestingly, there is substantial parallel gene loss between MSHR6686 and B. mallei; ~141 kb (49.5%) of the loci absent from MSHR6686 are also absent from B. mallei, spanning (in K96243) BPSS1096 to BPSS1112 and BPSS1123 to BPSS1203 (see Table S1).
PMC3735121	RESULTS AND DISCUSSION	BPSS1134	TRUE	Interestingly, there is substantial parallel gene loss between MSHR6686 and B. mallei; ~141 kb (49.5%) of the loci absent from MSHR6686 are also absent from B. mallei, spanning (in K96243) BPSS1096 to BPSS1112 and BPSS1123 to BPSS1203 (see Table S1).
PMC3735121	RESULTS AND DISCUSSION	BPSS1135	TRUE	Interestingly, there is substantial parallel gene loss between MSHR6686 and B. mallei; ~141 kb (49.5%) of the loci absent from MSHR6686 are also absent from B. mallei, spanning (in K96243) BPSS1096 to BPSS1112 and BPSS1123 to BPSS1203 (see Table S1).
PMC3735121	RESULTS AND DISCUSSION	BPSS1136	TRUE	Interestingly, there is substantial parallel gene loss between MSHR6686 and B. mallei; ~141 kb (49.5%) of the loci absent from MSHR6686 are also absent from B. mallei, spanning (in K96243) BPSS1096 to BPSS1112 and BPSS1123 to BPSS1203 (see Table S1).
PMC3735121	RESULTS AND DISCUSSION	BPSS1137	TRUE	Interestingly, there is substantial parallel gene loss between MSHR6686 and B. mallei; ~141 kb (49.5%) of the loci absent from MSHR6686 are also absent from B. mallei, spanning (in K96243) BPSS1096 to BPSS1112 and BPSS1123 to BPSS1203 (see Table S1).
PMC3735121	RESULTS AND DISCUSSION	BPSS1138	TRUE	Interestingly, there is substantial parallel gene loss between MSHR6686 and B. mallei; ~141 kb (49.5%) of the loci absent from MSHR6686 are also absent from B. mallei, spanning (in K96243) BPSS1096 to BPSS1112 and BPSS1123 to BPSS1203 (see Table S1).
[truncated: 3,344 more rows]

## Sheet: Cj
Table S5. Campylobacter jejuni NCTC 11168 locus tag mentions in PMC Open Access.
id	source	locus tag	within range	mention
[truncated: 4,193 more rows]

## Sheet: CT
Table S6. Chlamydia trachomatis D/UW-3/CX locus tag mentions in PMC Open Access.
[truncated: 3,269 more rows]

## Sheet: FTT
Table S7. Francisella tularensis SCHU S4 locus tag mentions in PMC Open Access.
[truncated: 1,710 more rows]

[truncated: 6 more sheets: HP, lmo, PA, Rv, VC, YPO]
