# Supplementary material for: Mining locus tags in PubMed Central to improve microbial gene annotation
Source: BMC Bioinformatics. 2014 Feb 5;15:43. doi: 10.1186/1471-2105-15-43 (PMC3937057; doi:10.1186/1471-2105-15-43)
Supplement: Additional file 4: Table S14 — Locus tag pairs detected as ranges that should not be expanded. [file 1471-2105-15-43-S4.xls]

## Sheet: Sheet1
Table S14. Examples of locus tag pairs requiring manual corrections. These pairs are either detected as ranges but should not be expanded or not detected but should be expanded.
Id	Range	Problem	mention
Examples of locus tag pairs that are detected as ranges but should not be expanded
PMC1847690	Rv2638 to Rv0516c	comparison	We used affinity chromatography to compare binding of purified Rv2638 to Rv0516c before and after PknD phosphorylation
PMC2714520	VC1866 to VC2414	comparison	When comparing the relative transcription levels of VC1866 to VC2414 of JS32 and N16961 (Fig. 6B)
PMC1599737	dHP0619-HP0379	distance	The genetic distances in hpEurope (dHP0619-HP0379 = 0.11 ± 0.03) are as high as the genetic distances in all of the populations considered together (dHP0619--HP0379 = 0.12 ± 0.03)
PMC1599737	dHP0619-HP0379	distance	This is consistent with a recombinant population structure for hpEurope, whereas the shorter genetic distances in both hpAfrica1-2 (dHP0619-HP0379 = 0.09 ± 0.04) and hpEastAsia-Ladakh (dHP0619--HP0379 = 0.09 ± 0.03) groupings are consistent with clonal populations
PMC3576375	CT584-CT082	interaction pair	As will be discussed below, the characteristics of the interaction between Slc1 and its substrates indicate that CT695 is an effector, while those of the CT584-CT082 complex suggest that CT082 is a T3S substrate other than an effector
PMC3568144	PA1006-PA3873	interaction pair	PA3916/MoaE-PA1006 (no interaction), PA1006-PA3873/NarJ (positive interaction), and PA1006-PA3874/NarH (positive interaction with punctate appearance localized at pole) pairings are shown
PMC3353838	Rv0350-Rv3914	interaction pair	Rv0350-Rv3914: Rv0350 (dnaK) is a chaperone.
PMC2649132	Rv0642-Rv0892	interaction pair	It is interesting to note that many of these edges can be attributed to metabolic linkages wherein the reactions involving the two proteins share a common metabolite (e.g. Rv0642-Rv0892 or Rv0892-Rv3801c)
PMC2600667	Rv1404-Rv1931c	interaction pair	In addition, the gene pairs Rv2358-furB, Rv1404-Rv1931c, and mprA-sigE participate in two-gene feedback loops
PMC2639381	Rv1417-Rv2617c	interaction pair	The data provided shows the in vivo interaction between Erp-Rv1417, Erp-Rv2617c and Rv1417-Rv2617c using the bacterial two-hybrid assay
PMC3353838	Rv1538c-Rv3676	interaction pair	Rv1538c-Rv3676: Rv1538c (ansA), L-asparaginase involved in conversion of asparagine to aspartate is predicted to be interacting with Rv3676
PMC2649132	Rv2158c-Rv0631c	interaction pair	Some edges in the SOS response (e.g. Rv2158c-Rv0631c) were common to paths from cell wall proteins and gyrase
PMC2651862	Rv3273-Rv3588c	interaction pair	Some examples of such pairs are Rv0505c (SerB1, non-essential)-Rv3042c (SerB2, in H-List), both phosphoserine phosphatases, Rv2243 (FabD, H-List)-Rv0649 (FabD2, non-essential), both malonyl CoA-ACP transacylases, Rv3273-Rv3588c, both carbonic anhydrases, and non-essential, individually, by systems analyses
PMC3091734	PA1552-PA4429-PA4430	list	These genes' products include many cytochromes (PA1552-PA4429-PA4430) and cytochrome oxidase subunits (PA1553-PA1554-PA4133), which are involved in the production of ATP via the respiratory electron transport chain
PMC3087688	RV1384-RV2967C-RV0263C	path	For example, for the line Shortest path (2)::RV1384-RV2967C-RV0263C, the shortest path from protein RV1384 to protein RV0263C, is of length 2
PMC3795662	BPSS1498-1	primer	The resolved co-integrates were screened for the presence of the mutant alleles by PCR using the appropriate primer pairs (virG-FH/virG-RKp or BPSS1498-1/BPSS1498-4)
PMC3303824	lmo0415-1	primer	A DNA fragment containing the pgdA gene (lmo0415) and its promoter was generated by PCR using oligonucleotides lmo0415-1 (5′-AAGGATCCCACAATATGTTAGTTTTCAGGGG-3′) and lmo0415-2 (5′-AAGGATCCTTATTTCACCATTCTTGAATCTG-3′)
PMC3424577	Rv0151–588	size	They range in size from small peptide (Rv3018A–28 amino acids) to large proteins (Rv0151–588 amino acids) and are highly polymorphic within the Mycobacterium complex
PMC3710928	Rv3911-Rv0013	spanning origin	DU1 is restricted to BCG Pasteur and containing the region RNA polymerase sigma factor M (sigM)-para-aminobenzoate synthase component II (pabA)(Rv3911-Rv0013)
PMC3274525	Rv3910 to Rv0013	spanning origin	DU1 encompasses the region from Rv3910 to Rv0013 (and thus includes the origin of replication)
PMC2553098	Rv3913-Rv0017c	spanning origin	Caption=Novel deletions and duplications determined in current study;BCG strains=Birkhaug;Polymorphisms=Duplication;Start=1,4402007;End=20813,4411395;Size (bp)=30201;Genes affected=Rv3913-Rv0017c
23082999	BPSL2333-3334	typo	BPSS1583-1584 is present in all sequenced and partially sequenced B. pseudomallei strains available on the NCBI database, BPSL2333-3334 and BPSS0394-0395 are in the majority of strains, whereas the other loci are restricted to some strains.
17644705	BPSS0419-BPSS421	typo	Genes BPSS0419-BPSS421 show homology to the rfb cluster of Salmonella typhimurium and the asc gene cluster of Yersinia pseudotuberculosis, both of which are involved in O-antigen biosynthesis
23082999	BPSS1060-161	typo	Five loci (BPSL0558-0559, BPSL0174-0175, BPSL3260-3261, BPSS1060-161 and BPSS0390-0391) are located on genomic islands (GI 3, GI 2, GI 11, GI 15 and GI 13, respectively) in B. pseudomallei
PMC3126847	Rv0550c-Rv2549c	typo	Vectors for expression of the vapBC modules Rv0550c-Rv2549c, Rv0596c-Rv0595c, Rv2550c-Rv2549c and Rv2830c-Rv2829c were generated using a vapB-specific forward primer and the reverse primer used for expression of the corresponding vapC
PMC3570532	Rv3018A-Rv0321c	typo	Caption=Genomic regions larger than 20 bp in Mtb H37Rv that were absent in at least one aligned strain;Coordinates=3378001-3380439;Locus=Rv3018A-Rv0321c;Gene Product=PE27A, PPE46, esxR, esxS, PPE47
PMC3528687	YPO0450-044	typo	hmsHFRS and YPO0450-044 appears to be the additional direct RcsAB targets (unpublished data), and thus, RcsAB acts as a repressor of Yersinia biofilm formation through inhibiting the production of both c-di-GMP and biofilm exopolysaccharide
Examples of locus tag pairs that are not detected but should be expanded.
PMC2996996	lmo2133---lmo2137	not detected (need single dash for pattern match)	For example, the fructose-like PTS components (lmo2133---lmo2137) are conserved in all LI and LII genomes but completely lost in LIIIB and LIIIC
17644705	between BPSS0417 and BPSS0429	not detected (currently matches tag1-tag2 or tag1 to tag2 but not between tag1 and tag2 or tag1 through tag2)	The putative type III O-PS polysaccharide would be encoded by a cluster of 13 genes located between BPSS0417 and BPSS0429
PMC3365882	Table 1	start and stop in different columns	GI=GI 2;Coordinates of absent region: start CDS=BPSL0140;stop CDS=BPSL0176;Size (kb)=27.3;No. CDSs=37;%GC=65.7
PMC1508146	Table 2	start and stop in different rows	Row 1=Bp genes=BPSL2848-;Functional notes=Phosphonate utilization and Row 2=Bp genes=BPSL2860;Functional notes=operon^+
