# Supplementary material for: Mining locus tags in PubMed Central to improve microbial gene annotation
Source: BMC Bioinformatics. 2014 Feb 5;15:43. doi: 10.1186/1471-2105-15-43 (PMC3937057; doi:10.1186/1471-2105-15-43)
Supplement: Additional file 5: Table S15-S19 — A list of 168 publications from Burkholderia pseudomallei K96243 and 48,470 locus tags mentions in the scientific literature. The publications include counts of locus tags in full text, tables or supplements. [file 1471-2105-15-43-S5.xls]

## Sheet: Table S15
Table S15. Summary of all Burkholderia pseudomallei K96243 publications with locus tags citations in full text, tables or supplementary tables. The publications are divided by search criteria in Pubmed Central (PMC) and Pubmed.
		Locus tag Mentions
PMID	PMC id	Text	Table	Supplement	Total	Authors	Year	Title	Journal	Volume	Pages
PMC results in Open Access subset with locus tag in full text AND Burkholderia in title or abstract
21811486	PMC3139927	35	11	0	46	Adler NRL, Stevens JM, Stevens MP, et al	2011	Autotransporters and Their Role in the Virulence of Burkholderia pseudomallei and Burkholderia mallei	Frontiers in Microbiology	2	151
22007185	PMC3159172	36	1	0	37	Allwood EM, Devenish RJ, Prescott M, et al	2011	Strategies for Intracellular Survival of Burkholderia pseudomallei	Frontiers in Microbiology	2	170
20920184	PMC2955633	8	2	0	10	Balder R, Lipski S, Lazarus JJ, et al	2010	Identification of Burkholderia mallei and Burkholderia pseudomallei adhesins for human respiratory epithelial cells	BMC Microbiology	10	250
22675491	PMC3365882	49	333	326	708	Bartpho T, Wongsurawat T, Wongratanacheewin S, et al	2012	Genomic Islands as a Marker to Differentiate between Clinical and Environmental Burkholderia pseudomallei	PLoS ONE	7	e37762
22291688	PMC3263921	23	0	0	23	Bast A, Schmidt IH, Brauner P, et al	2012	Defense Mechanisms of Hepatocytes Against Burkholderia pseudomallei	Frontiers in Microbiology	2	277
24146925	PMC3795662	46	3	0	49	Burtnick MN, Brett PJ	2013	Burkholderia mallei and Burkholderia pseudomallei Cluster 1 Type VI Secretion System Gene Expression Is Negatively Regulated by Iron and Zinc	PLoS ONE	8	e76767
22912938	PMC3419357	1	0	0	1	Burtnick MN, Heiss C, Roberts RA, et al	2012	Development of capsular polysaccharide-based glycoconjugates for immunization against melioidosis and glanders	Frontiers in Cellular and Infection Microbiology	2	108
22062159	PMC3269093	9	34	0	43	Chantratita N, Tandhavanant S, Wikraiphat C, et al	2012	Proteomic analysis of colony morphology variants of Burkholderia pseudomallei defines a role for the arginine deiminase system in bacterial survival	Journal of Proteomics	75	1031-1042
23284909	PMC3527420	0	2	0	2	Chen R, Barphagha IK, Karki HS, et al	2012	Dissection of Quorum-Sensing Genes in Burkholderia glumae Reveals Non-Canonical Regulation and the New Regulatory Gene tofM for Toxoflavin Production	PLos ONE	7	e52150
22823543	PMC3418162	79	32	1259	1370	Chieng S, Carreto L, Nathan S	2012	Burkholderia pseudomallei transcriptional adaptation in macrophages	BMC Genomics	13	328
22919676	PMC3417646	2	0	0	2	Chin CY, Tan SC, Nathan S	2012	Immunogenic recombinant Burkholderia pseudomallei MprA serine protease elicits protective immunity in mice	Frontiers in Cellular and Infection Microbiology	2	85
23386999	PMC3564208	2	2	0	4	Choh LC, Ong GH, Vellasamy KM, et al	2013	Burkholderia vaccines: are we moving forward?	Frontiers in Cellular and Infection Microbiology	3	5
23316481	PMC3540353	33	47	0	80	Dowling AJ	2013	Novel gain of function approaches for vaccine candidate identification in Burkholderia pseudomallei	Frontiers in Cellular and Infection Microbiology	2	139
21203527	PMC3008741	67	0	1773	1840	Dowling AJ, Wilkinson PA, Holden MT, et al	2010	Genome-Wide Analysis Reveals Loci Encoding Anti-Macrophage Factors in the Human Pathogen Burkholderia pseudomallei K96243	PLoS ONE	5	e15693
20862217	PMC2942831	1	0	0	1	Edwards TE, Phan I, Abendroth J, et al	2010	Structure of a Burkholderia pseudomallei Trimeric Autotransporter Adhesin Head	PLoS ONE	5	e12803
22028940	PMC3196475	1	1	0	2	Engelthaler DM, Bowers J, Schupp JA, et al	2011	Molecular Investigations of a Locally Acquired Case of Melioidosis in Southern AZ, USA	PLoS Neglected Tropical Diseases	5	e1347
21412437	PMC3055895	5	0	0	5	Gong L, Cullinane M, Treerat P, et al	2011	The Burkholderia pseudomallei Type III Secretion System and BopA Are Required for Evasion of LC3-Associated Phagocytosis	PLoS ONE	6	e17852
23556548	PMC3623717	0	4	0	4	Hara Y, Chin CY, Mohamed R, et al	2013	Multiple-antigen ELISA for melioidosis - a novel approach to the improved serodiagnosis of melioidosis	BMC Infectious Diseases	13	165
19654871	PMC2716516	0	12	0	12	Hara Y, Mohamed R, Nathan S	2009	Immunogenic Burkholderia pseudomallei Outer Membrane Proteins as Potential Candidate Vaccine Targets	PLoS ONE	4	e6496
17391530	PMC1853089	0	94	338	432	Harland DN, Dassa E, Titball RW, et al	2007	ATP-binding cassette systems in Burkholderia pseudomallei and Burkholderia mallei	BMC Genomics	8	83
22615773	PMC3352902	275	14	18	307	Hayden HS, Lim R, Brittnacher MJ, et al	2012	Evolution of Burkholderia pseudomallei in Recurrent Melioidosis	PLoS ONE	7	e36507
23704903	PMC3660431	8	0	0	8	Horton RE, Grant GD, Matthews B, et al	2013	Quorum Sensing Negatively Regulates Multinucleate Cell Formation during Intracellular Growth of Burkholderia pseudomallei in Macrophage-Like Cells	PLoS ONE	8	e63394
23409683	PMC3579680	1	0	0	1	Janse I, Hamidjaja RA, Hendriks AC, et al	2013	Multiplex qPCR for reliable detection and differentiation of Burkholderia mallei and Burkholderia pseudomallei	BMC Infectious Diseases	13	86-94
19308257	PMC2654923	2	1	0	3	Jubelin G, Chavez CV, Taieb F, et al	2009	Cycle Inhibiting Factors (CIFs) Are a Growing Family of Functional Cyclomodulins Present in Invertebrate and Mammal Bacterial Pathogens	PLoS ONE	4	e4855
23282220	PMC3521395	4	0	0	4	Khoo JS, Chai SF, Mohamed R, et al	2012	Computational discovery and RT-PCR validation of novel Burkholderia conserved and Burkholderia pseudomallei unique sRNAs	BMC Genomics	13	s13
22745846	PMC3383733	16	0	0	16	Kvitko BH, Goodyear A, Propst KL, et al	2012	Burkholderia pseudomallei Known Siderophores and Hemin Uptake Are Dispensable for Lethal Murine Melioidosis	PLoS Neglected Tropical Diseases	6	e1715
24098563	PMC3788738	15	0	0	15	Lafontaine ER, Zimmerman SM, Shaffer TL, et al	2013	Use of a Safe, Reproducible, and Rapid Aerosol Delivery Method to Study Infection by Burkholderia pseudomallei and Burkholderia mallei in Mice	PLoS ONE	8	e76804
20109238	PMC2823722	0	97	0	97	Lee YH, Chen Y, Ouyang X, et al	2010	Identification of tomato plant as a novel host model for Burkholderia pseudomallei	BMC Microbiology	10	28
20973964	PMC3091744	4	1	0	5	Lynch KH, Stothard P, Dennis JJ	2010	Genomic analysis and relatedness of P2-like phages of the Burkholderia cepacia complex	BMC Genomics	11	599
16893462	PMC1557856	7	0	0	7	Mahfouz ME, Grayson TH, Dance DA, et al	2006	Characterization of the mrgRS locus of the opportunistic pathogen Burkholderia pseudomallei: temperature regulates the expression of a two-component signal transduction system	BMC Microbiology	6	70
18710531	PMC2518269	13	18	0	31	Moore RA, Tuanyok A, Woods DE	2008	Survival of Burkholderia pseudomallei in Water	BMC Research Notes	1	11
20368977	PMC2848565	188	17	7165	7370	Nandi T, Ong C, Singh AP, et al	2010	A Genomic Survey of Positive Selection in Burkholderia pseudomallei Provides Insights into the Evolution of Accidental Virulence	PLoS Pathogens	6	e1000845
24065633	PMC3781838	99	0	0	99	Nandi T, Tan P	2013	Less Is More: Burkholderia pseudomallei and Chronic Melioidosis	mBio	4	e00709-13
21846829	PMC3163937	3	0	14	17	Nuti DE, Crump RB, Dwi Handayani F, et al	2011	Identification of Circulating Bacterial Antigens by In Vivo Microbial Antigen Discovery	mBio	2	e00136-11
22991502	PMC3443583	56	91	176	323	Ong HS, Mohamed R, Firdaus-Raih M	2012	Comparative Genome Sequence Analysis Reveals the Extent of Diversity and Conservation for Glycan-Associated Proteins in Burkholderia spp	Comparative and Functional Genomics	2012	752867
24068961	PMC3772027	132	0	17066	17198	Ooi WF, Ong C, Nandi T, et al	2013	The Condition-Dependent Transcriptional Landscape of Burkholderia pseudomallei	PLoS Genetics	9	e1003795
21991263	PMC3180847	0	2	0	2	Patel N, Conejero L, De Reynal M, et al	2011	Development of Vaccines Against Burkholderia Pseudomallei	Frontiers in Microbiology	2	198
23860767	PMC3735121	342	33	195	570	Price EP, Sarovich DS, Mayo M, et al	2013	Within-Host Evolution of Burkholderia pseudomallei over a Twelve-Year Chronic Carriage Infection	mBio	4	e00388-13
23532805	PMC3607239	28	15	0	43	Puah SM, Puthucheary S, Chua KH	2013	Potential Immunogenic Polypeptides of Burkholderia pseudomallei Identified by Shotgun Expression Library and Evaluation of Their Efficacy for Serodiagnosis of Melioidosis	International Journal of Medical Sciences	10	539-547
20540813	PMC2896371	16	64	165	245	Pumirat P, Cuccui J, Stabler RA, et al	2010	Global transcriptional profiling of Burkholderia pseudomallei under salt stress reveals differential effects on the Bsa type III secretion system	BMC Microbiology	10	171
21747814	PMC3129521	19	6	0	25	Rholl DA, Papp-Wallace KM, Tomaras AP, et al	2011	Molecular Investigations of PenA-mediated β-lactam Resistance in Burkholderia pseudomallei	Frontiers in Microbiology	2	139
20799932	PMC2945791	82	0	0	82	Sim BM, Chantratita N, Ooi WF, et al	2010	Genomic acquisition of a capsular polysaccharide virulence cluster by non-pathogenic Burkholderia isolates	Genome Biology	11	R89
18927621	PMC2564834	105	72	217	394	Sim SH, Yu Y, Lin CH, et al	2008	The Core and Accessory Genomes of Burkholderia pseudomallei: Implications for Human Melioidosis	PLoS Pathogens	4	e1000178
20523904	PMC2877748	4	0	3237	3241	Song H, Hwang J, Yi H, et al	2010	The Early Stage of Bacterial Genome-Reductive Evolution in the Host	PLoS Pathogens	6	e1000922
17362501	PMC1847439	23	9	0	32	Tiyawisutsri R, Holden MT, Tumapa S, et al	2007	Burkholderia Hep_Hap autotransporter (BuHA) proteins elicit a strong antibody response during experimental glanders but not human melioidosis	BMC Microbiology	7	19
23022568	PMC3712167	2	0	0	2	Török M, Chantratita N, Peacock S	2012	Bacterial gene loss as a mechanism for gain of antimicrobial resistance	Current Opinion in Microbiology	15	583-587
19771149	PMC2737630	87	80	0	167	Trunck LA, Propst KL, Wuthiekanun V, et al	2009	Molecular Basis of Rare Aminoglycoside Susceptibility and Pathogenesis of Burkholderia pseudomallei Clinical Isolates from Thailand	PLoS Neglected Tropical Diseases	3	e519
19038032	PMC2612704	6	0	474	480	Tuanyok A, Leadem BR, Auerbach RK, et al	2008	Genomic islands from five strains of Burkholderia pseudomallei	BMC Genomics	9	566
22235357	PMC3250505	5	0	15	20	Tuanyok A, Stone JK, Mayo M, et al	2012	The Genetic and Molecular Basis of O-Antigenic Diversity in Burkholderia pseudomallei Lipopolysaccharide	PLoS Neglected Tropical Diseases	6	e1453
18439288	PMC2386483	78	158	146	382	Tumapa S, Holden MT, Vesaratchavest M, et al	2008	Burkholderia pseudomallei genome plasticity associated with genomic island variation	BMC Genomics	9	190
21241461	PMC3025829	4	0	0	4	Wand ME, Müller CM, Titball RW, et al	2011	Macrophage and Galleria mellonella infection models reflect the virulence of naturally occurring isolates of B. pseudomallei, B. thailandensis and B. oklahomensis	BMC Microbiology	11	11
16725056	PMC1508146	61	170	1359	1590	Yu Y, Kim HS, Chua HH, et al	2006	Genomic patterns of pathogen evolution revealed by comparison of Burkholderia pseudomallei, the causative agent of melioidosis, to avirulent Burkholderia thailandensis	BMC Microbiology	6	46
21720554	PMC3123353	129	38	0	167	Zajdowicz SL, Jones-Carson J, Vazquez-Torres A, et al	2011	Alanine Racemase Mutants of Burkholderia pseudomallei and Burkholderia mallei and Use of Alanine Racemase as a Non-Antibiotic-Based Selectable Marker	PLoS ONE	6	e21523
PMC results NOT in Open Access subset with locus tag in full text AND Burkholderia in title or abstract
16452439	PMC1367220	427	0	0	427	Alice AF, López CS, Lowe CA, et al	2006	Genetic and Transcriptional Analysis of the Siderophore Malleobactin Biosynthesis and Transport Genes in the Human Pathogen Burkholderia pseudomallei K96243	Journal of Bacteriology	188	1551-1566
21115721	PMC3028842	3	7	0	10	Brett PJ, Burtnick MN, Heiss C, et al	2010	Burkholderia thailandensis oacA Mutants Facilitate the Expression of Burkholderia mallei-Like O Polysaccharides	Infection and Immunity	79	961-969
21300775	PMC3067527	145	23	0	168	Burtnick MN, Brett PJ, Harding SV, et al	2011	The Cluster 1 Type VI Secretion System Is a Major Virulence Determinant in Burkholderia pseudomallei	Infection and Immunity	79	1512-1525
21969582	PMC3193241	98	0	49	147	Chantratita N, Rholl DA, Sim B, et al	2011	Antimicrobial resistance to ceftazidime involving loss of penicillin-binding protein 3 in Burkholderia pseudomallei	Proceedings of the National Academy of Sciences of the United States of America	108	17165-17170
21670170	PMC3147588	38	0	0	38	Chen Y, Wong J, Sun GW, et al	2011	Regulation of Type VI Secretion System during Burkholderia pseudomallei Infection	Infection and Immunity	79	3064-3073
18156318	PMC2258562	1	0	0	1	Choi KH, Mima T, Casart Y, et al	2007	Genetic Tools for Select-Agent-Compliant Manipulation of Burkholderia pseudomallei	Applied and Environmental Microbiology	74	1064-1075
22076380	PMC3364511	56	0	0	56	Cruz-Migoni A, Hautbergue GM, Artymiuk PJ, et al	2011	A Burkholderia pseudomallei Toxin Inhibits Helicase Activity of Translation Factor eIF4A	Science (New York, N.y.)	334	821-824
17189432	PMC1828585	34	10	0	44	Cuccui J, Easton A, Chu KK, et al	2006	Development of Signature-Tagged Mutagenesis in Burkholderia pseudomallei To Identify Genes Important in Survival and Pathogenesis	Infection and Immunity	75	1186-1195
22252864	PMC3294636	8	2	0	10	Cuccui J, Milne TS, Harmer N, et al	2012	Characterization of the Burkholderia pseudomallei K96243 Capsular Polysaccharide I Coding Region	Infection and Immunity	80	1209-1221
21768285	PMC3165474	2	0	0	2	D'Cruze T, Gong L, Treerat P, et al	2011	Role for the Burkholderia pseudomallei Type Three Secretion System Cluster 1 bpscN Gene in Virulence	Infection and Immunity	79	3659-3664
16597858	PMC1448637	0	19	0	19	Duangsonk K, Gal D, Mayo M, et al	2006	Use of a Variable Amplicon Typing Scheme Reveals Considerable Variation in the Accessory Genomes of Isolates of Burkholderia pseudomallei	Journal of Clinical Microbiology	44	1323-1334
15664977	PMC547011	1	11	0	12	Essex-Lopresti AE, Boddey JA, Thomas R, et al	2005	A Type IV Pilin, PilA, Contributes to Adherence of Burkholderia pseudomallei and Virulence In Vivo	Infection and Immunity	73	1260-1264
19666533	PMC2717108	21	0	108	129	Felgner PL, Kayala MA, Vigil A, et al	2009	A Burkholderia pseudomallei protein microarray reveals serodiagnostic and cross-reactive antigens	Proceedings of the National Academy of Sciences of the United States of America	106	13499-13504
19121689	PMC3636715	5	0	0	5	Gnanum AJ, Hall B, Shen X, et al	2008	Development of aptamers specific for potential diagnostic targets in B. pseudomallei	Transactions of the Royal Society of Tropical Medicine and Hygiene	102 Suppl 1	S55-S57
21537012	PMC3122399	15	85	948	1048	Hamad MA, Austin CR, Stewart AL, et al	2011	Adaptation and Antibiotic Tolerance of Anaerobic Burkholderia pseudomallei	Antimicrobial Agents and Chemotherapy	55	3313-3323
19010402	PMC2646673	33	26	0	59	Hamad MA, Zajdowicz SL, Holmes RK, et al	2008	An Allelic Exchange System for Compliant Genetic Manipulation of the Select Agents Burkholderia pseudomallei and Burkholderia mallei	Gene	430	123-131
17517877	PMC1951986	3	0	0	3	Harland DN, Chu K, Haque A, et al	2007	Identification of a LolC Homologue in Burkholderia pseudomallei, a Novel Protective Antigen for Melioidosis	Infection and Immunity	75	4173-4180
19403784	PMC2691047	1	0	0	1	Harris PN, Ketheesan N, Owens L, et al	2009	Clinical Features That Affect Indirect-Hemagglutination-Assay Responses to Burkholderia pseudomallei	Clinical and Vaccine Immunology : CVI	16	924-930
21402765	PMC3088138	47	9	0	56	Hasselbring BM, Patel MK, Schell MA	2011	Dictyostelium discoideum as a Model System for Identification of Burkholderia pseudomallei Virulence Factors	Infection and Immunity	79	2079-2088
21177905	PMC3067743	0	1	0	1	Ho CC, Lau CC, Martelli P, et al	2011	Novel Pan-Genomic Analysis Approach in Target Selection for Multiplex PCR Identification and Detection of Burkholderia pseudomallei, Burkholderia thailandensis, and Burkholderia cepacia Complex Species: a Proof-of-Concept Study	Journal of Clinical Microbiology	49	814-821
19279182	PMC2681847	1	0	0	1	Hodgson K, Engler C, Govan B, et al	2009	Comparison of Routine Bench and Molecular Diagnostic Methods in Identification of Burkholderia pseudomallei	Journal of Clinical Microbiology	47	1578-1580
15377794	PMC521101	39	572	1704	2315	Holden MT, Titball RW, Peacock SJ, et al	2004	Genomic plasticity of the causative agent of melioidosis, Burkholderia pseudomallei	Proceedings of the National Academy of Sciences of the United States of America	101	14240-14245
17005832	PMC1610100	8	0	0	8	Kumar A, Chua KL, Schweizer HP	2006	Method for Regulated Expression of Single-Copy Efflux Pump Genes in a Surrogate Pseudomonas aeruginosa Strain: Identification of the BpeEF-OprC Chloramphenicol and Trimethoprim Efflux Pump of Burkholderia pseudomallei 1026b	Antimicrobial Agents and Chemotherapy	50	3460-3463
20194589	PMC2863505	7	0	0	7	Lee HS, Gu F, Ching SM, et al	2010	CdpA Is a Burkholderia pseudomallei Cyclic di-GMP Phosphodiesterase Involved in Autoaggregation, Flagellum Synthesis, Motility, Biofilm Formation, Cell Invasion, and Cytotoxicity	Infection and Immunity	78	1832-1840
21335458	PMC3133045	77	81	0	158	Lipscomb L, Schell MA	2011	Elucidation of the Regulon and cis-Acting Regulatory Element of HrpB, the AraC-Type Regulator of a Plant Pathogen-Like Type III Secretion System in Burkholderia pseudomallei	Journal of Bacteriology	193	1991-2001
19700544	PMC2765137	5	0	0	5	López CM, Rholl DA, Trunck LA, et al	2009	Versatile Dual-Technology System for Markerless Allele Replacement in Burkholderia pseudomallei	Applied and Environmental Microbiology	75	6496-6503
19121678	PMC2709407	0	19	0	19	Moir DT, Di M, Moore RA, et al	2008	Cellular Reporter Screens for Inhibitors of Burkholderia pseudomallei Targets in Pseudomonas aeruginosa	Transactions of the Royal Society of Tropical Medicine and Hygiene	102	S152-S162
15213162	PMC427422	4	211	0	215	Moore RA, Reckseidler-Zenteno S, Kim H, et al	2004	Contribution of Gene Loss to the Pathogenic Evolution of Burkholderia pseudomallei and Burkholderia mallei	Infection and Immunity	72	4172-4187
22778096	PMC3418737	5	0	0	5	Müller CM, Conejero L, Spink N, et al	2012	Role of RelA and SpoT in Burkholderia pseudomallei Virulence and Immunity	Infection and Immunity	80	3247-3255
22435733	PMC3331888	1	0	0	1	Nikolakakis K, Amber S, Wilbur JS, et al	2012	The toxin/immunity network of Burkholderia pseudomallei contact-dependent growth inhibition (CDI) systems	Molecular Microbiology	84	516-529
19648360	PMC2753064	4	0	0	4	Norris MH, Kang Y, Lu D, et al	2009	Glyphosate Resistance as a Novel Select-Agent-Compliant, Non-Antibiotic-Selectable Marker in Chromosomal Mutagenesis of the Essential Genes asd and dapB of Burkholderia pseudomallei	Applied and Environmental Microbiology	75	6062-6075
21859853	PMC3257933	82	0	0	82	Norville IH, Harmer NJ, Harding SV, et al	2011	A Burkholderia pseudomallei Macrophage Infectivity Potentiator-Like Protein Has Rapamycin-Inhibitable Peptidylprolyl Isomerase Activity and Pleiotropic Effects on Virulence	Infection and Immunity	79	4299-4307
23076282	PMC3524147	1	0	0	1	Ooi SK, Lim TY, Lee SH, et al	2012	Burkholderia pseudomallei kills Caenorhabditis elegans through virulence mechanisms distinct from intestinal lumen colonization	Virulence	3	485-496
15937190	PMC1151743	51	0	0	51	Ou K, Ong C, Koh SY, et al	2005	Integrative Genomic, Transcriptional, and Proteomic Diversity in Natural Isolates of the Human Pathogen Burkholderia pseudomallei	Journal of Bacteriology	187	4276-4285
16714590	PMC1479254	45	9	0	54	Pilatz S, Breitbach K, Hein N, et al	2006	Identification of Burkholderia pseudomallei Genes Required for the Intracellular Life Cycle and In Vivo Virulence	Infection and Immunity	74	3576-3586
22441390	PMC3346326	2	0	0	2	Puangpetch A, Anderson R, Huang YY, et al	2012	Cationic Liposomes Extend the Immunostimulatory Effect of CpG Oligodeoxynucleotide against Burkholderia pseudomallei Infection in BALB/c Mice	Clinical and Vaccine Immunology : CVI	19	675-683
21413172	PMC3593192	7	0	0	7	Qazi O, Rani M, Gnanam AJ, et al	2011	Development of reagents and assays for the detection of pathogenic Burkholderia species	Faraday discussions	149	23-77
16997946	PMC1698202	97	0	0	97	Rodrigues F, Sarkar-Tyson M, Harding SV, et al	2006	Global Map of Growth-Regulated Gene Expression in Burkholderia pseudomallei, the Causative Agent of Melioidosis	Journal of Bacteriology	188	8178-8188
23231488	PMC3568953	1	0	0	1	Schweizer HP	2012	Mechanisms of antibiotic resistance in Burkholderia pseudomallei: implications for treatment of melioidosis	Future microbiology	7	1389-1399
21602339	PMC3133338	3	16	0	19	Scott AE, Twine SM, Fulton KM, et al	2011	Flagellar Glycosylation in Burkholderia pseudomallei and Burkholderia thailandensis	Journal of Bacteriology	193	3577-3587
21335455	PMC3133048	1	0	0	1	Sitthidet C, Korbsrisate S, Layton AN, et al	2011	Identification of Motifs of Burkholderia pseudomallei BimA Required for Intracellular Motility, Actin Binding, and Actin Polymerization	Journal of Bacteriology	193	1901-1910
18495853	PMC2446894	1	0	0	1	Sitthidet C, Stevens JM, Chantratita N, et al	2008	Prevalence and Sequence Diversity of a Factor Required for Actin-Based Motility in Natural Populations of Burkholderia Species	Journal of Clinical Microbiology	46	2418-2422
20519607	PMC2877418	1	0	0	1	Srisurat N, Sermswan RW, Tatawasart U, et al	2010	Bacterial Loads and Antibody Responses in BALB/c Mice Infected with Low and High Doses of Burkholderia pseudomallei	The American Journal of Tropical Medicine and Hygiene	82	1102-1105
21300673	PMC3068035	46	27	0	73	Suwannasaen D, Mahawantung J, Chaowagul W, et al	2011	Human Immune Responses to Burkholderia pseudomallei Characterized by Protein Microarray Analysis	The Journal of Infectious Diseases	203	1002-1011
21803915	PMC3187156	11	3	0	14	Trung TT, Hetzer A, Göhler A, et al	2011	Highly Sensitive Direct Detection and Quantification of Burkholderia pseudomallei Bacteria in Environmental Soil Samples by Using Real-Time PCR	Applied and Environmental Microbiology	77	6486-6494
17933898	PMC2168593	7	0	0	7	Tuanyok A, Auerbach RK, Brettin TS, et al	2007	A Horizontal Gene Transfer Event Defines Two Distinct Groups within Burkholderia pseudomallei That Have Dissimilar Geographic Distributions	Journal of Bacteriology	189	9044-9049
16988221	PMC1594879	95	74	0	169	Tuanyok A, Tom M, Dunbar J, et al	2006	Genome-Wide Expression Analysis of Burkholderia pseudomallei Infection in a Hamster Model of Acute Melioidosis	Infection and Immunity	74	5465-5476
19620343	PMC2747945	8	1	0	9	van Schaik EJ, Tom M, Woods DE	2009	Burkholderia pseudomallei Isocitrate Lyase Is a Persistence Factor in Pulmonary Melioidosis: Implications for the Development of Isocitrate Lyase Inhibitors as Novel Antimicrobials	Infection and Immunity	77	4275-4283
23076276	PMC3524150	25	19	218	262	Varga JJ, Vigil A, DeShazer D, et al	2012	Distinct human antibody response to the biological warfare agent Burkholderia mallei	Virulence	3	510-514
18539738	PMC2493281	6	0	0	6	Vial L, Lépine F, Milot S, et al	2008	Burkholderia pseudomallei, B. thailandensis, and B. ambifaria Produce 4-Hydroxy-2-Alkylquinoline Analogues with a Methyl Group at the 3 Position That Is Required for Quorum-Sensing Regulation	Journal of Bacteriology	190	5339-5352
19561021	PMC2734322	12	0	0	12	Yang ZR, Lertmemongkolchai G, Tan G, et al	2009	A genetic programming approach for Burkholderia Pseudomallei diagnostic pattern discovery	Bioinformatics	25	2256-2262
23175788	PMC3528514	1	0	0	1	Yao Q, Cui J, Wang J, et al	2012	Structural mechanism of ubiquitin and NEDD8 deamidation catalyzed by bacterial effectors that induce macrophage-specific apoptosis	PNAS	109	20395-20400
19225106	PMC2656146	1	0	0	1	Yao Q, Cui J, Zhu Y, et al	2009	A bacterial type III effector family uses the papain-like hydrolytic activity to arrest the host cell cycle	PNAS	106	3716-3721
PMC results with locus tag in full text AND Burkholderia in full text only (NOT abstract)
23221801	PMC3517863	1	0	0	1	Baum E, Hue F, Barbour AG	2012	Experimental Infections of the Reservoir Species Peromyscus leucopus with Diverse Strains of Borrelia burgdorferi, a Lyme Disease Agent	mBio	3	e00434-12
19284603	PMC2660368	0	13	0	13	Boyer F, Fichant G, Berthod J, et al	2009	Dissecting the bacterial type VI secretion system by a genome wide in silico analysis: what can be learned from available microbial genomic resources?	BMC Genomics	10	104
22514651	PMC3326028	1	0	0	1	Bröms JE, Meyer L, Lavander M, et al	2012	DotU and VgrG, Core Components of Type VI Secretion Systems, Are Essential for Francisella LVS Pathogenicity	PLoS ONE	7	e34639
16316314	PMC1383717	1	0	0	1	Côté N, Fleury A, Dumont-Blanchette É, et al	2006	Two exo-β-D-glucosaminidases/exochitosanases from actinomycetes define a new subfamily within family 2 of glycoside hydrolases	Biochemical Journal	394	675-686
23633953	PMC3636029	1	0	0	1	Fu P, Zhang X, Jin M, et al	2013	Complex Structure of OspI and Ubc13: The Molecular Basis of Ubc13 Deamidation and Convergence of Bacterial and Host E2 Recognition	PLoS Pathogens	9	e1003322
22493593	PMC3318190	0	2	0	2	Hickey WJ, Chen S, Zhao J	2012	The phn Island: A New Genomic Island Encoding Catabolism of Polynuclear Aromatic Hydrocarbons	Frontiers in Microbiology	3	125
18266468	PMC2233673	1	0	0	1	Kanistanon D, Hajjar AM, Pelletier MR, et al	2008	A Francisella Mutant in Lipid A Carbohydrate Modification Elicits Protective Immunity	PLoS Pathogens	4	e24
16607028	PMC1435804	1	1	0	2	Mukherjee K, Bürglin TR	2006	MEKHLA, a Novel Domain with Similarity to PAS Domains, Is Fused to Plant Homeodomain-Leucine Zipper III Proteins	Plant Physiology	140	1142-1150
21721711	PMC3188650	3	0	0	3	Noroozi Z, Kido H, Peytavi R, et al	2011	A multiplexed immunoassay system based upon reciprocating centrifugal microfluidics	The Review of Scientific Instruments	82	64303
18063717	PMC2168650	6	0	0	6	Nuccio SP, Bäumler AJ	2007	Evolution of the Chaperone/Usher Assembly Pathway: Fimbrial Classification Goes Greek	Microbiology and Molecular Biology Reviews : MMBR	71	551-575
16452449	PMC1367236	0	1	0	1	Odegrip R, Nilsson AS, Haggård-Ljungquist E	2006	Identification of a Gene Encoding a Functional Reverse Transcriptase within a Highly Variable Locus in the P2-Like Coliphages	Journal of Bacteriology	188	1643-1647
16923904	PMC1595400	0	1	0	1	Perez BA, Planet PJ, Kachlany SC, et al	2006	Genetic Analysis of the Requirement for flp-2, tadV, and rcpB in Actinobacillus actinomycetemcomitans Biofilm Formation	Journal of Bacteriology	188	6361-6375
15937166	PMC1151710	1	0	0	1	Ramos-González MI, Campos MJ, Ramos JL	2005	Analysis of Pseudomonas putida KT2440 Gene Expression in the Maize Rhizosphere: In Vitro Expression Technology Capture and Identification of Root-Activated Promoters	Journal of Bacteriology	187	4033-4041
20961764	PMC2991376	3	0	0	3	Schwarz S, Hood RD, Mougous JD	2010	What is type VI secretion doing in all those bugs?	Trends in microbiology	18	531-537
21914799	PMC3207445	1	0	0	1	Syson K, Stevenson CE, Rejzek M, et al	2011	Structure of Streptomyces Maltosyltransferase GlgE, a Homologue of a Genetically Validated Anti-tuberculosis Target	The Journal of Biological Chemistry	286	38298-38310
23365692	PMC3554697	0	14	0	14	Weber BS, Miyata ST, Iwashkiw JA, et al	2013	Genomic and Functional Analysis of the Type VI Secretion System in Acinetobacter	PLoS ONE	8	e55142
PMC articles not in search results
18039797	PMC2238125	4	0	0	4	Chantratita N, Meumann E, Thanwisai A, et al	2007	Loop-Mediated Isothermal Amplification Method Targeting the TTS1 Gene Cluster for Detection of Burkholderia pseudomallei and Diagnosis of Melioidosis	Journal of Clinical Microbiology	46	568-573
18779342	PMC2573339	0	27	0	27	Haraga A, West TE, Brittnacher MJ, et al	2008	Burkholderia thailandensis as a model system for the study of the virulence-associated type III secretion system of Burkholderia pseudomallei	Infect Immun	76	5402-11
16336651	PMC1343551	0	0	1578	1578	Kim HS, Schell MA, Yu Y, et al	2005	Bacterial genome adaptation to niches: divergence of the potential virulence genes in three Burkholderia species of different survival strategies	BMC Genomics	6	174
15377793	PMC521142	0	0	30	30	Nierman WC, DeShazer D, Kim HS	2004	Structural flexibility in the Burkholderia mallei genome	Proc Natl Acad Sci USA	101	14246-51
21871517	PMC3195868	0	0	99	99	Nieves W, Asakrah S, Qazi O, et al	2011	A naturally-derived outer-membrane vesicle vaccine protects against lethal pulmonary Burkholderia pseudomallei infection	Vaccine	29	8381-8389
18223084	PMC2293206	0	0	653	653	Schell MA, Lipscomb L, DeShazer D	2008	Comparative genomics and an insect model rapidly identify novel virulence genes of Burkholderia mallei	J Bacteriol	190	2306-13
21960737	PMC3180641	0	0	282	282	Wongtrakoongate P, Roytrakul S, Yasothornsrikul S, et al	2011	A proteome reference map of the causative agent of melioidosis Burkholderia pseudomallei	Journal of biomedicine & biotechnolog	2011	530926
Pubmed results with locus tag in abstract
22869122		2	0	0	2	Abd Aziz AG, Sedelnikova SE, Ruzheinikov SN, et al	2012	Crystallization and preliminary X-ray analysis of the receiver domain of a putative response regulator, BPSL0128, from Burkholderia pseudomallei	Acta Crystallogr. Sect. F Struct. Biol. Cryst. Commun.	68	917-22
18657105		31	0	0	31	Allwood EM, Logue CA, Hafner GJ, et al	2008	Evaluation of recombinant antigens for diagnosis of melioidosis	FEMS Immunol. Med. Microbiol.	54	144-53
23082999		69	23	0	92	Butt A, Müller C, Harmer N, et al	2012	Identification of type II toxin-antitoxin modules in Burkholderia pseudomallei	FEMS Microbiol. Lett.	338	86-94
22139182		2	0	0	2	Cruz-Migoni A, Ruzheinikov SN, Sedelnikova SE, et al	2011	Cloning, purification and crystallographic analysis of a hypothetical protein, BPSL1549, from Burkholderia pseudomallei	Acta Crystallogr. Sect. F Struct. Biol. Cryst. Commun.	67	1623-6
23616103		12	0	0	12	Gaudesi D, Quilici G, Musco G	2013	(1)H, (13)C, (15)N backbone and side chain NMR resonance assignments of BPSL1050 from Burkholderia pseudomallei	Biomol NMR Assign
23993463		2	0	0	2	Gourlay LJ, Peri C, Ferrer-Navarro M, et al	2013	Exploiting the Burkholderia pseudomallei Acute Phase Antigen BPSL2765 for Structure-Based Epitope Discovery/Design in Structural Vaccinology	Chem. Biol	20	1147-56
22092682		73	11	0	84	Muangman S, Korbsrisate S, Muangsombut V, et al	2011	BopC is a type III secreted effector protein of Burkholderia pseudomallei	FEMS Microbiol. Lett.	323	75-82
18564683		2	0	0	2	Na-ngam N, Kalambaheti T, Ekpo P, et al	2008	Immune responses of selected phagotopes from monoclonal antibodies of Burkholderia pseudomallei	Southeast Asian J. Trop. Med. Public Health	39	443-51
19121687		2	0	0	2	Na-ngam N, Kalambaheti T, Ekpo P, et al	2008	Mimotope identification from monoclonal antibodies of Burkholderia pseudomallei using random peptide phage libraries	Trans. R. Soc. Trop. Med. Hyg.	102 Suppl 1	S47-54
21680634		113	0	0	113	Norville IH, Breitbach K, Eske-Pogodda K, et al	2011	A novel FK-506-binding-like protein that lacks peptidyl-prolyl isomerase activity is involved in intracellular infection and in vivo virulence of Burkholderia pseudomallei	Microbiology	157	2629-38
22521922		20	0	0	20	Nowak-Lovato KL, Hickmott AJ, Maity TS, et al	2012	DNA binding site analysis of Burkholderia thailandensis response regulators	J. Microbiol. Methods	90	46-52
24097950		3	0	0	3	Singh AP, Lai SC, Nandi T, et al	2013	Evolutionary Analysis of Burkholderia pseudomallei Identifies Putative Novel Virulence Genes including a Microbial Regulator of Host Cell Autophagy	Journal of Bacteriology
24071927		4	0	0	4	Walsh MJ, Dodd JE, Hautbergue GM	2013	Ribosome-inactivating proteins: Potent poisons and molecular tools	Virulence	4	34-33
22354666		21	0	0	21	Yam H, Abdul Rahim A, Gim Luan O, et al	2012	Validation of a Burkholderia pseudomallei hypothetical protein and determination of its translational start codon using chromosomal integration of His-Tag coding sequence	Protein J.	31	246-9
Pubmed articles not in search results
19732156		69	0	0	69	Adler NRL, Govan B, Cullinane M, et al	2009	The molecular and cellular basis of pathogenesis in melioidosis: how does Burkholderia pseudomallei cause disease?	FEMS Microbiol. Rev.	33	1079-99
23716608		2	0	0	2	Campos CG, Byrd MS, Cotter PA	2013	Functional characterization of Burkholderia pseudomallei trimeric autotransporters	Infection and Immunity	81	2788-99
23808410		37	13	0	50	Chutoam P, Charoensawan V, Wongtrakoongate P, et al	2013	RpoS and oxidative stress conditions regulate succinyl-CoA: 3-ketoacid-coenzyme A transferase (SCOT) expression in Burkholderia pseudomallei	Microbiology and immunology	57	605-15
20528691		17	64	0	81	Galyov EE, Brett PJ, DeShazer D	2010	Molecular insights into Burkholderia pseudomallei and Burkholderia mallei pathogenesis	Annu. Rev. Microbiol.	64	495-517
17289218		8	85	0	93	Harding SV, Sarkar-Tyson M, Smither SJ, et al	2007	The identification of surface proteins of Burkholderia pseudomallei	Vaccine	25	2664-72
22817745		2	0	0	2	Hautbergue GM, Wilson SA 2012	2012	BLF1, the first Burkholderia pseudomallei toxin, connects inhibition of host protein synthesis with melioidosis	Biochem. Soc. Trans	40	842-5
16185818		3	0	0	3	Korbsrisate S, Vanaporn M, Kerdsuk P, et al	2005	The Burkholderia pseudomallei RpoE (AlgU) operon is involved in environmental stress tolerance and biofilm formation	FEMS Microbiol. Lett	252	243-9
21574961		3	0	0	3	Norville IH, O'Shea K, Sarkar-Tyson M, et al	2011	The structure of a Burkholderia pseudomallei immunophilin-inhibitor complex reveals new approaches to antimicrobial development	Biochem. J	437	413-22
19364128		13	144	0	157	Osiriphun Y, Wongtrakoongate P, Sanongkiet S, et al	2009	Identification and characterization of RpoS regulon and RpoS-dependent promoters in Burkholderia pseudomallei	Journal of proteome research	8	3118-31
16164564		2	7	0	9	Panina EM, Mattoo S, Griffith N, et al	2005	A genome-wide screen identifies a Bordetella type III secretion effector and candidate effectors in other species	Mol. Microbiol	58	267-79
17644705		30	2	0	32	Sarkar-Tyson M, Thwaite JE, Harding SV, et al	2007	Polysaccharides and virulence of Burkholderia pseudomallei	Journal of medical microbiology	56	1005-10
17555434		0	109	0	109	Schell MA, Ulrich RL, Ribot WJ, et al	2007	Type VI secretion is a major virulence determinant in Burkholderia mallei	Mol Microbiol	64	1466-85
21391724		49	40	457	546	Schell MA, Zhao P, Wells L	2011	Outer membrane proteome of Burkholderia pseudomallei and Burkholderia mallei from diverse growth conditions	J. Proteome Res	10	2417-24
17660433		110	0	1	111	Shalom G, Shaw JG, Thomas MS	2007	In vivo expression technology identifies a type VI secretion system locus in Burkholderia pseudomallei that is induced upon invasion of macrophages	Microbiology	153	2689-99
15773977		1	0	0	1	Stevens MP, Stevens JM, Jeng RL, et al	2005	Identification of a bacterial factor required for actin-based motility of Burkholderia pseudomallei	Mol Microbiol	56	40-53
18761419		16	109	0	125	Su YC, Wan KL, Mohamed R, et al	2008	A genome level survey of Burkholderia pseudomallei immunome expressed during human infection	Microbes and infection	10	1335-45
20546831		12	0	0	12	Su YC, Wan KL, Mohamed R, et al	2010	Immunization with the recombinant Burkholderia pseudomallei outer membrane protein Omp85 induces protective immunity in mice	Vaccine	28	5005-11
20345664		48	13	0	61	Sun GW, Chen Y, Liu Y, et al	2010	Identification of a regulatory cascade controlling Type III Secretion System 3 gene expression in Burkholderia pseudomallei	Mol. Microbiol.	76	677-89
20951592		75	0	0	75	Sun GW, Gan YH	2010	Unraveling type III secretion systems in the highly versatile Burkholderia pseudomallei	Trends in microbiology	18	561-8
16242861		57	26	0	83	Tuanyok A, Kim HS, Nierman WC, et al	2005	Genome-wide expression analysis of iron regulation in Burkholderia pseudomallei and Burkholderia mallei using DNA microarrays	FEMS Microbiology Letters	252	327-35
18507684		7	0	0	7	Vanaporn M, Vattanaviboon P, Thongboonkerd V, et al	2008	The rpoE operon regulates heat stress response in Burkholderia pseudomallei	FEMS Microbiology Letters	284	191-6
21659326		8	0	0	8	Vanaporn M, Wand M, Michell SL, et al	2011	Superoxide dismutase C is required for intracellular survival and virulence of Burkholderia pseudomallei	Microbiology	157	2392-400
22172334		19	23	52	94	Velapatiño B, Limmathurotsakul D, Peacock SJ, et al	2012	Identification of differentially expressed proteins from Burkholderia pseudomallei isolated during primary and relapsing melioidosis	Microbes and infection	14	335-340
17030112		5	95	0	100	Wongtrakoongate P, Mongkoldhumrongkul N, Chaijan S, et al	2007	Comparative proteomic profiles and the potential markers between Burkholderia pseudomallei and Burkholderia thailandensis	Molecular and Cellular Probes	21	81-91
22385268		6	53	0	59	Wongtrakoongate P, Tumapa S, Tungpradabkul S	2012	Regulation of a quorum sensing system by stationary phase sigma factor RpoS and their co-regulation of target genes in Burkholderia pseudomallei	Microbiology and immunology	56	281-94
TOTAL		4777	3512	40122	48470

## Sheet: open
Table S16. Locus tags mentions in PMC Open Access subset.
id	source	locus tag	within range	mention
PMC3795662	Materials and Methods	BPSS1498	FALSE	E. coli S17-1 was used to mobilize pEXZΔvirG or pMo130-ΔBPSS1498 into B. mallei SR1A via conjugative mating essentially as previously described [17], [50].
PMC3795662	Materials and Methods	BPSS1498	FALSE	Briefly, overnight cultures of S17-1 (pEXZΔvirG or pMo130-ΔBPSS1498) and SR1A were pelleted by centrifugation, resuspended together in 100 µl of 10 mM MgSO_4, spotted onto LB4G agar plates and incubated for 8 h at 37°C.
PMC3795662	Materials and Methods	BPSS1498	FALSE	The resolved co-integrates were screened for the presence of the mutant alleles (ΔvirG or Δhcp1) by PCR using the appropriate primer pairs (virG-FH/virG-RKp or BPSS1498—1/BPSS1498—4).
PMC3795662	Results	BPSS1496	FALSE	B. pseudomallei and B. thailandensis are closely related to B. mallei, and harbor homologous T6SS-1 gene clusters (BPSS1496-1511 and BTH_II0870-0855, respectively) [23].
PMC3795662	Results	BPSS1497	TRUE	B. pseudomallei and B. thailandensis are closely related to B. mallei, and harbor homologous T6SS-1 gene clusters (BPSS1496-1511 and BTH_II0870-0855, respectively) [23].
PMC3795662	Results	BPSS1498	TRUE	B. pseudomallei and B. thailandensis are closely related to B. mallei, and harbor homologous T6SS-1 gene clusters (BPSS1496-1511 and BTH_II0870-0855, respectively) [23].
PMC3795662	Results	BPSS1499	TRUE	B. pseudomallei and B. thailandensis are closely related to B. mallei, and harbor homologous T6SS-1 gene clusters (BPSS1496-1511 and BTH_II0870-0855, respectively) [23].
PMC3795662	Results	BPSS1500	TRUE	B. pseudomallei and B. thailandensis are closely related to B. mallei, and harbor homologous T6SS-1 gene clusters (BPSS1496-1511 and BTH_II0870-0855, respectively) [23].
PMC3795662	Results	BPSS1501	TRUE	B. pseudomallei and B. thailandensis are closely related to B. mallei, and harbor homologous T6SS-1 gene clusters (BPSS1496-1511 and BTH_II0870-0855, respectively) [23].
PMC3795662	Results	BPSS1502	TRUE	B. pseudomallei and B. thailandensis are closely related to B. mallei, and harbor homologous T6SS-1 gene clusters (BPSS1496-1511 and BTH_II0870-0855, respectively) [23].
PMC3795662	Results	BPSS1503	TRUE	B. pseudomallei and B. thailandensis are closely related to B. mallei, and harbor homologous T6SS-1 gene clusters (BPSS1496-1511 and BTH_II0870-0855, respectively) [23].
PMC3795662	Results	BPSS1504	TRUE	B. pseudomallei and B. thailandensis are closely related to B. mallei, and harbor homologous T6SS-1 gene clusters (BPSS1496-1511 and BTH_II0870-0855, respectively) [23].
PMC3795662	Results	BPSS1505	TRUE	B. pseudomallei and B. thailandensis are closely related to B. mallei, and harbor homologous T6SS-1 gene clusters (BPSS1496-1511 and BTH_II0870-0855, respectively) [23].
PMC3795662	Results	BPSS1506	TRUE	B. pseudomallei and B. thailandensis are closely related to B. mallei, and harbor homologous T6SS-1 gene clusters (BPSS1496-1511 and BTH_II0870-0855, respectively) [23].
PMC3795662	Results	BPSS1507	TRUE	B. pseudomallei and B. thailandensis are closely related to B. mallei, and harbor homologous T6SS-1 gene clusters (BPSS1496-1511 and BTH_II0870-0855, respectively) [23].
PMC3795662	Results	BPSS1508	TRUE	B. pseudomallei and B. thailandensis are closely related to B. mallei, and harbor homologous T6SS-1 gene clusters (BPSS1496-1511 and BTH_II0870-0855, respectively) [23].
PMC3795662	Results	BPSS1509	TRUE	B. pseudomallei and B. thailandensis are closely related to B. mallei, and harbor homologous T6SS-1 gene clusters (BPSS1496-1511 and BTH_II0870-0855, respectively) [23].
PMC3795662	Results	BPSS1510	TRUE	B. pseudomallei and B. thailandensis are closely related to B. mallei, and harbor homologous T6SS-1 gene clusters (BPSS1496-1511 and BTH_II0870-0855, respectively) [23].
PMC3795662	Results	BPSS1511	TRUE	B. pseudomallei and B. thailandensis are closely related to B. mallei, and harbor homologous T6SS-1 gene clusters (BPSS1496-1511 and BTH_II0870-0855, respectively) [23].
PMC3795662	Discussion	BPSL2943	FALSE	Two Fur homologs (BPSL2943/BMA2458 and BPSL0825/BMA0329) have been identified in the genomes of B. mallei ATCC 23344 and B. pseudomallei K96243 [67].
PMC3795662	Discussion	BPSL0825	FALSE	Two Fur homologs (BPSL2943/BMA2458 and BPSL0825/BMA0329) have been identified in the genomes of B. mallei ATCC 23344 and B. pseudomallei K96243 [67].
PMC3795662	Figure text	BPSS1490	FALSE	Homologous gene clusters are also present in B. pseudomallei (BPSS1490-1514) and B. thailandensis (BTH_II0877-0854).
PMC3795662	Figure text	BPSS1491	TRUE	Homologous gene clusters are also present in B. pseudomallei (BPSS1490-1514) and B. thailandensis (BTH_II0877-0854).
PMC3795662	Figure text	BPSS1492	TRUE	Homologous gene clusters are also present in B. pseudomallei (BPSS1490-1514) and B. thailandensis (BTH_II0877-0854).
PMC3795662	Figure text	BPSS1493	TRUE	Homologous gene clusters are also present in B. pseudomallei (BPSS1490-1514) and B. thailandensis (BTH_II0877-0854).
PMC3795662	Figure text	BPSS1494	TRUE	Homologous gene clusters are also present in B. pseudomallei (BPSS1490-1514) and B. thailandensis (BTH_II0877-0854).
PMC3795662	Figure text	BPSS1495	TRUE	Homologous gene clusters are also present in B. pseudomallei (BPSS1490-1514) and B. thailandensis (BTH_II0877-0854).
PMC3795662	Figure text	BPSS1496	TRUE	Homologous gene clusters are also present in B. pseudomallei (BPSS1490-1514) and B. thailandensis (BTH_II0877-0854).
PMC3795662	Figure text	BPSS1497	TRUE	Homologous gene clusters are also present in B. pseudomallei (BPSS1490-1514) and B. thailandensis (BTH_II0877-0854).
PMC3795662	Figure text	BPSS1498	TRUE	Homologous gene clusters are also present in B. pseudomallei (BPSS1490-1514) and B. thailandensis (BTH_II0877-0854).
PMC3795662	Figure text	BPSS1499	TRUE	Homologous gene clusters are also present in B. pseudomallei (BPSS1490-1514) and B. thailandensis (BTH_II0877-0854).
PMC3795662	Figure text	BPSS1500	TRUE	Homologous gene clusters are also present in B. pseudomallei (BPSS1490-1514) and B. thailandensis (BTH_II0877-0854).
PMC3795662	Figure text	BPSS1501	TRUE	Homologous gene clusters are also present in B. pseudomallei (BPSS1490-1514) and B. thailandensis (BTH_II0877-0854).
PMC3795662	Figure text	BPSS1502	TRUE	Homologous gene clusters are also present in B. pseudomallei (BPSS1490-1514) and B. thailandensis (BTH_II0877-0854).
PMC3795662	Figure text	BPSS1503	TRUE	Homologous gene clusters are also present in B. pseudomallei (BPSS1490-1514) and B. thailandensis (BTH_II0877-0854).
PMC3795662	Figure text	BPSS1504	TRUE	Homologous gene clusters are also present in B. pseudomallei (BPSS1490-1514) and B. thailandensis (BTH_II0877-0854).
PMC3795662	Figure text	BPSS1505	TRUE	Homologous gene clusters are also present in B. pseudomallei (BPSS1490-1514) and B. thailandensis (BTH_II0877-0854).
PMC3795662	Figure text	BPSS1506	TRUE	Homologous gene clusters are also present in B. pseudomallei (BPSS1490-1514) and B. thailandensis (BTH_II0877-0854).
PMC3795662	Figure text	BPSS1507	TRUE	Homologous gene clusters are also present in B. pseudomallei (BPSS1490-1514) and B. thailandensis (BTH_II0877-0854).
PMC3795662	Figure text	BPSS1508	TRUE	Homologous gene clusters are also present in B. pseudomallei (BPSS1490-1514) and B. thailandensis (BTH_II0877-0854).
PMC3795662	Figure text	BPSS1509	TRUE	Homologous gene clusters are also present in B. pseudomallei (BPSS1490-1514) and B. thailandensis (BTH_II0877-0854).
PMC3795662	Figure text	BPSS1510	TRUE	Homologous gene clusters are also present in B. pseudomallei (BPSS1490-1514) and B. thailandensis (BTH_II0877-0854).
PMC3795662	Figure text	BPSS1511	TRUE	Homologous gene clusters are also present in B. pseudomallei (BPSS1490-1514) and B. thailandensis (BTH_II0877-0854).
PMC3795662	Figure text	BPSS1512	TRUE	Homologous gene clusters are also present in B. pseudomallei (BPSS1490-1514) and B. thailandensis (BTH_II0877-0854).
PMC3795662	Figure text	BPSS1513	TRUE	Homologous gene clusters are also present in B. pseudomallei (BPSS1490-1514) and B. thailandensis (BTH_II0877-0854).
PMC3795662	Figure text	BPSS1514	TRUE	Homologous gene clusters are also present in B. pseudomallei (BPSS1490-1514) and B. thailandensis (BTH_II0877-0854).
PMC3795662	Table 1	BPSS1498	FALSE	Caption=Strains, plasmids and PCR primers used in this study;Strain, plasmid or primer=pMo130—ΔBPSS1498;Relevant characteristics=pMo130 derivative containing hcp1 with an internal 126 bp deletion: Km^R;Reference=[50]
PMC3795662	Table 1	BPSS1498	FALSE	Caption=Strains, plasmids and PCR primers used in this study;Strain, plasmid or primer=BPSS1498—1;Relevant characteristics=5′-GCTAGCATCCGCCAGTACGTCGTCGAC-3′;Reference=[50]
PMC3795662	Table 1	BPSS1498	FALSE	Caption=Strains, plasmids and PCR primers used in this study;Strain, plasmid or primer=BPSS1498—4;Relevant characteristics=5′-GCTAGCTCAGGAAATCGTTCGGATATC-3′;Reference=[50]
PMC3788738	Materials and Methods	BPSL1631	FALSE	A similar approach was used to obtain the plasmid pELHisBPSL1631-BMA1027 (expresses residues 392-1068 of B. pseudomallei 1026b BPSL1631-BMA1027 ORF), and pELHisBPSS0908-BMAA1324 (specifies residues 25-690 of B. pseudomallei 1026b BPSS0908-BMAA1324 ORF).
PMC3788738	Materials and Methods	BPSS0908	FALSE	A similar approach was used to obtain the plasmid pELHisBPSL1631-BMA1027 (expresses residues 392-1068 of B. pseudomallei 1026b BPSL1631-BMA1027 ORF), and pELHisBPSS0908-BMAA1324 (specifies residues 25-690 of B. pseudomallei 1026b BPSS0908-BMAA1324 ORF).
PMC3788738	Materials and Methods	BPSL1631	FALSE	The PCR products cloned into pELHisBPSL1631-BMA1027, and pELHisBPSS0908-BMAA1324 were amplified with primers P3 (5’-CCC AAG CTT CAG CTT TAC ACG CTC CAG-3’; HindIII site underlined) and P4 (5’-GGT TAAT TAA AGC AAC TGG CCG ACG TTG AC-3’; PacI site underlined), and P5 (5’-CCC AAG CTT GGC GAG AAC GCC TAT GCC GGC-3’; HindIII site underlined) and P6 (5’-GGT TAA TTA AAG GAC CTT CTG ATC CGT GTA CTG-3’; P…
PMC3788738	Materials and Methods	BPSS0908	FALSE	The PCR products cloned into pELHisBPSL1631-BMA1027, and pELHisBPSS0908-BMAA1324 were amplified with primers P3 (5’-CCC AAG CTT CAG CTT TAC ACG CTC CAG-3’; HindIII site underlined) and P4 (5’-GGT TAAT TAA AGC AAC TGG CCG ACG TTG AC-3’; PacI site underlined), and P5 (5’-CCC AAG CTT GGC GAG AAC GCC TAT GCC GGC-3’; HindIII site underlined) and P6 (5’-GGT TAA TTA AAG GAC CTT CTG ATC CGT GTA CTG-3’; P…
PMC3788738	Materials and Methods	BPSL1631	FALSE	Briefly, the plasmids pELHisBoaA, pELHisBPSL1631-BMA1027, and pELHisBPSS0908-BMAA1324 were introduced in the E. coli strain TUNER™ (EMD Millipore) for the purpose of overexpressing and purifying recombinant proteins.
PMC3788738	Materials and Methods	BPSS0908	FALSE	Briefly, the plasmids pELHisBoaA, pELHisBPSL1631-BMA1027, and pELHisBPSS0908-BMAA1324 were introduced in the E. coli strain TUNER™ (EMD Millipore) for the purpose of overexpressing and purifying recombinant proteins.
PMC3788738	Results and Discussion	BPSL1631	FALSE	Figure 7 shows that infected mice produced antibodies against capsular polysaccharides (CPS, panel A), the oligosaccharide chain of LPS (OPS, panel B), the adhesin BoaA (panel C), and the predicted autotransporter proteins BPSL1631-BMA1027 (panel D) and BPSS0908-BMAA1324 (panel E).
PMC3788738	Results and Discussion	BPSS0908	FALSE	Figure 7 shows that infected mice produced antibodies against capsular polysaccharides (CPS, panel A), the oligosaccharide chain of LPS (OPS, panel B), the adhesin BoaA (panel C), and the predicted autotransporter proteins BPSL1631-BMA1027 (panel D) and BPSS0908-BMAA1324 (panel E).
PMC3788738	Results and Discussion	BPSS0796	FALSE	BoaA (ORF BPSS0796-BMAA0649 in the published genomic sequence of B. pseudomallei K96243 [58] and B. mallei ATCC23344 [54], respectively) is an oligomeric autotransporter adhesin characterized by our laboratory [56] and has been shown to stimulate a strong antibody response during experimental equine glanders [83].
PMC3788738	Results and Discussion	BPSL1631	FALSE	Sera from horses with experimental glanders were also shown to contain high antibody titers against the predicted autotransporter proteins BPSL1631-BMA1027 and BPSS0908-BMAA1324 [83].
PMC3788738	Results and Discussion	BPSS0908	FALSE	Sera from horses with experimental glanders were also shown to contain high antibody titers against the predicted autotransporter proteins BPSL1631-BMA1027 and BPSS0908-BMAA1324 [83].
PMC3788738	Results and Discussion	BPSL1631	FALSE	The biological functions of BPSL1631-BMA1027 and BPSS0908-BMAA1324, and their contribution to virulence, have yet to be determined.
PMC3788738	Results and Discussion	BPSS0908	FALSE	The biological functions of BPSL1631-BMA1027 and BPSS0908-BMAA1324, and their contribution to virulence, have yet to be determined.
PMC3788738	Figure text	BPSL1631	FALSE	Serum samples were serially diluted and placed in duplicate wells of plates coated with CPS (panel A), OPS (panel B), His-tagged BoaA (panel C), His-tagged BPSL1631-BMA1027 (panel D), and His-tagged BPSS0908-BMAA1324 (panel E).
PMC3788738	Figure text	BPSS0908	FALSE	Serum samples were serially diluted and placed in duplicate wells of plates coated with CPS (panel A), OPS (panel B), His-tagged BoaA (panel C), His-tagged BPSL1631-BMA1027 (panel D), and His-tagged BPSS0908-BMAA1324 (panel E).
PMC3781838	GENETIC VARIATION DURING CHRONIC MELIOIDOSIS	BPSS1096	FALSE	Tellingly, both the B. pseudomallei chronic strains and B. mallei demonstrated genomic reduction across the same regions, such as the genes BPSS1096 to BPSS1112 and BPSS1123 to BPSS1203, which contain gene clusters related to secondary metabolism.
PMC3781838	GENETIC VARIATION DURING CHRONIC MELIOIDOSIS	BPSS1097	TRUE	Tellingly, both the B. pseudomallei chronic strains and B. mallei demonstrated genomic reduction across the same regions, such as the genes BPSS1096 to BPSS1112 and BPSS1123 to BPSS1203, which contain gene clusters related to secondary metabolism.
PMC3781838	GENETIC VARIATION DURING CHRONIC MELIOIDOSIS	BPSS1098	TRUE	Tellingly, both the B. pseudomallei chronic strains and B. mallei demonstrated genomic reduction across the same regions, such as the genes BPSS1096 to BPSS1112 and BPSS1123 to BPSS1203, which contain gene clusters related to secondary metabolism.
PMC3781838	GENETIC VARIATION DURING CHRONIC MELIOIDOSIS	BPSS1099	TRUE	Tellingly, both the B. pseudomallei chronic strains and B. mallei demonstrated genomic reduction across the same regions, such as the genes BPSS1096 to BPSS1112 and BPSS1123 to BPSS1203, which contain gene clusters related to secondary metabolism.
PMC3781838	GENETIC VARIATION DURING CHRONIC MELIOIDOSIS	BPSS1100	TRUE	Tellingly, both the B. pseudomallei chronic strains and B. mallei demonstrated genomic reduction across the same regions, such as the genes BPSS1096 to BPSS1112 and BPSS1123 to BPSS1203, which contain gene clusters related to secondary metabolism.
PMC3781838	GENETIC VARIATION DURING CHRONIC MELIOIDOSIS	BPSS1101	TRUE	Tellingly, both the B. pseudomallei chronic strains and B. mallei demonstrated genomic reduction across the same regions, such as the genes BPSS1096 to BPSS1112 and BPSS1123 to BPSS1203, which contain gene clusters related to secondary metabolism.
PMC3781838	GENETIC VARIATION DURING CHRONIC MELIOIDOSIS	BPSS1102	TRUE	Tellingly, both the B. pseudomallei chronic strains and B. mallei demonstrated genomic reduction across the same regions, such as the genes BPSS1096 to BPSS1112 and BPSS1123 to BPSS1203, which contain gene clusters related to secondary metabolism.
PMC3781838	GENETIC VARIATION DURING CHRONIC MELIOIDOSIS	BPSS1103	TRUE	Tellingly, both the B. pseudomallei chronic strains and B. mallei demonstrated genomic reduction across the same regions, such as the genes BPSS1096 to BPSS1112 and BPSS1123 to BPSS1203, which contain gene clusters related to secondary metabolism.
PMC3781838	GENETIC VARIATION DURING CHRONIC MELIOIDOSIS	BPSS1104	TRUE	Tellingly, both the B. pseudomallei chronic strains and B. mallei demonstrated genomic reduction across the same regions, such as the genes BPSS1096 to BPSS1112 and BPSS1123 to BPSS1203, which contain gene clusters related to secondary metabolism.
PMC3781838	GENETIC VARIATION DURING CHRONIC MELIOIDOSIS	BPSS1105	TRUE	Tellingly, both the B. pseudomallei chronic strains and B. mallei demonstrated genomic reduction across the same regions, such as the genes BPSS1096 to BPSS1112 and BPSS1123 to BPSS1203, which contain gene clusters related to secondary metabolism.
PMC3781838	GENETIC VARIATION DURING CHRONIC MELIOIDOSIS	BPSS1106	TRUE	Tellingly, both the B. pseudomallei chronic strains and B. mallei demonstrated genomic reduction across the same regions, such as the genes BPSS1096 to BPSS1112 and BPSS1123 to BPSS1203, which contain gene clusters related to secondary metabolism.
PMC3781838	GENETIC VARIATION DURING CHRONIC MELIOIDOSIS	BPSS1107	TRUE	Tellingly, both the B. pseudomallei chronic strains and B. mallei demonstrated genomic reduction across the same regions, such as the genes BPSS1096 to BPSS1112 and BPSS1123 to BPSS1203, which contain gene clusters related to secondary metabolism.
PMC3781838	GENETIC VARIATION DURING CHRONIC MELIOIDOSIS	BPSS1108	TRUE	Tellingly, both the B. pseudomallei chronic strains and B. mallei demonstrated genomic reduction across the same regions, such as the genes BPSS1096 to BPSS1112 and BPSS1123 to BPSS1203, which contain gene clusters related to secondary metabolism.
PMC3781838	GENETIC VARIATION DURING CHRONIC MELIOIDOSIS	BPSS1109	TRUE	Tellingly, both the B. pseudomallei chronic strains and B. mallei demonstrated genomic reduction across the same regions, such as the genes BPSS1096 to BPSS1112 and BPSS1123 to BPSS1203, which contain gene clusters related to secondary metabolism.
PMC3781838	GENETIC VARIATION DURING CHRONIC MELIOIDOSIS	BPSS1110	TRUE	Tellingly, both the B. pseudomallei chronic strains and B. mallei demonstrated genomic reduction across the same regions, such as the genes BPSS1096 to BPSS1112 and BPSS1123 to BPSS1203, which contain gene clusters related to secondary metabolism.
PMC3781838	GENETIC VARIATION DURING CHRONIC MELIOIDOSIS	BPSS1111	TRUE	Tellingly, both the B. pseudomallei chronic strains and B. mallei demonstrated genomic reduction across the same regions, such as the genes BPSS1096 to BPSS1112 and BPSS1123 to BPSS1203, which contain gene clusters related to secondary metabolism.
PMC3781838	GENETIC VARIATION DURING CHRONIC MELIOIDOSIS	BPSSs01	TRUE	Tellingly, both the B. pseudomallei chronic strains and B. mallei demonstrated genomic reduction across the same regions, such as the genes BPSS1096 to BPSS1112 and BPSS1123 to BPSS1203, which contain gene clusters related to secondary metabolism.
PMC3781838	GENETIC VARIATION DURING CHRONIC MELIOIDOSIS	BPSS1112	FALSE	Tellingly, both the B. pseudomallei chronic strains and B. mallei demonstrated genomic reduction across the same regions, such as the genes BPSS1096 to BPSS1112 and BPSS1123 to BPSS1203, which contain gene clusters related to secondary metabolism.
PMC3781838	GENETIC VARIATION DURING CHRONIC MELIOIDOSIS	BPSS1123	FALSE	Tellingly, both the B. pseudomallei chronic strains and B. mallei demonstrated genomic reduction across the same regions, such as the genes BPSS1096 to BPSS1112 and BPSS1123 to BPSS1203, which contain gene clusters related to secondary metabolism.
PMC3781838	GENETIC VARIATION DURING CHRONIC MELIOIDOSIS	BPSS1124	TRUE	Tellingly, both the B. pseudomallei chronic strains and B. mallei demonstrated genomic reduction across the same regions, such as the genes BPSS1096 to BPSS1112 and BPSS1123 to BPSS1203, which contain gene clusters related to secondary metabolism.
PMC3781838	GENETIC VARIATION DURING CHRONIC MELIOIDOSIS	BPSS1125	TRUE	Tellingly, both the B. pseudomallei chronic strains and B. mallei demonstrated genomic reduction across the same regions, such as the genes BPSS1096 to BPSS1112 and BPSS1123 to BPSS1203, which contain gene clusters related to secondary metabolism.
PMC3781838	GENETIC VARIATION DURING CHRONIC MELIOIDOSIS	BPSS1126	TRUE	Tellingly, both the B. pseudomallei chronic strains and B. mallei demonstrated genomic reduction across the same regions, such as the genes BPSS1096 to BPSS1112 and BPSS1123 to BPSS1203, which contain gene clusters related to secondary metabolism.
PMC3781838	GENETIC VARIATION DURING CHRONIC MELIOIDOSIS	BPSS1127	TRUE	Tellingly, both the B. pseudomallei chronic strains and B. mallei demonstrated genomic reduction across the same regions, such as the genes BPSS1096 to BPSS1112 and BPSS1123 to BPSS1203, which contain gene clusters related to secondary metabolism.
PMC3781838	GENETIC VARIATION DURING CHRONIC MELIOIDOSIS	BPSS1128	TRUE	Tellingly, both the B. pseudomallei chronic strains and B. mallei demonstrated genomic reduction across the same regions, such as the genes BPSS1096 to BPSS1112 and BPSS1123 to BPSS1203, which contain gene clusters related to secondary metabolism.
PMC3781838	GENETIC VARIATION DURING CHRONIC MELIOIDOSIS	BPSS1129	TRUE	Tellingly, both the B. pseudomallei chronic strains and B. mallei demonstrated genomic reduction across the same regions, such as the genes BPSS1096 to BPSS1112 and BPSS1123 to BPSS1203, which contain gene clusters related to secondary metabolism.
PMC3781838	GENETIC VARIATION DURING CHRONIC MELIOIDOSIS	BPSS1130	TRUE	Tellingly, both the B. pseudomallei chronic strains and B. mallei demonstrated genomic reduction across the same regions, such as the genes BPSS1096 to BPSS1112 and BPSS1123 to BPSS1203, which contain gene clusters related to secondary metabolism.
PMC3781838	GENETIC VARIATION DURING CHRONIC MELIOIDOSIS	BPSS1131	TRUE	Tellingly, both the B. pseudomallei chronic strains and B. mallei demonstrated genomic reduction across the same regions, such as the genes BPSS1096 to BPSS1112 and BPSS1123 to BPSS1203, which contain gene clusters related to secondary metabolism.
PMC3781838	GENETIC VARIATION DURING CHRONIC MELIOIDOSIS	BPSS1132	TRUE	Tellingly, both the B. pseudomallei chronic strains and B. mallei demonstrated genomic reduction across the same regions, such as the genes BPSS1096 to BPSS1112 and BPSS1123 to BPSS1203, which contain gene clusters related to secondary metabolism.
PMC3781838	GENETIC VARIATION DURING CHRONIC MELIOIDOSIS	BPSS1133	TRUE	Tellingly, both the B. pseudomallei chronic strains and B. mallei demonstrated genomic reduction across the same regions, such as the genes BPSS1096 to BPSS1112 and BPSS1123 to BPSS1203, which contain gene clusters related to secondary metabolism.
PMC3781838	GENETIC VARIATION DURING CHRONIC MELIOIDOSIS	BPSS1134	TRUE	Tellingly, both the B. pseudomallei chronic strains and B. mallei demonstrated genomic reduction across the same regions, such as the genes BPSS1096 to BPSS1112 and BPSS1123 to BPSS1203, which contain gene clusters related to secondary metabolism.
PMC3781838	GENETIC VARIATION DURING CHRONIC MELIOIDOSIS	BPSS1135	TRUE	Tellingly, both the B. pseudomallei chronic strains and B. mallei demonstrated genomic reduction across the same regions, such as the genes BPSS1096 to BPSS1112 and BPSS1123 to BPSS1203, which contain gene clusters related to secondary metabolism.
PMC3781838	GENETIC VARIATION DURING CHRONIC MELIOIDOSIS	BPSS1136	TRUE	Tellingly, both the B. pseudomallei chronic strains and B. mallei demonstrated genomic reduction across the same regions, such as the genes BPSS1096 to BPSS1112 and BPSS1123 to BPSS1203, which contain gene clusters related to secondary metabolism.
PMC3781838	GENETIC VARIATION DURING CHRONIC MELIOIDOSIS	BPSS1137	TRUE	Tellingly, both the B. pseudomallei chronic strains and B. mallei demonstrated genomic reduction across the same regions, such as the genes BPSS1096 to BPSS1112 and BPSS1123 to BPSS1203, which contain gene clusters related to secondary metabolism.
PMC3781838	GENETIC VARIATION DURING CHRONIC MELIOIDOSIS	BPSS1138	TRUE	Tellingly, both the B. pseudomallei chronic strains and B. mallei demonstrated genomic reduction across the same regions, such as the genes BPSS1096 to BPSS1112 and BPSS1123 to BPSS1203, which contain gene clusters related to secondary metabolism.
PMC3781838	GENETIC VARIATION DURING CHRONIC MELIOIDOSIS	BPSS1139	TRUE	Tellingly, both the B. pseudomallei chronic strains and B. mallei demonstrated genomic reduction across the same regions, such as the genes BPSS1096 to BPSS1112 and BPSS1123 to BPSS1203, which contain gene clusters related to secondary metabolism.
PMC3781838	GENETIC VARIATION DURING CHRONIC MELIOIDOSIS	BPSS1140	TRUE	Tellingly, both the B. pseudomallei chronic strains and B. mallei demonstrated genomic reduction across the same regions, such as the genes BPSS1096 to BPSS1112 and BPSS1123 to BPSS1203, which contain gene clusters related to secondary metabolism.
PMC3781838	GENETIC VARIATION DURING CHRONIC MELIOIDOSIS	BPSS1141	TRUE	Tellingly, both the B. pseudomallei chronic strains and B. mallei demonstrated genomic reduction across the same regions, such as the genes BPSS1096 to BPSS1112 and BPSS1123 to BPSS1203, which contain gene clusters related to secondary metabolism.
PMC3781838	GENETIC VARIATION DURING CHRONIC MELIOIDOSIS	BPSS1142	TRUE	Tellingly, both the B. pseudomallei chronic strains and B. mallei demonstrated genomic reduction across the same regions, such as the genes BPSS1096 to BPSS1112 and BPSS1123 to BPSS1203, which contain gene clusters related to secondary metabolism.
PMC3781838	GENETIC VARIATION DURING CHRONIC MELIOIDOSIS	BPSS1143	TRUE	Tellingly, both the B. pseudomallei chronic strains and B. mallei demonstrated genomic reduction across the same regions, such as the genes BPSS1096 to BPSS1112 and BPSS1123 to BPSS1203, which contain gene clusters related to secondary metabolism.
PMC3781838	GENETIC VARIATION DURING CHRONIC MELIOIDOSIS	BPSS1144	TRUE	Tellingly, both the B. pseudomallei chronic strains and B. mallei demonstrated genomic reduction across the same regions, such as the genes BPSS1096 to BPSS1112 and BPSS1123 to BPSS1203, which contain gene clusters related to secondary metabolism.
PMC3781838	GENETIC VARIATION DURING CHRONIC MELIOIDOSIS	BPSS1145	TRUE	Tellingly, both the B. pseudomallei chronic strains and B. mallei demonstrated genomic reduction across the same regions, such as the genes BPSS1096 to BPSS1112 and BPSS1123 to BPSS1203, which contain gene clusters related to secondary metabolism.
PMC3781838	GENETIC VARIATION DURING CHRONIC MELIOIDOSIS	BPSS1146	TRUE	Tellingly, both the B. pseudomallei chronic strains and B. mallei demonstrated genomic reduction across the same regions, such as the genes BPSS1096 to BPSS1112 and BPSS1123 to BPSS1203, which contain gene clusters related to secondary metabolism.
PMC3781838	GENETIC VARIATION DURING CHRONIC MELIOIDOSIS	BPSS1147	TRUE	Tellingly, both the B. pseudomallei chronic strains and B. mallei demonstrated genomic reduction across the same regions, such as the genes BPSS1096 to BPSS1112 and BPSS1123 to BPSS1203, which contain gene clusters related to secondary metabolism.
PMC3781838	GENETIC VARIATION DURING CHRONIC MELIOIDOSIS	BPSS1148	TRUE	Tellingly, both the B. pseudomallei chronic strains and B. mallei demonstrated genomic reduction across the same regions, such as the genes BPSS1096 to BPSS1112 and BPSS1123 to BPSS1203, which contain gene clusters related to secondary metabolism.
PMC3781838	GENETIC VARIATION DURING CHRONIC MELIOIDOSIS	BPSS1149	TRUE	Tellingly, both the B. pseudomallei chronic strains and B. mallei demonstrated genomic reduction across the same regions, such as the genes BPSS1096 to BPSS1112 and BPSS1123 to BPSS1203, which contain gene clusters related to secondary metabolism.
PMC3781838	GENETIC VARIATION DURING CHRONIC MELIOIDOSIS	BPSS1150	TRUE	Tellingly, both the B. pseudomallei chronic strains and B. mallei demonstrated genomic reduction across the same regions, such as the genes BPSS1096 to BPSS1112 and BPSS1123 to BPSS1203, which contain gene clusters related to secondary metabolism.
PMC3781838	GENETIC VARIATION DURING CHRONIC MELIOIDOSIS	BPSS1151	TRUE	Tellingly, both the B. pseudomallei chronic strains and B. mallei demonstrated genomic reduction across the same regions, such as the genes BPSS1096 to BPSS1112 and BPSS1123 to BPSS1203, which contain gene clusters related to secondary metabolism.
PMC3781838	GENETIC VARIATION DURING CHRONIC MELIOIDOSIS	BPSS1152	TRUE	Tellingly, both the B. pseudomallei chronic strains and B. mallei demonstrated genomic reduction across the same regions, such as the genes BPSS1096 to BPSS1112 and BPSS1123 to BPSS1203, which contain gene clusters related to secondary metabolism.
PMC3781838	GENETIC VARIATION DURING CHRONIC MELIOIDOSIS	BPSS1153	TRUE	Tellingly, both the B. pseudomallei chronic strains and B. mallei demonstrated genomic reduction across the same regions, such as the genes BPSS1096 to BPSS1112 and BPSS1123 to BPSS1203, which contain gene clusters related to secondary metabolism.
PMC3781838	GENETIC VARIATION DURING CHRONIC MELIOIDOSIS	BPSS1154	TRUE	Tellingly, both the B. pseudomallei chronic strains and B. mallei demonstrated genomic reduction across the same regions, such as the genes BPSS1096 to BPSS1112 and BPSS1123 to BPSS1203, which contain gene clusters related to secondary metabolism.
PMC3781838	GENETIC VARIATION DURING CHRONIC MELIOIDOSIS	BPSS1155	TRUE	Tellingly, both the B. pseudomallei chronic strains and B. mallei demonstrated genomic reduction across the same regions, such as the genes BPSS1096 to BPSS1112 and BPSS1123 to BPSS1203, which contain gene clusters related to secondary metabolism.
PMC3781838	GENETIC VARIATION DURING CHRONIC MELIOIDOSIS	BPSS1156	TRUE	Tellingly, both the B. pseudomallei chronic strains and B. mallei demonstrated genomic reduction across the same regions, such as the genes BPSS1096 to BPSS1112 and BPSS1123 to BPSS1203, which contain gene clusters related to secondary metabolism.
PMC3781838	GENETIC VARIATION DURING CHRONIC MELIOIDOSIS	BPSS1157	TRUE	Tellingly, both the B. pseudomallei chronic strains and B. mallei demonstrated genomic reduction across the same regions, such as the genes BPSS1096 to BPSS1112 and BPSS1123 to BPSS1203, which contain gene clusters related to secondary metabolism.
PMC3781838	GENETIC VARIATION DURING CHRONIC MELIOIDOSIS	BPSS1158	TRUE	Tellingly, both the B. pseudomallei chronic strains and B. mallei demonstrated genomic reduction across the same regions, such as the genes BPSS1096 to BPSS1112 and BPSS1123 to BPSS1203, which contain gene clusters related to secondary metabolism.
PMC3781838	GENETIC VARIATION DURING CHRONIC MELIOIDOSIS	BPSS1159	TRUE	Tellingly, both the B. pseudomallei chronic strains and B. mallei demonstrated genomic reduction across the same regions, such as the genes BPSS1096 to BPSS1112 and BPSS1123 to BPSS1203, which contain gene clusters related to secondary metabolism.
PMC3781838	GENETIC VARIATION DURING CHRONIC MELIOIDOSIS	BPSS1160	TRUE	Tellingly, both the B. pseudomallei chronic strains and B. mallei demonstrated genomic reduction across the same regions, such as the genes BPSS1096 to BPSS1112 and BPSS1123 to BPSS1203, which contain gene clusters related to secondary metabolism.
PMC3781838	GENETIC VARIATION DURING CHRONIC MELIOIDOSIS	BPSS1161	TRUE	Tellingly, both the B. pseudomallei chronic strains and B. mallei demonstrated genomic reduction across the same regions, such as the genes BPSS1096 to BPSS1112 and BPSS1123 to BPSS1203, which contain gene clusters related to secondary metabolism.
PMC3781838	GENETIC VARIATION DURING CHRONIC MELIOIDOSIS	BPSS1162	TRUE	Tellingly, both the B. pseudomallei chronic strains and B. mallei demonstrated genomic reduction across the same regions, such as the genes BPSS1096 to BPSS1112 and BPSS1123 to BPSS1203, which contain gene clusters related to secondary metabolism.
PMC3781838	GENETIC VARIATION DURING CHRONIC MELIOIDOSIS	BPSS1163	TRUE	Tellingly, both the B. pseudomallei chronic strains and B. mallei demonstrated genomic reduction across the same regions, such as the genes BPSS1096 to BPSS1112 and BPSS1123 to BPSS1203, which contain gene clusters related to secondary metabolism.
PMC3781838	GENETIC VARIATION DURING CHRONIC MELIOIDOSIS	BPSS1164	TRUE	Tellingly, both the B. pseudomallei chronic strains and B. mallei demonstrated genomic reduction across the same regions, such as the genes BPSS1096 to BPSS1112 and BPSS1123 to BPSS1203, which contain gene clusters related to secondary metabolism.
PMC3781838	GENETIC VARIATION DURING CHRONIC MELIOIDOSIS	BPSS1165	TRUE	Tellingly, both the B. pseudomallei chronic strains and B. mallei demonstrated genomic reduction across the same regions, such as the genes BPSS1096 to BPSS1112 and BPSS1123 to BPSS1203, which contain gene clusters related to secondary metabolism.
PMC3781838	GENETIC VARIATION DURING CHRONIC MELIOIDOSIS	BPSS1166	TRUE	Tellingly, both the B. pseudomallei chronic strains and B. mallei demonstrated genomic reduction across the same regions, such as the genes BPSS1096 to BPSS1112 and BPSS1123 to BPSS1203, which contain gene clusters related to secondary metabolism.
PMC3781838	GENETIC VARIATION DURING CHRONIC MELIOIDOSIS	BPSS1167	TRUE	Tellingly, both the B. pseudomallei chronic strains and B. mallei demonstrated genomic reduction across the same regions, such as the genes BPSS1096 to BPSS1112 and BPSS1123 to BPSS1203, which contain gene clusters related to secondary metabolism.
PMC3781838	GENETIC VARIATION DURING CHRONIC MELIOIDOSIS	BPSS1168	TRUE	Tellingly, both the B. pseudomallei chronic strains and B. mallei demonstrated genomic reduction across the same regions, such as the genes BPSS1096 to BPSS1112 and BPSS1123 to BPSS1203, which contain gene clusters related to secondary metabolism.
PMC3781838	GENETIC VARIATION DURING CHRONIC MELIOIDOSIS	BPSS1169	TRUE	Tellingly, both the B. pseudomallei chronic strains and B. mallei demonstrated genomic reduction across the same regions, such as the genes BPSS1096 to BPSS1112 and BPSS1123 to BPSS1203, which contain gene clusters related to secondary metabolism.
PMC3781838	GENETIC VARIATION DURING CHRONIC MELIOIDOSIS	BPSS1170	TRUE	Tellingly, both the B. pseudomallei chronic strains and B. mallei demonstrated genomic reduction across the same regions, such as the genes BPSS1096 to BPSS1112 and BPSS1123 to BPSS1203, which contain gene clusters related to secondary metabolism.
PMC3781838	GENETIC VARIATION DURING CHRONIC MELIOIDOSIS	BPSS1171	TRUE	Tellingly, both the B. pseudomallei chronic strains and B. mallei demonstrated genomic reduction across the same regions, such as the genes BPSS1096 to BPSS1112 and BPSS1123 to BPSS1203, which contain gene clusters related to secondary metabolism.
PMC3781838	GENETIC VARIATION DURING CHRONIC MELIOIDOSIS	BPSS1172	TRUE	Tellingly, both the B. pseudomallei chronic strains and B. mallei demonstrated genomic reduction across the same regions, such as the genes BPSS1096 to BPSS1112 and BPSS1123 to BPSS1203, which contain gene clusters related to secondary metabolism.
PMC3781838	GENETIC VARIATION DURING CHRONIC MELIOIDOSIS	BPSS1173	TRUE	Tellingly, both the B. pseudomallei chronic strains and B. mallei demonstrated genomic reduction across the same regions, such as the genes BPSS1096 to BPSS1112 and BPSS1123 to BPSS1203, which contain gene clusters related to secondary metabolism.
PMC3781838	GENETIC VARIATION DURING CHRONIC MELIOIDOSIS	BPSS1174	TRUE	Tellingly, both the B. pseudomallei chronic strains and B. mallei demonstrated genomic reduction across the same regions, such as the genes BPSS1096 to BPSS1112 and BPSS1123 to BPSS1203, which contain gene clusters related to secondary metabolism.
PMC3781838	GENETIC VARIATION DURING CHRONIC MELIOIDOSIS	BPSS1175	TRUE	Tellingly, both the B. pseudomallei chronic strains and B. mallei demonstrated genomic reduction across the same regions, such as the genes BPSS1096 to BPSS1112 and BPSS1123 to BPSS1203, which contain gene clusters related to secondary metabolism.
PMC3781838	GENETIC VARIATION DURING CHRONIC MELIOIDOSIS	BPSS1176	TRUE	Tellingly, both the B. pseudomallei chronic strains and B. mallei demonstrated genomic reduction across the same regions, such as the genes BPSS1096 to BPSS1112 and BPSS1123 to BPSS1203, which contain gene clusters related to secondary metabolism.
PMC3781838	GENETIC VARIATION DURING CHRONIC MELIOIDOSIS	BPSS1177	TRUE	Tellingly, both the B. pseudomallei chronic strains and B. mallei demonstrated genomic reduction across the same regions, such as the genes BPSS1096 to BPSS1112 and BPSS1123 to BPSS1203, which contain gene clusters related to secondary metabolism.
PMC3781838	GENETIC VARIATION DURING CHRONIC MELIOIDOSIS	BPSS1178	TRUE	Tellingly, both the B. pseudomallei chronic strains and B. mallei demonstrated genomic reduction across the same regions, such as the genes BPSS1096 to BPSS1112 and BPSS1123 to BPSS1203, which contain gene clusters related to secondary metabolism.
PMC3781838	GENETIC VARIATION DURING CHRONIC MELIOIDOSIS	BPSS1179	TRUE	Tellingly, both the B. pseudomallei chronic strains and B. mallei demonstrated genomic reduction across the same regions, such as the genes BPSS1096 to BPSS1112 and BPSS1123 to BPSS1203, which contain gene clusters related to secondary metabolism.
PMC3781838	GENETIC VARIATION DURING CHRONIC MELIOIDOSIS	BPSS1180	TRUE	Tellingly, both the B. pseudomallei chronic strains and B. mallei demonstrated genomic reduction across the same regions, such as the genes BPSS1096 to BPSS1112 and BPSS1123 to BPSS1203, which contain gene clusters related to secondary metabolism.
PMC3781838	GENETIC VARIATION DURING CHRONIC MELIOIDOSIS	BPSS1181	TRUE	Tellingly, both the B. pseudomallei chronic strains and B. mallei demonstrated genomic reduction across the same regions, such as the genes BPSS1096 to BPSS1112 and BPSS1123 to BPSS1203, which contain gene clusters related to secondary metabolism.
PMC3781838	GENETIC VARIATION DURING CHRONIC MELIOIDOSIS	BPSS1182	TRUE	Tellingly, both the B. pseudomallei chronic strains and B. mallei demonstrated genomic reduction across the same regions, such as the genes BPSS1096 to BPSS1112 and BPSS1123 to BPSS1203, which contain gene clusters related to secondary metabolism.
PMC3781838	GENETIC VARIATION DURING CHRONIC MELIOIDOSIS	BPSS1183	TRUE	Tellingly, both the B. pseudomallei chronic strains and B. mallei demonstrated genomic reduction across the same regions, such as the genes BPSS1096 to BPSS1112 and BPSS1123 to BPSS1203, which contain gene clusters related to secondary metabolism.
PMC3781838	GENETIC VARIATION DURING CHRONIC MELIOIDOSIS	BPSS1184	TRUE	Tellingly, both the B. pseudomallei chronic strains and B. mallei demonstrated genomic reduction across the same regions, such as the genes BPSS1096 to BPSS1112 and BPSS1123 to BPSS1203, which contain gene clusters related to secondary metabolism.
PMC3781838	GENETIC VARIATION DURING CHRONIC MELIOIDOSIS	BPSS1185	TRUE	Tellingly, both the B. pseudomallei chronic strains and B. mallei demonstrated genomic reduction across the same regions, such as the genes BPSS1096 to BPSS1112 and BPSS1123 to BPSS1203, which contain gene clusters related to secondary metabolism.
PMC3781838	GENETIC VARIATION DURING CHRONIC MELIOIDOSIS	BPSS1185a	TRUE	Tellingly, both the B. pseudomallei chronic strains and B. mallei demonstrated genomic reduction across the same regions, such as the genes BPSS1096 to BPSS1112 and BPSS1123 to BPSS1203, which contain gene clusters related to secondary metabolism.
PMC3781838	GENETIC VARIATION DURING CHRONIC MELIOIDOSIS	BPSS1187	TRUE	Tellingly, both the B. pseudomallei chronic strains and B. mallei demonstrated genomic reduction across the same regions, such as the genes BPSS1096 to BPSS1112 and BPSS1123 to BPSS1203, which contain gene clusters related to secondary metabolism.
PMC3781838	GENETIC VARIATION DURING CHRONIC MELIOIDOSIS	BPSS1188	TRUE	Tellingly, both the B. pseudomallei chronic strains and B. mallei demonstrated genomic reduction across the same regions, such as the genes BPSS1096 to BPSS1112 and BPSS1123 to BPSS1203, which contain gene clusters related to secondary metabolism.
PMC3781838	GENETIC VARIATION DURING CHRONIC MELIOIDOSIS	BPSS1190	TRUE	Tellingly, both the B. pseudomallei chronic strains and B. mallei demonstrated genomic reduction across the same regions, such as the genes BPSS1096 to BPSS1112 and BPSS1123 to BPSS1203, which contain gene clusters related to secondary metabolism.
PMC3781838	GENETIC VARIATION DURING CHRONIC MELIOIDOSIS	BPSS1191	TRUE	Tellingly, both the B. pseudomallei chronic strains and B. mallei demonstrated genomic reduction across the same regions, such as the genes BPSS1096 to BPSS1112 and BPSS1123 to BPSS1203, which contain gene clusters related to secondary metabolism.
PMC3781838	GENETIC VARIATION DURING CHRONIC MELIOIDOSIS	BPSS1192	TRUE	Tellingly, both the B. pseudomallei chronic strains and B. mallei demonstrated genomic reduction across the same regions, such as the genes BPSS1096 to BPSS1112 and BPSS1123 to BPSS1203, which contain gene clusters related to secondary metabolism.
PMC3781838	GENETIC VARIATION DURING CHRONIC MELIOIDOSIS	BPSS1193	TRUE	Tellingly, both the B. pseudomallei chronic strains and B. mallei demonstrated genomic reduction across the same regions, such as the genes BPSS1096 to BPSS1112 and BPSS1123 to BPSS1203, which contain gene clusters related to secondary metabolism.
PMC3781838	GENETIC VARIATION DURING CHRONIC MELIOIDOSIS	BPSS1194	TRUE	Tellingly, both the B. pseudomallei chronic strains and B. mallei demonstrated genomic reduction across the same regions, such as the genes BPSS1096 to BPSS1112 and BPSS1123 to BPSS1203, which contain gene clusters related to secondary metabolism.
PMC3781838	GENETIC VARIATION DURING CHRONIC MELIOIDOSIS	BPSS1195	TRUE	Tellingly, both the B. pseudomallei chronic strains and B. mallei demonstrated genomic reduction across the same regions, such as the genes BPSS1096 to BPSS1112 and BPSS1123 to BPSS1203, which contain gene clusters related to secondary metabolism.
PMC3781838	GENETIC VARIATION DURING CHRONIC MELIOIDOSIS	BPSS1196	TRUE	Tellingly, both the B. pseudomallei chronic strains and B. mallei demonstrated genomic reduction across the same regions, such as the genes BPSS1096 to BPSS1112 and BPSS1123 to BPSS1203, which contain gene clusters related to secondary metabolism.
PMC3781838	GENETIC VARIATION DURING CHRONIC MELIOIDOSIS	BPSS1197	TRUE	Tellingly, both the B. pseudomallei chronic strains and B. mallei demonstrated genomic reduction across the same regions, such as the genes BPSS1096 to BPSS1112 and BPSS1123 to BPSS1203, which contain gene clusters related to secondary metabolism.
PMC3781838	GENETIC VARIATION DURING CHRONIC MELIOIDOSIS	BPSS1198	TRUE	Tellingly, both the B. pseudomallei chronic strains and B. mallei demonstrated genomic reduction across the same regions, such as the genes BPSS1096 to BPSS1112 and BPSS1123 to BPSS1203, which contain gene clusters related to secondary metabolism.
PMC3781838	GENETIC VARIATION DURING CHRONIC MELIOIDOSIS	BPSS1199	TRUE	Tellingly, both the B. pseudomallei chronic strains and B. mallei demonstrated genomic reduction across the same regions, such as the genes BPSS1096 to BPSS1112 and BPSS1123 to BPSS1203, which contain gene clusters related to secondary metabolism.
PMC3781838	GENETIC VARIATION DURING CHRONIC MELIOIDOSIS	BPSS1200	TRUE	Tellingly, both the B. pseudomallei chronic strains and B. mallei demonstrated genomic reduction across the same regions, such as the genes BPSS1096 to BPSS1112 and BPSS1123 to BPSS1203, which contain gene clusters related to secondary metabolism.
PMC3781838	GENETIC VARIATION DURING CHRONIC MELIOIDOSIS	BPSS1201	TRUE	Tellingly, both the B. pseudomallei chronic strains and B. mallei demonstrated genomic reduction across the same regions, such as the genes BPSS1096 to BPSS1112 and BPSS1123 to BPSS1203, which contain gene clusters related to secondary metabolism.
PMC3781838	GENETIC VARIATION DURING CHRONIC MELIOIDOSIS	BPSS1202	TRUE	Tellingly, both the B. pseudomallei chronic strains and B. mallei demonstrated genomic reduction across the same regions, such as the genes BPSS1096 to BPSS1112 and BPSS1123 to BPSS1203, which contain gene clusters related to secondary metabolism.
PMC3781838	GENETIC VARIATION DURING CHRONIC MELIOIDOSIS	BPSS1203	FALSE	Tellingly, both the B. pseudomallei chronic strains and B. mallei demonstrated genomic reduction across the same regions, such as the genes BPSS1096 to BPSS1112 and BPSS1123 to BPSS1203, which contain gene clusters related to secondary metabolism.
PMC3781838	GENETIC VARIATION DURING CHRONIC MELIOIDOSIS	BPSS1483	FALSE	For example, relapsed strains were associated with independent nonsynonymous mutations within the same B. pseudomallei gene BPSS1483 (tetR, a transcriptional regulator), that was not present in the original infecting strain (14).
PMC3772027	Results	BPSL0061.1	FALSE	Notably, more than half of the novel genes were expressed in very specific sets of conditions (Table S5)-for example, BPSL0061.1, encoding a short 31 aa predicted protein, was only detectably expressed in anaerobic conditions, during macrophage infection, and in quorum sensing mutants (Table S2).
PMC3772027	Results	BPSL0073	FALSE	∼20% of the operons (201/1041) were constitutively expressed (≥70 conditions), and often associated with core cellular functions, including DNA replication (BPSL0073-BPSL0075), protein-folding (BPSL2697-BPSL2698) and global transcriptional regulation (BPSL1502-BPSL1506; containing rpoS) (Table S2, S5).
PMC3772027	Results	BPSL0074	TRUE	∼20% of the operons (201/1041) were constitutively expressed (≥70 conditions), and often associated with core cellular functions, including DNA replication (BPSL0073-BPSL0075), protein-folding (BPSL2697-BPSL2698) and global transcriptional regulation (BPSL1502-BPSL1506; containing rpoS) (Table S2, S5).
PMC3772027	Results	BPSL0075	FALSE	∼20% of the operons (201/1041) were constitutively expressed (≥70 conditions), and often associated with core cellular functions, including DNA replication (BPSL0073-BPSL0075), protein-folding (BPSL2697-BPSL2698) and global transcriptional regulation (BPSL1502-BPSL1506; containing rpoS) (Table S2, S5).
PMC3772027	Results	BPSL2697	FALSE	∼20% of the operons (201/1041) were constitutively expressed (≥70 conditions), and often associated with core cellular functions, including DNA replication (BPSL0073-BPSL0075), protein-folding (BPSL2697-BPSL2698) and global transcriptional regulation (BPSL1502-BPSL1506; containing rpoS) (Table S2, S5).
PMC3772027	Results	BPSL2698	FALSE	∼20% of the operons (201/1041) were constitutively expressed (≥70 conditions), and often associated with core cellular functions, including DNA replication (BPSL0073-BPSL0075), protein-folding (BPSL2697-BPSL2698) and global transcriptional regulation (BPSL1502-BPSL1506; containing rpoS) (Table S2, S5).
PMC3772027	Results	BPSL1502	FALSE	∼20% of the operons (201/1041) were constitutively expressed (≥70 conditions), and often associated with core cellular functions, including DNA replication (BPSL0073-BPSL0075), protein-folding (BPSL2697-BPSL2698) and global transcriptional regulation (BPSL1502-BPSL1506; containing rpoS) (Table S2, S5).
PMC3772027	Results	BPSL1503	TRUE	∼20% of the operons (201/1041) were constitutively expressed (≥70 conditions), and often associated with core cellular functions, including DNA replication (BPSL0073-BPSL0075), protein-folding (BPSL2697-BPSL2698) and global transcriptional regulation (BPSL1502-BPSL1506; containing rpoS) (Table S2, S5).
PMC3772027	Results	BPSL1504	TRUE	∼20% of the operons (201/1041) were constitutively expressed (≥70 conditions), and often associated with core cellular functions, including DNA replication (BPSL0073-BPSL0075), protein-folding (BPSL2697-BPSL2698) and global transcriptional regulation (BPSL1502-BPSL1506; containing rpoS) (Table S2, S5).
PMC3772027	Results	BPSL1505	TRUE	∼20% of the operons (201/1041) were constitutively expressed (≥70 conditions), and often associated with core cellular functions, including DNA replication (BPSL0073-BPSL0075), protein-folding (BPSL2697-BPSL2698) and global transcriptional regulation (BPSL1502-BPSL1506; containing rpoS) (Table S2, S5).
PMC3772027	Results	BPSL1506	FALSE	∼20% of the operons (201/1041) were constitutively expressed (≥70 conditions), and often associated with core cellular functions, including DNA replication (BPSL0073-BPSL0075), protein-folding (BPSL2697-BPSL2698) and global transcriptional regulation (BPSL1502-BPSL1506; containing rpoS) (Table S2, S5).
PMC3772027	Results	BPSL2851	FALSE	In contrast, condition-specific operons were often involved in accessory pathways such as phosphonate transport (BPSL2851-BPSL2857; expressed upon long-term heat stress), two component sensing (BPSS1039-BPSS1043, expressed upon zinc exposure) and flagella motility (BPSL0026-BPSL0032; expressed upon cold stress and taurine exposure) (Figure 1C).
PMC3772027	Results	BPSL2852	TRUE	In contrast, condition-specific operons were often involved in accessory pathways such as phosphonate transport (BPSL2851-BPSL2857; expressed upon long-term heat stress), two component sensing (BPSS1039-BPSS1043, expressed upon zinc exposure) and flagella motility (BPSL0026-BPSL0032; expressed upon cold stress and taurine exposure) (Figure 1C).
PMC3772027	Results	BPSL2853	TRUE	In contrast, condition-specific operons were often involved in accessory pathways such as phosphonate transport (BPSL2851-BPSL2857; expressed upon long-term heat stress), two component sensing (BPSS1039-BPSS1043, expressed upon zinc exposure) and flagella motility (BPSL0026-BPSL0032; expressed upon cold stress and taurine exposure) (Figure 1C).
PMC3772027	Results	BPSL2854	TRUE	In contrast, condition-specific operons were often involved in accessory pathways such as phosphonate transport (BPSL2851-BPSL2857; expressed upon long-term heat stress), two component sensing (BPSS1039-BPSS1043, expressed upon zinc exposure) and flagella motility (BPSL0026-BPSL0032; expressed upon cold stress and taurine exposure) (Figure 1C).
PMC3772027	Results	BPSL2855	TRUE	In contrast, condition-specific operons were often involved in accessory pathways such as phosphonate transport (BPSL2851-BPSL2857; expressed upon long-term heat stress), two component sensing (BPSS1039-BPSS1043, expressed upon zinc exposure) and flagella motility (BPSL0026-BPSL0032; expressed upon cold stress and taurine exposure) (Figure 1C).
PMC3772027	Results	BPSL2856	TRUE	In contrast, condition-specific operons were often involved in accessory pathways such as phosphonate transport (BPSL2851-BPSL2857; expressed upon long-term heat stress), two component sensing (BPSS1039-BPSS1043, expressed upon zinc exposure) and flagella motility (BPSL0026-BPSL0032; expressed upon cold stress and taurine exposure) (Figure 1C).
PMC3772027	Results	BPSL2857	FALSE	In contrast, condition-specific operons were often involved in accessory pathways such as phosphonate transport (BPSL2851-BPSL2857; expressed upon long-term heat stress), two component sensing (BPSS1039-BPSS1043, expressed upon zinc exposure) and flagella motility (BPSL0026-BPSL0032; expressed upon cold stress and taurine exposure) (Figure 1C).
PMC3772027	Results	BPSS1039	FALSE	In contrast, condition-specific operons were often involved in accessory pathways such as phosphonate transport (BPSL2851-BPSL2857; expressed upon long-term heat stress), two component sensing (BPSS1039-BPSS1043, expressed upon zinc exposure) and flagella motility (BPSL0026-BPSL0032; expressed upon cold stress and taurine exposure) (Figure 1C).
PMC3772027	Results	BPSS1040	TRUE	In contrast, condition-specific operons were often involved in accessory pathways such as phosphonate transport (BPSL2851-BPSL2857; expressed upon long-term heat stress), two component sensing (BPSS1039-BPSS1043, expressed upon zinc exposure) and flagella motility (BPSL0026-BPSL0032; expressed upon cold stress and taurine exposure) (Figure 1C).
PMC3772027	Results	BPSS1041	TRUE	In contrast, condition-specific operons were often involved in accessory pathways such as phosphonate transport (BPSL2851-BPSL2857; expressed upon long-term heat stress), two component sensing (BPSS1039-BPSS1043, expressed upon zinc exposure) and flagella motility (BPSL0026-BPSL0032; expressed upon cold stress and taurine exposure) (Figure 1C).
PMC3772027	Results	BPSS1042	TRUE	In contrast, condition-specific operons were often involved in accessory pathways such as phosphonate transport (BPSL2851-BPSL2857; expressed upon long-term heat stress), two component sensing (BPSS1039-BPSS1043, expressed upon zinc exposure) and flagella motility (BPSL0026-BPSL0032; expressed upon cold stress and taurine exposure) (Figure 1C).
PMC3772027	Results	BPSS1043	FALSE	In contrast, condition-specific operons were often involved in accessory pathways such as phosphonate transport (BPSL2851-BPSL2857; expressed upon long-term heat stress), two component sensing (BPSS1039-BPSS1043, expressed upon zinc exposure) and flagella motility (BPSL0026-BPSL0032; expressed upon cold stress and taurine exposure) (Figure 1C).
PMC3772027	Results	BPSL0026	FALSE	In contrast, condition-specific operons were often involved in accessory pathways such as phosphonate transport (BPSL2851-BPSL2857; expressed upon long-term heat stress), two component sensing (BPSS1039-BPSS1043, expressed upon zinc exposure) and flagella motility (BPSL0026-BPSL0032; expressed upon cold stress and taurine exposure) (Figure 1C).
PMC3772027	Results	BPSL0027	TRUE	In contrast, condition-specific operons were often involved in accessory pathways such as phosphonate transport (BPSL2851-BPSL2857; expressed upon long-term heat stress), two component sensing (BPSS1039-BPSS1043, expressed upon zinc exposure) and flagella motility (BPSL0026-BPSL0032; expressed upon cold stress and taurine exposure) (Figure 1C).
PMC3772027	Results	BPSL0028	TRUE	In contrast, condition-specific operons were often involved in accessory pathways such as phosphonate transport (BPSL2851-BPSL2857; expressed upon long-term heat stress), two component sensing (BPSS1039-BPSS1043, expressed upon zinc exposure) and flagella motility (BPSL0026-BPSL0032; expressed upon cold stress and taurine exposure) (Figure 1C).
PMC3772027	Results	BPSL0029	TRUE	In contrast, condition-specific operons were often involved in accessory pathways such as phosphonate transport (BPSL2851-BPSL2857; expressed upon long-term heat stress), two component sensing (BPSS1039-BPSS1043, expressed upon zinc exposure) and flagella motility (BPSL0026-BPSL0032; expressed upon cold stress and taurine exposure) (Figure 1C).
PMC3772027	Results	BPSL0030	TRUE	In contrast, condition-specific operons were often involved in accessory pathways such as phosphonate transport (BPSL2851-BPSL2857; expressed upon long-term heat stress), two component sensing (BPSS1039-BPSS1043, expressed upon zinc exposure) and flagella motility (BPSL0026-BPSL0032; expressed upon cold stress and taurine exposure) (Figure 1C).
PMC3772027	Results	BPSL0031	TRUE	In contrast, condition-specific operons were often involved in accessory pathways such as phosphonate transport (BPSL2851-BPSL2857; expressed upon long-term heat stress), two component sensing (BPSS1039-BPSS1043, expressed upon zinc exposure) and flagella motility (BPSL0026-BPSL0032; expressed upon cold stress and taurine exposure) (Figure 1C).
PMC3772027	Results	BPSL0032	FALSE	In contrast, condition-specific operons were often involved in accessory pathways such as phosphonate transport (BPSL2851-BPSL2857; expressed upon long-term heat stress), two component sensing (BPSS1039-BPSS1043, expressed upon zinc exposure) and flagella motility (BPSL0026-BPSL0032; expressed upon cold stress and taurine exposure) (Figure 1C).
PMC3772027	Results	BPSS0665	FALSE	For example, GI14 genes were expressed only under nutrient-deprived conditions or in taurine/sulphur-GI14 contains BPSS0665, a tauD gene homolog involved in taurine metabolism [13].
PMC3772027	Results	BPSL1086	FALSE	For example, one MRCN highly expressed upon heat exposure comprised two clusters-C131, containing genes related to heat-stress (C131, ), and C265, containing the heat-shock sigma factor rpoH and several hypothetical proteins (e.g. BPSL1086, BPSL1961, BPSL2828 and BPSL2829) (Figure 4C).
PMC3772027	Results	BPSL1961	FALSE	For example, one MRCN highly expressed upon heat exposure comprised two clusters-C131, containing genes related to heat-stress (C131, ), and C265, containing the heat-shock sigma factor rpoH and several hypothetical proteins (e.g. BPSL1086, BPSL1961, BPSL2828 and BPSL2829) (Figure 4C).
PMC3772027	Results	BPSL2828	FALSE	For example, one MRCN highly expressed upon heat exposure comprised two clusters-C131, containing genes related to heat-stress (C131, ), and C265, containing the heat-shock sigma factor rpoH and several hypothetical proteins (e.g. BPSL1086, BPSL1961, BPSL2828 and BPSL2829) (Figure 4C).
PMC3772027	Results	BPSL2829	FALSE	For example, one MRCN highly expressed upon heat exposure comprised two clusters-C131, containing genes related to heat-stress (C131, ), and C265, containing the heat-shock sigma factor rpoH and several hypothetical proteins (e.g. BPSL1086, BPSL1961, BPSL2828 and BPSL2829) (Figure 4C).
PMC3772027	Results	BPSS1512	FALSE	For example, we discovered a candidate cis-regulatory motif in C030 (BPSS1512-BPSS1533), which is associated with T3SS3, a known mammalian virulence factor.
PMC3772027	Results	BPSS1513	TRUE	For example, we discovered a candidate cis-regulatory motif in C030 (BPSS1512-BPSS1533), which is associated with T3SS3, a known mammalian virulence factor.
PMC3772027	Results	BPSS1514	TRUE	For example, we discovered a candidate cis-regulatory motif in C030 (BPSS1512-BPSS1533), which is associated with T3SS3, a known mammalian virulence factor.
PMC3772027	Results	BPSS1515	TRUE	For example, we discovered a candidate cis-regulatory motif in C030 (BPSS1512-BPSS1533), which is associated with T3SS3, a known mammalian virulence factor.
PMC3772027	Results	BPSS1516	TRUE	For example, we discovered a candidate cis-regulatory motif in C030 (BPSS1512-BPSS1533), which is associated with T3SS3, a known mammalian virulence factor.
PMC3772027	Results	BPSS1517	TRUE	For example, we discovered a candidate cis-regulatory motif in C030 (BPSS1512-BPSS1533), which is associated with T3SS3, a known mammalian virulence factor.
PMC3772027	Results	BPSS1518	TRUE	For example, we discovered a candidate cis-regulatory motif in C030 (BPSS1512-BPSS1533), which is associated with T3SS3, a known mammalian virulence factor.
PMC3772027	Results	BPSS1519	TRUE	For example, we discovered a candidate cis-regulatory motif in C030 (BPSS1512-BPSS1533), which is associated with T3SS3, a known mammalian virulence factor.
PMC3772027	Results	BPSS1520	TRUE	For example, we discovered a candidate cis-regulatory motif in C030 (BPSS1512-BPSS1533), which is associated with T3SS3, a known mammalian virulence factor.
PMC3772027	Results	BPSS1521	TRUE	For example, we discovered a candidate cis-regulatory motif in C030 (BPSS1512-BPSS1533), which is associated with T3SS3, a known mammalian virulence factor.
PMC3772027	Results	BPSS1522	TRUE	For example, we discovered a candidate cis-regulatory motif in C030 (BPSS1512-BPSS1533), which is associated with T3SS3, a known mammalian virulence factor.
PMC3772027	Results	BPSS1523	TRUE	For example, we discovered a candidate cis-regulatory motif in C030 (BPSS1512-BPSS1533), which is associated with T3SS3, a known mammalian virulence factor.
PMC3772027	Results	BPSS1524	TRUE	For example, we discovered a candidate cis-regulatory motif in C030 (BPSS1512-BPSS1533), which is associated with T3SS3, a known mammalian virulence factor.
PMC3772027	Results	BPSS1525	TRUE	For example, we discovered a candidate cis-regulatory motif in C030 (BPSS1512-BPSS1533), which is associated with T3SS3, a known mammalian virulence factor.
PMC3772027	Results	BPSS1526	TRUE	For example, we discovered a candidate cis-regulatory motif in C030 (BPSS1512-BPSS1533), which is associated with T3SS3, a known mammalian virulence factor.
PMC3772027	Results	BPSS1527	TRUE	For example, we discovered a candidate cis-regulatory motif in C030 (BPSS1512-BPSS1533), which is associated with T3SS3, a known mammalian virulence factor.
PMC3772027	Results	BPSS1528	TRUE	For example, we discovered a candidate cis-regulatory motif in C030 (BPSS1512-BPSS1533), which is associated with T3SS3, a known mammalian virulence factor.
PMC3772027	Results	BPSS1529	TRUE	For example, we discovered a candidate cis-regulatory motif in C030 (BPSS1512-BPSS1533), which is associated with T3SS3, a known mammalian virulence factor.
PMC3772027	Results	BPSS1530	TRUE	For example, we discovered a candidate cis-regulatory motif in C030 (BPSS1512-BPSS1533), which is associated with T3SS3, a known mammalian virulence factor.
PMC3772027	Results	BPSS1531	TRUE	For example, we discovered a candidate cis-regulatory motif in C030 (BPSS1512-BPSS1533), which is associated with T3SS3, a known mammalian virulence factor.
PMC3772027	Results	BPSS1532	TRUE	For example, we discovered a candidate cis-regulatory motif in C030 (BPSS1512-BPSS1533), which is associated with T3SS3, a known mammalian virulence factor.
PMC3772027	Results	BPSS1533	FALSE	For example, we discovered a candidate cis-regulatory motif in C030 (BPSS1512-BPSS1533), which is associated with T3SS3, a known mammalian virulence factor.
PMC3772027	Results	BPSS1512	FALSE	Comparisons of homologs of BPSS1512-BPSS1533 in Bm and Bt revealed that this motif is conserved in all three species, suggesting that it is functionally important.
PMC3772027	Results	BPSS1513	TRUE	Comparisons of homologs of BPSS1512-BPSS1533 in Bm and Bt revealed that this motif is conserved in all three species, suggesting that it is functionally important.
PMC3772027	Results	BPSS1514	TRUE	Comparisons of homologs of BPSS1512-BPSS1533 in Bm and Bt revealed that this motif is conserved in all three species, suggesting that it is functionally important.
PMC3772027	Results	BPSS1515	TRUE	Comparisons of homologs of BPSS1512-BPSS1533 in Bm and Bt revealed that this motif is conserved in all three species, suggesting that it is functionally important.
PMC3772027	Results	BPSS1516	TRUE	Comparisons of homologs of BPSS1512-BPSS1533 in Bm and Bt revealed that this motif is conserved in all three species, suggesting that it is functionally important.
PMC3772027	Results	BPSS1517	TRUE	Comparisons of homologs of BPSS1512-BPSS1533 in Bm and Bt revealed that this motif is conserved in all three species, suggesting that it is functionally important.
PMC3772027	Results	BPSS1518	TRUE	Comparisons of homologs of BPSS1512-BPSS1533 in Bm and Bt revealed that this motif is conserved in all three species, suggesting that it is functionally important.
PMC3772027	Results	BPSS1519	TRUE	Comparisons of homologs of BPSS1512-BPSS1533 in Bm and Bt revealed that this motif is conserved in all three species, suggesting that it is functionally important.
PMC3772027	Results	BPSS1520	TRUE	Comparisons of homologs of BPSS1512-BPSS1533 in Bm and Bt revealed that this motif is conserved in all three species, suggesting that it is functionally important.
PMC3772027	Results	BPSS1521	TRUE	Comparisons of homologs of BPSS1512-BPSS1533 in Bm and Bt revealed that this motif is conserved in all three species, suggesting that it is functionally important.
PMC3772027	Results	BPSS1522	TRUE	Comparisons of homologs of BPSS1512-BPSS1533 in Bm and Bt revealed that this motif is conserved in all three species, suggesting that it is functionally important.
PMC3772027	Results	BPSS1523	TRUE	Comparisons of homologs of BPSS1512-BPSS1533 in Bm and Bt revealed that this motif is conserved in all three species, suggesting that it is functionally important.
PMC3772027	Results	BPSS1524	TRUE	Comparisons of homologs of BPSS1512-BPSS1533 in Bm and Bt revealed that this motif is conserved in all three species, suggesting that it is functionally important.
PMC3772027	Results	BPSS1525	TRUE	Comparisons of homologs of BPSS1512-BPSS1533 in Bm and Bt revealed that this motif is conserved in all three species, suggesting that it is functionally important.
PMC3772027	Results	BPSS1526	TRUE	Comparisons of homologs of BPSS1512-BPSS1533 in Bm and Bt revealed that this motif is conserved in all three species, suggesting that it is functionally important.
PMC3772027	Results	BPSS1527	TRUE	Comparisons of homologs of BPSS1512-BPSS1533 in Bm and Bt revealed that this motif is conserved in all three species, suggesting that it is functionally important.
PMC3772027	Results	BPSS1528	TRUE	Comparisons of homologs of BPSS1512-BPSS1533 in Bm and Bt revealed that this motif is conserved in all three species, suggesting that it is functionally important.
PMC3772027	Results	BPSS1529	TRUE	Comparisons of homologs of BPSS1512-BPSS1533 in Bm and Bt revealed that this motif is conserved in all three species, suggesting that it is functionally important.
PMC3772027	Results	BPSS1530	TRUE	Comparisons of homologs of BPSS1512-BPSS1533 in Bm and Bt revealed that this motif is conserved in all three species, suggesting that it is functionally important.
PMC3772027	Results	BPSS1531	TRUE	Comparisons of homologs of BPSS1512-BPSS1533 in Bm and Bt revealed that this motif is conserved in all three species, suggesting that it is functionally important.
PMC3772027	Results	BPSS1532	TRUE	Comparisons of homologs of BPSS1512-BPSS1533 in Bm and Bt revealed that this motif is conserved in all three species, suggesting that it is functionally important.
PMC3772027	Results	BPSS1533	FALSE	Comparisons of homologs of BPSS1512-BPSS1533 in Bm and Bt revealed that this motif is conserved in all three species, suggesting that it is functionally important.
PMC3772027	Results	BPSL1505	FALSE	The signature contained several genes previously reported to be associated with quorum sensing in Bp, including genes related to stationary phase growth (BPSL1505 (rpoS)), other quorum sensing pathways (BPSS1180 (bpsI2), BPSS1176 (bpsR2)) and oxidative stress (BPSL2863 (dpsA)) [34]-[37] (Table S14).
PMC3772027	Results	BPSS1180	FALSE	The signature contained several genes previously reported to be associated with quorum sensing in Bp, including genes related to stationary phase growth (BPSL1505 (rpoS)), other quorum sensing pathways (BPSS1180 (bpsI2), BPSS1176 (bpsR2)) and oxidative stress (BPSL2863 (dpsA)) [34]-[37] (Table S14).
PMC3772027	Results	BPSS1176	FALSE	The signature contained several genes previously reported to be associated with quorum sensing in Bp, including genes related to stationary phase growth (BPSL1505 (rpoS)), other quorum sensing pathways (BPSS1180 (bpsI2), BPSS1176 (bpsR2)) and oxidative stress (BPSL2863 (dpsA)) [34]-[37] (Table S14).
PMC3772027	Results	BPSL2863	FALSE	The signature contained several genes previously reported to be associated with quorum sensing in Bp, including genes related to stationary phase growth (BPSL1505 (rpoS)), other quorum sensing pathways (BPSS1180 (bpsI2), BPSS1176 (bpsR2)) and oxidative stress (BPSL2863 (dpsA)) [34]-[37] (Table S14).
PMC3772027	Results	BPSS1498	FALSE	Among the upregulated genes, we identified five that might function as potential effector proteins-BPSS1498 (tssD-5), BPSL3319 (fliC), BPSS1525 (bopE), BPSS1529 (bipD) and BPSS1532 (bipB).
PMC3772027	Results	BPSL3319	FALSE	Among the upregulated genes, we identified five that might function as potential effector proteins-BPSS1498 (tssD-5), BPSL3319 (fliC), BPSS1525 (bopE), BPSS1529 (bipD) and BPSS1532 (bipB).
PMC3772027	Results	BPSS1525	FALSE	Among the upregulated genes, we identified five that might function as potential effector proteins-BPSS1498 (tssD-5), BPSL3319 (fliC), BPSS1525 (bopE), BPSS1529 (bipD) and BPSS1532 (bipB).
PMC3772027	Results	BPSS1529	FALSE	Among the upregulated genes, we identified five that might function as potential effector proteins-BPSS1498 (tssD-5), BPSL3319 (fliC), BPSS1525 (bopE), BPSS1529 (bipD) and BPSS1532 (bipB).
PMC3772027	Results	BPSS1532	FALSE	Among the upregulated genes, we identified five that might function as potential effector proteins-BPSS1498 (tssD-5), BPSL3319 (fliC), BPSS1525 (bopE), BPSS1529 (bipD) and BPSS1532 (bipB).
PMC3772027	Results	BPSL1775	FALSE	Other clusters upregulated during lung infection (C080, C446, C087) contained genes involved in ferric ion acquisition, including BPSL1775 (C446), an iron uptake receptor, and the pyochelin genes (pch) and fptA in cluster C087.
PMC3772027	Discussion	BPSL2828	FALSE	For example, we highlighted a set of “hypothetical” protein-coding genes (BPSL2828, BPSL2829) which strongly co-expressed with genes associated with heat-shock and protein unfolding.
PMC3772027	Discussion	BPSL2829	FALSE	For example, we highlighted a set of “hypothetical” protein-coding genes (BPSL2828, BPSL2829) which strongly co-expressed with genes associated with heat-shock and protein unfolding.
PMC3772027	Discussion	BPSL2829	FALSE	Indeed, ongoing in silico analyses by the PATRIC team have revealed that BPSL2829 is a heatshock protein GrpE.
PMC3772027	Figure text	BPSL0026	FALSE	Expression of a predicted flagella operon (BPSL0026-BPSL0032) in a specific condition (taurine exposure).
PMC3772027	Figure text	BPSL0027	TRUE	Expression of a predicted flagella operon (BPSL0026-BPSL0032) in a specific condition (taurine exposure).
PMC3772027	Figure text	BPSL0028	TRUE	Expression of a predicted flagella operon (BPSL0026-BPSL0032) in a specific condition (taurine exposure).
PMC3772027	Figure text	BPSL0029	TRUE	Expression of a predicted flagella operon (BPSL0026-BPSL0032) in a specific condition (taurine exposure).
PMC3772027	Figure text	BPSL0030	TRUE	Expression of a predicted flagella operon (BPSL0026-BPSL0032) in a specific condition (taurine exposure).
PMC3772027	Figure text	BPSL0031	TRUE	Expression of a predicted flagella operon (BPSL0026-BPSL0032) in a specific condition (taurine exposure).
PMC3772027	Figure text	BPSL0032	FALSE	Expression of a predicted flagella operon (BPSL0026-BPSL0032) in a specific condition (taurine exposure).
PMC3772027	Figure text	BPSL0095	FALSE	BPSL0095, a gene coding for hypothetical protein exhibits antisense transcription upon exposure to human serum.
PMC3772027	Supplement caption	BPSS1434	FALSE	BPSS1434 and BPSS1439 are membrane anchored cell surface proteins found on Chr 2 with probe counts of 2 to 10.
PMC3772027	Supplement caption	BPSS1439	FALSE	BPSS1434 and BPSS1439 are membrane anchored cell surface proteins found on Chr 2 with probe counts of 2 to 10.
PMC3772027	Supplement caption	BPSL0074	FALSE	DNA replication genes-BPSL0074 (dnaN) and BPSL0075 (dnaA) from K9LBS; ii.
PMC3772027	Supplement caption	BPSL0075	FALSE	DNA replication genes-BPSL0074 (dnaN) and BPSL0075 (dnaA) from K9LBS; ii.
PMC3772027	Supplement caption	BPSL3319	FALSE	Motility gene-BPSL3319 (fliC) from K942C16hrs; iii.
PMC3772027	Supplement caption	BPSS1546	FALSE	Virulence genes (T3SS3)-BPSS1546 (bsaN), BPSS1525 (bopE), from K9UV1hr; iv.
PMC3772027	Supplement caption	BPSS1525	FALSE	Virulence genes (T3SS3)-BPSS1546 (bsaN), BPSS1525 (bopE), from K9UV1hr; iv.
PMC3772027	Supplement caption	BPSL2800	FALSE	Capsule gene-BPSL2800 (wcbH) from K930NHS.
PMC3772027	Supplement caption	BPSL0393.1	FALSE	BPSL0393.1-F&R, 2.
PMC3772027	Supplement caption	BPSL0706.1	FALSE	BPSL0706.1-F&R, 3.
PMC3772027	Supplement caption	BPSL1304.1	FALSE	BPSL1304.1-F&R, 4.
PMC3772027	Supplement caption	BPSL2880.1	FALSE	BPSL2880.1-F&R, 5.
PMC3772027	Supplement caption	BPSL2882.1	FALSE	BPSL2882.1-F&R, 6.
PMC3772027	Supplement caption	BPSS0035.1	FALSE	BPSS0035.1-F&R, 7.
PMC3772027	Supplement caption	BPSS0279.1	FALSE	BPSS0279.1-F&R, 8.
PMC3772027	Supplement caption	BPSS0818.1	FALSE	BPSS0818.1-F&R, 9.
PMC3772027	Supplement caption	BPSS1773.1	FALSE	BPSS1773.1-F&R, 10.
PMC3772027	Supplement caption	BPSS1927.1	FALSE	BPSS1927.1-F&R and Lane M: 100 bp molecular ladder.
PMC3772027	Supplement caption	BPSL0026	FALSE	Bp operon BpOpr0007 (BPSL0026-BPSL0032).
PMC3772027	Supplement caption	BPSL0027	TRUE	Bp operon BpOpr0007 (BPSL0026-BPSL0032).
PMC3772027	Supplement caption	BPSL0028	TRUE	Bp operon BpOpr0007 (BPSL0026-BPSL0032).
PMC3772027	Supplement caption	BPSL0029	TRUE	Bp operon BpOpr0007 (BPSL0026-BPSL0032).
PMC3772027	Supplement caption	BPSL0030	TRUE	Bp operon BpOpr0007 (BPSL0026-BPSL0032).
PMC3772027	Supplement caption	BPSL0031	TRUE	Bp operon BpOpr0007 (BPSL0026-BPSL0032).
PMC3772027	Supplement caption	BPSL0032	FALSE	Bp operon BpOpr0007 (BPSL0026-BPSL0032).
PMC3772027	Supplement caption	BPSL0502	FALSE	The figure shows concordance of results for most of the genes (except BPSL0502 and BPSL2540) using strand-specific real-time PCR.
PMC3772027	Supplement caption	BPSL2540	FALSE	The figure shows concordance of results for most of the genes (except BPSL0502 and BPSL2540) using strand-specific real-time PCR.
PMC3772027	Supplement caption	BPSS1529	FALSE	During in vivo infection (K9BalbcLungs), two operons belonging to T3SS3 exhibited antisense transcription: BpOpr1082 (BPSS1529 and BPSS1530) and BpOpr1083 (BPSS1531-BPSS1533).
PMC3772027	Supplement caption	BPSS1530	FALSE	During in vivo infection (K9BalbcLungs), two operons belonging to T3SS3 exhibited antisense transcription: BpOpr1082 (BPSS1529 and BPSS1530) and BpOpr1083 (BPSS1531-BPSS1533).
PMC3772027	Supplement caption	BPSS1531	FALSE	During in vivo infection (K9BalbcLungs), two operons belonging to T3SS3 exhibited antisense transcription: BpOpr1082 (BPSS1529 and BPSS1530) and BpOpr1083 (BPSS1531-BPSS1533).
PMC3772027	Supplement caption	BPSS1532	TRUE	During in vivo infection (K9BalbcLungs), two operons belonging to T3SS3 exhibited antisense transcription: BpOpr1082 (BPSS1529 and BPSS1530) and BpOpr1083 (BPSS1531-BPSS1533).
PMC3772027	Supplement caption	BPSS1533	FALSE	During in vivo infection (K9BalbcLungs), two operons belonging to T3SS3 exhibited antisense transcription: BpOpr1082 (BPSS1529 and BPSS1530) and BpOpr1083 (BPSS1531-BPSS1533).
PMC3735121	RESULTS AND DISCUSSION	BPSS1494	FALSE	A 1-bp indel in virG (D512_25678 [or BPSS1494 in K96243]), observed in both MSHR1655 and MSHR6686, resulted in a frameshift that increased protein length from 245 to 854 amino acids (Table 2).
PMC3735121	RESULTS AND DISCUSSION	BPSL1804	FALSE	A loss-of-function indel in the periplasmic multidrug efflux lipoprotein AmrA (encoded by BPSL1804 in K96243) was seen in MSHR1043 but not MSHR6686 or MSHR1655.
PMC3735121	RESULTS AND DISCUSSION	BPSS1096	FALSE	Interestingly, there is substantial parallel gene loss between MSHR6686 and B. mallei; ~141 kb (49.5%) of the loci absent from MSHR6686 are also absent from B. mallei, spanning (in K96243) BPSS1096 to BPSS1112 and BPSS1123 to BPSS1203 (see Table S1).
PMC3735121	RESULTS AND DISCUSSION	BPSS1097	TRUE	Interestingly, there is substantial parallel gene loss between MSHR6686 and B. mallei; ~141 kb (49.5%) of the loci absent from MSHR6686 are also absent from B. mallei, spanning (in K96243) BPSS1096 to BPSS1112 and BPSS1123 to BPSS1203 (see Table S1).
PMC3735121	RESULTS AND DISCUSSION	BPSS1098	TRUE	Interestingly, there is substantial parallel gene loss between MSHR6686 and B. mallei; ~141 kb (49.5%) of the loci absent from MSHR6686 are also absent from B. mallei, spanning (in K96243) BPSS1096 to BPSS1112 and BPSS1123 to BPSS1203 (see Table S1).
PMC3735121	RESULTS AND DISCUSSION	BPSS1099	TRUE	Interestingly, there is substantial parallel gene loss between MSHR6686 and B. mallei; ~141 kb (49.5%) of the loci absent from MSHR6686 are also absent from B. mallei, spanning (in K96243) BPSS1096 to BPSS1112 and BPSS1123 to BPSS1203 (see Table S1).
PMC3735121	RESULTS AND DISCUSSION	BPSS1100	TRUE	Interestingly, there is substantial parallel gene loss between MSHR6686 and B. mallei; ~141 kb (49.5%) of the loci absent from MSHR6686 are also absent from B. mallei, spanning (in K96243) BPSS1096 to BPSS1112 and BPSS1123 to BPSS1203 (see Table S1).
PMC3735121	RESULTS AND DISCUSSION	BPSS1101	TRUE	Interestingly, there is substantial parallel gene loss between MSHR6686 and B. mallei; ~141 kb (49.5%) of the loci absent from MSHR6686 are also absent from B. mallei, spanning (in K96243) BPSS1096 to BPSS1112 and BPSS1123 to BPSS1203 (see Table S1).
PMC3735121	RESULTS AND DISCUSSION	BPSS1102	TRUE	Interestingly, there is substantial parallel gene loss between MSHR6686 and B. mallei; ~141 kb (49.5%) of the loci absent from MSHR6686 are also absent from B. mallei, spanning (in K96243) BPSS1096 to BPSS1112 and BPSS1123 to BPSS1203 (see Table S1).
PMC3735121	RESULTS AND DISCUSSION	BPSS1103	TRUE	Interestingly, there is substantial parallel gene loss between MSHR6686 and B. mallei; ~141 kb (49.5%) of the loci absent from MSHR6686 are also absent from B. mallei, spanning (in K96243) BPSS1096 to BPSS1112 and BPSS1123 to BPSS1203 (see Table S1).
PMC3735121	RESULTS AND DISCUSSION	BPSS1104	TRUE	Interestingly, there is substantial parallel gene loss between MSHR6686 and B. mallei; ~141 kb (49.5%) of the loci absent from MSHR6686 are also absent from B. mallei, spanning (in K96243) BPSS1096 to BPSS1112 and BPSS1123 to BPSS1203 (see Table S1).
PMC3735121	RESULTS AND DISCUSSION	BPSS1105	TRUE	Interestingly, there is substantial parallel gene loss between MSHR6686 and B. mallei; ~141 kb (49.5%) of the loci absent from MSHR6686 are also absent from B. mallei, spanning (in K96243) BPSS1096 to BPSS1112 and BPSS1123 to BPSS1203 (see Table S1).
PMC3735121	RESULTS AND DISCUSSION	BPSS1106	TRUE	Interestingly, there is substantial parallel gene loss between MSHR6686 and B. mallei; ~141 kb (49.5%) of the loci absent from MSHR6686 are also absent from B. mallei, spanning (in K96243) BPSS1096 to BPSS1112 and BPSS1123 to BPSS1203 (see Table S1).
PMC3735121	RESULTS AND DISCUSSION	BPSS1107	TRUE	Interestingly, there is substantial parallel gene loss between MSHR6686 and B. mallei; ~141 kb (49.5%) of the loci absent from MSHR6686 are also absent from B. mallei, spanning (in K96243) BPSS1096 to BPSS1112 and BPSS1123 to BPSS1203 (see Table S1).
PMC3735121	RESULTS AND DISCUSSION	BPSS1108	TRUE	Interestingly, there is substantial parallel gene loss between MSHR6686 and B. mallei; ~141 kb (49.5%) of the loci absent from MSHR6686 are also absent from B. mallei, spanning (in K96243) BPSS1096 to BPSS1112 and BPSS1123 to BPSS1203 (see Table S1).
PMC3735121	RESULTS AND DISCUSSION	BPSS1109	TRUE	Interestingly, there is substantial parallel gene loss between MSHR6686 and B. mallei; ~141 kb (49.5%) of the loci absent from MSHR6686 are also absent from B. mallei, spanning (in K96243) BPSS1096 to BPSS1112 and BPSS1123 to BPSS1203 (see Table S1).
PMC3735121	RESULTS AND DISCUSSION	BPSS1110	TRUE	Interestingly, there is substantial parallel gene loss between MSHR6686 and B. mallei; ~141 kb (49.5%) of the loci absent from MSHR6686 are also absent from B. mallei, spanning (in K96243) BPSS1096 to BPSS1112 and BPSS1123 to BPSS1203 (see Table S1).
PMC3735121	RESULTS AND DISCUSSION	BPSS1111	TRUE	Interestingly, there is substantial parallel gene loss between MSHR6686 and B. mallei; ~141 kb (49.5%) of the loci absent from MSHR6686 are also absent from B. mallei, spanning (in K96243) BPSS1096 to BPSS1112 and BPSS1123 to BPSS1203 (see Table S1).
PMC3735121	RESULTS AND DISCUSSION	BPSSs01	TRUE	Interestingly, there is substantial parallel gene loss between MSHR6686 and B. mallei; ~141 kb (49.5%) of the loci absent from MSHR6686 are also absent from B. mallei, spanning (in K96243) BPSS1096 to BPSS1112 and BPSS1123 to BPSS1203 (see Table S1).
PMC3735121	RESULTS AND DISCUSSION	BPSS1112	FALSE	Interestingly, there is substantial parallel gene loss between MSHR6686 and B. mallei; ~141 kb (49.5%) of the loci absent from MSHR6686 are also absent from B. mallei, spanning (in K96243) BPSS1096 to BPSS1112 and BPSS1123 to BPSS1203 (see Table S1).
PMC3735121	RESULTS AND DISCUSSION	BPSS1123	FALSE	Interestingly, there is substantial parallel gene loss between MSHR6686 and B. mallei; ~141 kb (49.5%) of the loci absent from MSHR6686 are also absent from B. mallei, spanning (in K96243) BPSS1096 to BPSS1112 and BPSS1123 to BPSS1203 (see Table S1).
PMC3735121	RESULTS AND DISCUSSION	BPSS1124	TRUE	Interestingly, there is substantial parallel gene loss between MSHR6686 and B. mallei; ~141 kb (49.5%) of the loci absent from MSHR6686 are also absent from B. mallei, spanning (in K96243) BPSS1096 to BPSS1112 and BPSS1123 to BPSS1203 (see Table S1).
PMC3735121	RESULTS AND DISCUSSION	BPSS1125	TRUE	Interestingly, there is substantial parallel gene loss between MSHR6686 and B. mallei; ~141 kb (49.5%) of the loci absent from MSHR6686 are also absent from B. mallei, spanning (in K96243) BPSS1096 to BPSS1112 and BPSS1123 to BPSS1203 (see Table S1).
PMC3735121	RESULTS AND DISCUSSION	BPSS1126	TRUE	Interestingly, there is substantial parallel gene loss between MSHR6686 and B. mallei; ~141 kb (49.5%) of the loci absent from MSHR6686 are also absent from B. mallei, spanning (in K96243) BPSS1096 to BPSS1112 and BPSS1123 to BPSS1203 (see Table S1).
PMC3735121	RESULTS AND DISCUSSION	BPSS1127	TRUE	Interestingly, there is substantial parallel gene loss between MSHR6686 and B. mallei; ~141 kb (49.5%) of the loci absent from MSHR6686 are also absent from B. mallei, spanning (in K96243) BPSS1096 to BPSS1112 and BPSS1123 to BPSS1203 (see Table S1).
PMC3735121	RESULTS AND DISCUSSION	BPSS1128	TRUE	Interestingly, there is substantial parallel gene loss between MSHR6686 and B. mallei; ~141 kb (49.5%) of the loci absent from MSHR6686 are also absent from B. mallei, spanning (in K96243) BPSS1096 to BPSS1112 and BPSS1123 to BPSS1203 (see Table S1).
PMC3735121	RESULTS AND DISCUSSION	BPSS1129	TRUE	Interestingly, there is substantial parallel gene loss between MSHR6686 and B. mallei; ~141 kb (49.5%) of the loci absent from MSHR6686 are also absent from B. mallei, spanning (in K96243) BPSS1096 to BPSS1112 and BPSS1123 to BPSS1203 (see Table S1).
PMC3735121	RESULTS AND DISCUSSION	BPSS1130	TRUE	Interestingly, there is substantial parallel gene loss between MSHR6686 and B. mallei; ~141 kb (49.5%) of the loci absent from MSHR6686 are also absent from B. mallei, spanning (in K96243) BPSS1096 to BPSS1112 and BPSS1123 to BPSS1203 (see Table S1).
PMC3735121	RESULTS AND DISCUSSION	BPSS1131	TRUE	Interestingly, there is substantial parallel gene loss between MSHR6686 and B. mallei; ~141 kb (49.5%) of the loci absent from MSHR6686 are also absent from B. mallei, spanning (in K96243) BPSS1096 to BPSS1112 and BPSS1123 to BPSS1203 (see Table S1).
PMC3735121	RESULTS AND DISCUSSION	BPSS1132	TRUE	Interestingly, there is substantial parallel gene loss between MSHR6686 and B. mallei; ~141 kb (49.5%) of the loci absent from MSHR6686 are also absent from B. mallei, spanning (in K96243) BPSS1096 to BPSS1112 and BPSS1123 to BPSS1203 (see Table S1).
PMC3735121	RESULTS AND DISCUSSION	BPSS1133	TRUE	Interestingly, there is substantial parallel gene loss between MSHR6686 and B. mallei; ~141 kb (49.5%) of the loci absent from MSHR6686 are also absent from B. mallei, spanning (in K96243) BPSS1096 to BPSS1112 and BPSS1123 to BPSS1203 (see Table S1).
PMC3735121	RESULTS AND DISCUSSION	BPSS1134	TRUE	Interestingly, there is substantial parallel gene loss between MSHR6686 and B. mallei; ~141 kb (49.5%) of the loci absent from MSHR6686 are also absent from B. mallei, spanning (in K96243) BPSS1096 to BPSS1112 and BPSS1123 to BPSS1203 (see Table S1).
PMC3735121	RESULTS AND DISCUSSION	BPSS1135	TRUE	Interestingly, there is substantial parallel gene loss between MSHR6686 and B. mallei; ~141 kb (49.5%) of the loci absent from MSHR6686 are also absent from B. mallei, spanning (in K96243) BPSS1096 to BPSS1112 and BPSS1123 to BPSS1203 (see Table S1).
PMC3735121	RESULTS AND DISCUSSION	BPSS1136	TRUE	Interestingly, there is substantial parallel gene loss between MSHR6686 and B. mallei; ~141 kb (49.5%) of the loci absent from MSHR6686 are also absent from B. mallei, spanning (in K96243) BPSS1096 to BPSS1112 and BPSS1123 to BPSS1203 (see Table S1).
PMC3735121	RESULTS AND DISCUSSION	BPSS1137	TRUE	Interestingly, there is substantial parallel gene loss between MSHR6686 and B. mallei; ~141 kb (49.5%) of the loci absent from MSHR6686 are also absent from B. mallei, spanning (in K96243) BPSS1096 to BPSS1112 and BPSS1123 to BPSS1203 (see Table S1).
PMC3735121	RESULTS AND DISCUSSION	BPSS1138	TRUE	Interestingly, there is substantial parallel gene loss between MSHR6686 and B. mallei; ~141 kb (49.5%) of the loci absent from MSHR6686 are also absent from B. mallei, spanning (in K96243) BPSS1096 to BPSS1112 and BPSS1123 to BPSS1203 (see Table S1).
PMC3735121	RESULTS AND DISCUSSION	BPSS1139	TRUE	Interestingly, there is substantial parallel gene loss between MSHR6686 and B. mallei; ~141 kb (49.5%) of the loci absent from MSHR6686 are also absent from B. mallei, spanning (in K96243) BPSS1096 to BPSS1112 and BPSS1123 to BPSS1203 (see Table S1).
PMC3735121	RESULTS AND DISCUSSION	BPSS1140	TRUE	Interestingly, there is substantial parallel gene loss between MSHR6686 and B. mallei; ~141 kb (49.5%) of the loci absent from MSHR6686 are also absent from B. mallei, spanning (in K96243) BPSS1096 to BPSS1112 and BPSS1123 to BPSS1203 (see Table S1).
PMC3735121	RESULTS AND DISCUSSION	BPSS1141	TRUE	Interestingly, there is substantial parallel gene loss between MSHR6686 and B. mallei; ~141 kb (49.5%) of the loci absent from MSHR6686 are also absent from B. mallei, spanning (in K96243) BPSS1096 to BPSS1112 and BPSS1123 to BPSS1203 (see Table S1).
PMC3735121	RESULTS AND DISCUSSION	BPSS1142	TRUE	Interestingly, there is substantial parallel gene loss between MSHR6686 and B. mallei; ~141 kb (49.5%) of the loci absent from MSHR6686 are also absent from B. mallei, spanning (in K96243) BPSS1096 to BPSS1112 and BPSS1123 to BPSS1203 (see Table S1).
PMC3735121	RESULTS AND DISCUSSION	BPSS1143	TRUE	Interestingly, there is substantial parallel gene loss between MSHR6686 and B. mallei; ~141 kb (49.5%) of the loci absent from MSHR6686 are also absent from B. mallei, spanning (in K96243) BPSS1096 to BPSS1112 and BPSS1123 to BPSS1203 (see Table S1).
PMC3735121	RESULTS AND DISCUSSION	BPSS1144	TRUE	Interestingly, there is substantial parallel gene loss between MSHR6686 and B. mallei; ~141 kb (49.5%) of the loci absent from MSHR6686 are also absent from B. mallei, spanning (in K96243) BPSS1096 to BPSS1112 and BPSS1123 to BPSS1203 (see Table S1).
PMC3735121	RESULTS AND DISCUSSION	BPSS1145	TRUE	Interestingly, there is substantial parallel gene loss between MSHR6686 and B. mallei; ~141 kb (49.5%) of the loci absent from MSHR6686 are also absent from B. mallei, spanning (in K96243) BPSS1096 to BPSS1112 and BPSS1123 to BPSS1203 (see Table S1).
PMC3735121	RESULTS AND DISCUSSION	BPSS1146	TRUE	Interestingly, there is substantial parallel gene loss between MSHR6686 and B. mallei; ~141 kb (49.5%) of the loci absent from MSHR6686 are also absent from B. mallei, spanning (in K96243) BPSS1096 to BPSS1112 and BPSS1123 to BPSS1203 (see Table S1).
PMC3735121	RESULTS AND DISCUSSION	BPSS1147	TRUE	Interestingly, there is substantial parallel gene loss between MSHR6686 and B. mallei; ~141 kb (49.5%) of the loci absent from MSHR6686 are also absent from B. mallei, spanning (in K96243) BPSS1096 to BPSS1112 and BPSS1123 to BPSS1203 (see Table S1).
PMC3735121	RESULTS AND DISCUSSION	BPSS1148	TRUE	Interestingly, there is substantial parallel gene loss between MSHR6686 and B. mallei; ~141 kb (49.5%) of the loci absent from MSHR6686 are also absent from B. mallei, spanning (in K96243) BPSS1096 to BPSS1112 and BPSS1123 to BPSS1203 (see Table S1).
PMC3735121	RESULTS AND DISCUSSION	BPSS1149	TRUE	Interestingly, there is substantial parallel gene loss between MSHR6686 and B. mallei; ~141 kb (49.5%) of the loci absent from MSHR6686 are also absent from B. mallei, spanning (in K96243) BPSS1096 to BPSS1112 and BPSS1123 to BPSS1203 (see Table S1).
PMC3735121	RESULTS AND DISCUSSION	BPSS1150	TRUE	Interestingly, there is substantial parallel gene loss between MSHR6686 and B. mallei; ~141 kb (49.5%) of the loci absent from MSHR6686 are also absent from B. mallei, spanning (in K96243) BPSS1096 to BPSS1112 and BPSS1123 to BPSS1203 (see Table S1).
PMC3735121	RESULTS AND DISCUSSION	BPSS1151	TRUE	Interestingly, there is substantial parallel gene loss between MSHR6686 and B. mallei; ~141 kb (49.5%) of the loci absent from MSHR6686 are also absent from B. mallei, spanning (in K96243) BPSS1096 to BPSS1112 and BPSS1123 to BPSS1203 (see Table S1).
PMC3735121	RESULTS AND DISCUSSION	BPSS1152	TRUE	Interestingly, there is substantial parallel gene loss between MSHR6686 and B. mallei; ~141 kb (49.5%) of the loci absent from MSHR6686 are also absent from B. mallei, spanning (in K96243) BPSS1096 to BPSS1112 and BPSS1123 to BPSS1203 (see Table S1).
PMC3735121	RESULTS AND DISCUSSION	BPSS1153	TRUE	Interestingly, there is substantial parallel gene loss between MSHR6686 and B. mallei; ~141 kb (49.5%) of the loci absent from MSHR6686 are also absent from B. mallei, spanning (in K96243) BPSS1096 to BPSS1112 and BPSS1123 to BPSS1203 (see Table S1).
PMC3735121	RESULTS AND DISCUSSION	BPSS1154	TRUE	Interestingly, there is substantial parallel gene loss between MSHR6686 and B. mallei; ~141 kb (49.5%) of the loci absent from MSHR6686 are also absent from B. mallei, spanning (in K96243) BPSS1096 to BPSS1112 and BPSS1123 to BPSS1203 (see Table S1).
PMC3735121	RESULTS AND DISCUSSION	BPSS1155	TRUE	Interestingly, there is substantial parallel gene loss between MSHR6686 and B. mallei; ~141 kb (49.5%) of the loci absent from MSHR6686 are also absent from B. mallei, spanning (in K96243) BPSS1096 to BPSS1112 and BPSS1123 to BPSS1203 (see Table S1).
PMC3735121	RESULTS AND DISCUSSION	BPSS1156	TRUE	Interestingly, there is substantial parallel gene loss between MSHR6686 and B. mallei; ~141 kb (49.5%) of the loci absent from MSHR6686 are also absent from B. mallei, spanning (in K96243) BPSS1096 to BPSS1112 and BPSS1123 to BPSS1203 (see Table S1).
PMC3735121	RESULTS AND DISCUSSION	BPSS1157	TRUE	Interestingly, there is substantial parallel gene loss between MSHR6686 and B. mallei; ~141 kb (49.5%) of the loci absent from MSHR6686 are also absent from B. mallei, spanning (in K96243) BPSS1096 to BPSS1112 and BPSS1123 to BPSS1203 (see Table S1).
PMC3735121	RESULTS AND DISCUSSION	BPSS1158	TRUE	Interestingly, there is substantial parallel gene loss between MSHR6686 and B. mallei; ~141 kb (49.5%) of the loci absent from MSHR6686 are also absent from B. mallei, spanning (in K96243) BPSS1096 to BPSS1112 and BPSS1123 to BPSS1203 (see Table S1).
PMC3735121	RESULTS AND DISCUSSION	BPSS1159	TRUE	Interestingly, there is substantial parallel gene loss between MSHR6686 and B. mallei; ~141 kb (49.5%) of the loci absent from MSHR6686 are also absent from B. mallei, spanning (in K96243) BPSS1096 to BPSS1112 and BPSS1123 to BPSS1203 (see Table S1).
PMC3735121	RESULTS AND DISCUSSION	BPSS1160	TRUE	Interestingly, there is substantial parallel gene loss between MSHR6686 and B. mallei; ~141 kb (49.5%) of the loci absent from MSHR6686 are also absent from B. mallei, spanning (in K96243) BPSS1096 to BPSS1112 and BPSS1123 to BPSS1203 (see Table S1).
PMC3735121	RESULTS AND DISCUSSION	BPSS1161	TRUE	Interestingly, there is substantial parallel gene loss between MSHR6686 and B. mallei; ~141 kb (49.5%) of the loci absent from MSHR6686 are also absent from B. mallei, spanning (in K96243) BPSS1096 to BPSS1112 and BPSS1123 to BPSS1203 (see Table S1).
PMC3735121	RESULTS AND DISCUSSION	BPSS1162	TRUE	Interestingly, there is substantial parallel gene loss between MSHR6686 and B. mallei; ~141 kb (49.5%) of the loci absent from MSHR6686 are also absent from B. mallei, spanning (in K96243) BPSS1096 to BPSS1112 and BPSS1123 to BPSS1203 (see Table S1).
PMC3735121	RESULTS AND DISCUSSION	BPSS1163	TRUE	Interestingly, there is substantial parallel gene loss between MSHR6686 and B. mallei; ~141 kb (49.5%) of the loci absent from MSHR6686 are also absent from B. mallei, spanning (in K96243) BPSS1096 to BPSS1112 and BPSS1123 to BPSS1203 (see Table S1).
PMC3735121	RESULTS AND DISCUSSION	BPSS1164	TRUE	Interestingly, there is substantial parallel gene loss between MSHR6686 and B. mallei; ~141 kb (49.5%) of the loci absent from MSHR6686 are also absent from B. mallei, spanning (in K96243) BPSS1096 to BPSS1112 and BPSS1123 to BPSS1203 (see Table S1).
PMC3735121	RESULTS AND DISCUSSION	BPSS1165	TRUE	Interestingly, there is substantial parallel gene loss between MSHR6686 and B. mallei; ~141 kb (49.5%) of the loci absent from MSHR6686 are also absent from B. mallei, spanning (in K96243) BPSS1096 to BPSS1112 and BPSS1123 to BPSS1203 (see Table S1).
PMC3735121	RESULTS AND DISCUSSION	BPSS1166	TRUE	Interestingly, there is substantial parallel gene loss between MSHR6686 and B. mallei; ~141 kb (49.5%) of the loci absent from MSHR6686 are also absent from B. mallei, spanning (in K96243) BPSS1096 to BPSS1112 and BPSS1123 to BPSS1203 (see Table S1).
PMC3735121	RESULTS AND DISCUSSION	BPSS1167	TRUE	Interestingly, there is substantial parallel gene loss between MSHR6686 and B. mallei; ~141 kb (49.5%) of the loci absent from MSHR6686 are also absent from B. mallei, spanning (in K96243) BPSS1096 to BPSS1112 and BPSS1123 to BPSS1203 (see Table S1).
PMC3735121	RESULTS AND DISCUSSION	BPSS1168	TRUE	Interestingly, there is substantial parallel gene loss between MSHR6686 and B. mallei; ~141 kb (49.5%) of the loci absent from MSHR6686 are also absent from B. mallei, spanning (in K96243) BPSS1096 to BPSS1112 and BPSS1123 to BPSS1203 (see Table S1).
PMC3735121	RESULTS AND DISCUSSION	BPSS1169	TRUE	Interestingly, there is substantial parallel gene loss between MSHR6686 and B. mallei; ~141 kb (49.5%) of the loci absent from MSHR6686 are also absent from B. mallei, spanning (in K96243) BPSS1096 to BPSS1112 and BPSS1123 to BPSS1203 (see Table S1).
PMC3735121	RESULTS AND DISCUSSION	BPSS1170	TRUE	Interestingly, there is substantial parallel gene loss between MSHR6686 and B. mallei; ~141 kb (49.5%) of the loci absent from MSHR6686 are also absent from B. mallei, spanning (in K96243) BPSS1096 to BPSS1112 and BPSS1123 to BPSS1203 (see Table S1).
PMC3735121	RESULTS AND DISCUSSION	BPSS1171	TRUE	Interestingly, there is substantial parallel gene loss between MSHR6686 and B. mallei; ~141 kb (49.5%) of the loci absent from MSHR6686 are also absent from B. mallei, spanning (in K96243) BPSS1096 to BPSS1112 and BPSS1123 to BPSS1203 (see Table S1).
PMC3735121	RESULTS AND DISCUSSION	BPSS1172	TRUE	Interestingly, there is substantial parallel gene loss between MSHR6686 and B. mallei; ~141 kb (49.5%) of the loci absent from MSHR6686 are also absent from B. mallei, spanning (in K96243) BPSS1096 to BPSS1112 and BPSS1123 to BPSS1203 (see Table S1).
PMC3735121	RESULTS AND DISCUSSION	BPSS1173	TRUE	Interestingly, there is substantial parallel gene loss between MSHR6686 and B. mallei; ~141 kb (49.5%) of the loci absent from MSHR6686 are also absent from B. mallei, spanning (in K96243) BPSS1096 to BPSS1112 and BPSS1123 to BPSS1203 (see Table S1).
PMC3735121	RESULTS AND DISCUSSION	BPSS1174	TRUE	Interestingly, there is substantial parallel gene loss between MSHR6686 and B. mallei; ~141 kb (49.5%) of the loci absent from MSHR6686 are also absent from B. mallei, spanning (in K96243) BPSS1096 to BPSS1112 and BPSS1123 to BPSS1203 (see Table S1).
PMC3735121	RESULTS AND DISCUSSION	BPSS1175	TRUE	Interestingly, there is substantial parallel gene loss between MSHR6686 and B. mallei; ~141 kb (49.5%) of the loci absent from MSHR6686 are also absent from B. mallei, spanning (in K96243) BPSS1096 to BPSS1112 and BPSS1123 to BPSS1203 (see Table S1).
PMC3735121	RESULTS AND DISCUSSION	BPSS1176	TRUE	Interestingly, there is substantial parallel gene loss between MSHR6686 and B. mallei; ~141 kb (49.5%) of the loci absent from MSHR6686 are also absent from B. mallei, spanning (in K96243) BPSS1096 to BPSS1112 and BPSS1123 to BPSS1203 (see Table S1).
PMC3735121	RESULTS AND DISCUSSION	BPSS1177	TRUE	Interestingly, there is substantial parallel gene loss between MSHR6686 and B. mallei; ~141 kb (49.5%) of the loci absent from MSHR6686 are also absent from B. mallei, spanning (in K96243) BPSS1096 to BPSS1112 and BPSS1123 to BPSS1203 (see Table S1).
PMC3735121	RESULTS AND DISCUSSION	BPSS1178	TRUE	Interestingly, there is substantial parallel gene loss between MSHR6686 and B. mallei; ~141 kb (49.5%) of the loci absent from MSHR6686 are also absent from B. mallei, spanning (in K96243) BPSS1096 to BPSS1112 and BPSS1123 to BPSS1203 (see Table S1).
PMC3735121	RESULTS AND DISCUSSION	BPSS1179	TRUE	Interestingly, there is substantial parallel gene loss between MSHR6686 and B. mallei; ~141 kb (49.5%) of the loci absent from MSHR6686 are also absent from B. mallei, spanning (in K96243) BPSS1096 to BPSS1112 and BPSS1123 to BPSS1203 (see Table S1).
PMC3735121	RESULTS AND DISCUSSION	BPSS1180	TRUE	Interestingly, there is substantial parallel gene loss between MSHR6686 and B. mallei; ~141 kb (49.5%) of the loci absent from MSHR6686 are also absent from B. mallei, spanning (in K96243) BPSS1096 to BPSS1112 and BPSS1123 to BPSS1203 (see Table S1).
PMC3735121	RESULTS AND DISCUSSION	BPSS1181	TRUE	Interestingly, there is substantial parallel gene loss between MSHR6686 and B. mallei; ~141 kb (49.5%) of the loci absent from MSHR6686 are also absent from B. mallei, spanning (in K96243) BPSS1096 to BPSS1112 and BPSS1123 to BPSS1203 (see Table S1).
PMC3735121	RESULTS AND DISCUSSION	BPSS1182	TRUE	Interestingly, there is substantial parallel gene loss between MSHR6686 and B. mallei; ~141 kb (49.5%) of the loci absent from MSHR6686 are also absent from B. mallei, spanning (in K96243) BPSS1096 to BPSS1112 and BPSS1123 to BPSS1203 (see Table S1).
PMC3735121	RESULTS AND DISCUSSION	BPSS1183	TRUE	Interestingly, there is substantial parallel gene loss between MSHR6686 and B. mallei; ~141 kb (49.5%) of the loci absent from MSHR6686 are also absent from B. mallei, spanning (in K96243) BPSS1096 to BPSS1112 and BPSS1123 to BPSS1203 (see Table S1).
PMC3735121	RESULTS AND DISCUSSION	BPSS1184	TRUE	Interestingly, there is substantial parallel gene loss between MSHR6686 and B. mallei; ~141 kb (49.5%) of the loci absent from MSHR6686 are also absent from B. mallei, spanning (in K96243) BPSS1096 to BPSS1112 and BPSS1123 to BPSS1203 (see Table S1).
PMC3735121	RESULTS AND DISCUSSION	BPSS1185	TRUE	Interestingly, there is substantial parallel gene loss between MSHR6686 and B. mallei; ~141 kb (49.5%) of the loci absent from MSHR6686 are also absent from B. mallei, spanning (in K96243) BPSS1096 to BPSS1112 and BPSS1123 to BPSS1203 (see Table S1).
PMC3735121	RESULTS AND DISCUSSION	BPSS1185a	TRUE	Interestingly, there is substantial parallel gene loss between MSHR6686 and B. mallei; ~141 kb (49.5%) of the loci absent from MSHR6686 are also absent from B. mallei, spanning (in K96243) BPSS1096 to BPSS1112 and BPSS1123 to BPSS1203 (see Table S1).
PMC3735121	RESULTS AND DISCUSSION	BPSS1187	TRUE	Interestingly, there is substantial parallel gene loss between MSHR6686 and B. mallei; ~141 kb (49.5%) of the loci absent from MSHR6686 are also absent from B. mallei, spanning (in K96243) BPSS1096 to BPSS1112 and BPSS1123 to BPSS1203 (see Table S1).
PMC3735121	RESULTS AND DISCUSSION	BPSS1188	TRUE	Interestingly, there is substantial parallel gene loss between MSHR6686 and B. mallei; ~141 kb (49.5%) of the loci absent from MSHR6686 are also absent from B. mallei, spanning (in K96243) BPSS1096 to BPSS1112 and BPSS1123 to BPSS1203 (see Table S1).
PMC3735121	RESULTS AND DISCUSSION	BPSS1190	TRUE	Interestingly, there is substantial parallel gene loss between MSHR6686 and B. mallei; ~141 kb (49.5%) of the loci absent from MSHR6686 are also absent from B. mallei, spanning (in K96243) BPSS1096 to BPSS1112 and BPSS1123 to BPSS1203 (see Table S1).
PMC3735121	RESULTS AND DISCUSSION	BPSS1191	TRUE	Interestingly, there is substantial parallel gene loss between MSHR6686 and B. mallei; ~141 kb (49.5%) of the loci absent from MSHR6686 are also absent from B. mallei, spanning (in K96243) BPSS1096 to BPSS1112 and BPSS1123 to BPSS1203 (see Table S1).
PMC3735121	RESULTS AND DISCUSSION	BPSS1192	TRUE	Interestingly, there is substantial parallel gene loss between MSHR6686 and B. mallei; ~141 kb (49.5%) of the loci absent from MSHR6686 are also absent from B. mallei, spanning (in K96243) BPSS1096 to BPSS1112 and BPSS1123 to BPSS1203 (see Table S1).
PMC3735121	RESULTS AND DISCUSSION	BPSS1193	TRUE	Interestingly, there is substantial parallel gene loss between MSHR6686 and B. mallei; ~141 kb (49.5%) of the loci absent from MSHR6686 are also absent from B. mallei, spanning (in K96243) BPSS1096 to BPSS1112 and BPSS1123 to BPSS1203 (see Table S1).
PMC3735121	RESULTS AND DISCUSSION	BPSS1194	TRUE	Interestingly, there is substantial parallel gene loss between MSHR6686 and B. mallei; ~141 kb (49.5%) of the loci absent from MSHR6686 are also absent from B. mallei, spanning (in K96243) BPSS1096 to BPSS1112 and BPSS1123 to BPSS1203 (see Table S1).
PMC3735121	RESULTS AND DISCUSSION	BPSS1195	TRUE	Interestingly, there is substantial parallel gene loss between MSHR6686 and B. mallei; ~141 kb (49.5%) of the loci absent from MSHR6686 are also absent from B. mallei, spanning (in K96243) BPSS1096 to BPSS1112 and BPSS1123 to BPSS1203 (see Table S1).
PMC3735121	RESULTS AND DISCUSSION	BPSS1196	TRUE	Interestingly, there is substantial parallel gene loss between MSHR6686 and B. mallei; ~141 kb (49.5%) of the loci absent from MSHR6686 are also absent from B. mallei, spanning (in K96243) BPSS1096 to BPSS1112 and BPSS1123 to BPSS1203 (see Table S1).
PMC3735121	RESULTS AND DISCUSSION	BPSS1197	TRUE	Interestingly, there is substantial parallel gene loss between MSHR6686 and B. mallei; ~141 kb (49.5%) of the loci absent from MSHR6686 are also absent from B. mallei, spanning (in K96243) BPSS1096 to BPSS1112 and BPSS1123 to BPSS1203 (see Table S1).
PMC3735121	RESULTS AND DISCUSSION	BPSS1198	TRUE	Interestingly, there is substantial parallel gene loss between MSHR6686 and B. mallei; ~141 kb (49.5%) of the loci absent from MSHR6686 are also absent from B. mallei, spanning (in K96243) BPSS1096 to BPSS1112 and BPSS1123 to BPSS1203 (see Table S1).
PMC3735121	RESULTS AND DISCUSSION	BPSS1199	TRUE	Interestingly, there is substantial parallel gene loss between MSHR6686 and B. mallei; ~141 kb (49.5%) of the loci absent from MSHR6686 are also absent from B. mallei, spanning (in K96243) BPSS1096 to BPSS1112 and BPSS1123 to BPSS1203 (see Table S1).
PMC3735121	RESULTS AND DISCUSSION	BPSS1200	TRUE	Interestingly, there is substantial parallel gene loss between MSHR6686 and B. mallei; ~141 kb (49.5%) of the loci absent from MSHR6686 are also absent from B. mallei, spanning (in K96243) BPSS1096 to BPSS1112 and BPSS1123 to BPSS1203 (see Table S1).
PMC3735121	RESULTS AND DISCUSSION	BPSS1201	TRUE	Interestingly, there is substantial parallel gene loss between MSHR6686 and B. mallei; ~141 kb (49.5%) of the loci absent from MSHR6686 are also absent from B. mallei, spanning (in K96243) BPSS1096 to BPSS1112 and BPSS1123 to BPSS1203 (see Table S1).
PMC3735121	RESULTS AND DISCUSSION	BPSS1202	TRUE	Interestingly, there is substantial parallel gene loss between MSHR6686 and B. mallei; ~141 kb (49.5%) of the loci absent from MSHR6686 are also absent from B. mallei, spanning (in K96243) BPSS1096 to BPSS1112 and BPSS1123 to BPSS1203 (see Table S1).
PMC3735121	RESULTS AND DISCUSSION	BPSS1203	FALSE	Interestingly, there is substantial parallel gene loss between MSHR6686 and B. mallei; ~141 kb (49.5%) of the loci absent from MSHR6686 are also absent from B. mallei, spanning (in K96243) BPSS1096 to BPSS1112 and BPSS1123 to BPSS1203 (see Table S1).
PMC3735121	RESULTS AND DISCUSSION	BPSS1249	FALSE	Surprisingly, this deletion affected genes BPSS1249 to BPSS1483 (232 genes, 10% of the replicon) located on chromosome 2 yet did not overlap any deleted loci in MSHR6686 (see Table S1 in the supplemental material).
PMC3735121	RESULTS AND DISCUSSION	BPSS1250	TRUE	Surprisingly, this deletion affected genes BPSS1249 to BPSS1483 (232 genes, 10% of the replicon) located on chromosome 2 yet did not overlap any deleted loci in MSHR6686 (see Table S1 in the supplemental material).
PMC3735121	RESULTS AND DISCUSSION	BPSS1251	TRUE	Surprisingly, this deletion affected genes BPSS1249 to BPSS1483 (232 genes, 10% of the replicon) located on chromosome 2 yet did not overlap any deleted loci in MSHR6686 (see Table S1 in the supplemental material).
PMC3735121	RESULTS AND DISCUSSION	BPSS1252	TRUE	Surprisingly, this deletion affected genes BPSS1249 to BPSS1483 (232 genes, 10% of the replicon) located on chromosome 2 yet did not overlap any deleted loci in MSHR6686 (see Table S1 in the supplemental material).
PMC3735121	RESULTS AND DISCUSSION	BPSS1253	TRUE	Surprisingly, this deletion affected genes BPSS1249 to BPSS1483 (232 genes, 10% of the replicon) located on chromosome 2 yet did not overlap any deleted loci in MSHR6686 (see Table S1 in the supplemental material).
PMC3735121	RESULTS AND DISCUSSION	BPSS1254	TRUE	Surprisingly, this deletion affected genes BPSS1249 to BPSS1483 (232 genes, 10% of the replicon) located on chromosome 2 yet did not overlap any deleted loci in MSHR6686 (see Table S1 in the supplemental material).
PMC3735121	RESULTS AND DISCUSSION	BPSS1255	TRUE	Surprisingly, this deletion affected genes BPSS1249 to BPSS1483 (232 genes, 10% of the replicon) located on chromosome 2 yet did not overlap any deleted loci in MSHR6686 (see Table S1 in the supplemental material).
PMC3735121	RESULTS AND DISCUSSION	BPSS1256	TRUE	Surprisingly, this deletion affected genes BPSS1249 to BPSS1483 (232 genes, 10% of the replicon) located on chromosome 2 yet did not overlap any deleted loci in MSHR6686 (see Table S1 in the supplemental material).
PMC3735121	RESULTS AND DISCUSSION	BPSS1257	TRUE	Surprisingly, this deletion affected genes BPSS1249 to BPSS1483 (232 genes, 10% of the replicon) located on chromosome 2 yet did not overlap any deleted loci in MSHR6686 (see Table S1 in the supplemental material).
PMC3735121	RESULTS AND DISCUSSION	BPSS1258	TRUE	Surprisingly, this deletion affected genes BPSS1249 to BPSS1483 (232 genes, 10% of the replicon) located on chromosome 2 yet did not overlap any deleted loci in MSHR6686 (see Table S1 in the supplemental material).
PMC3735121	RESULTS AND DISCUSSION	BPSS1259	TRUE	Surprisingly, this deletion affected genes BPSS1249 to BPSS1483 (232 genes, 10% of the replicon) located on chromosome 2 yet did not overlap any deleted loci in MSHR6686 (see Table S1 in the supplemental material).
PMC3735121	RESULTS AND DISCUSSION	BPSS1260	TRUE	Surprisingly, this deletion affected genes BPSS1249 to BPSS1483 (232 genes, 10% of the replicon) located on chromosome 2 yet did not overlap any deleted loci in MSHR6686 (see Table S1 in the supplemental material).
PMC3735121	RESULTS AND DISCUSSION	BPSS1261	TRUE	Surprisingly, this deletion affected genes BPSS1249 to BPSS1483 (232 genes, 10% of the replicon) located on chromosome 2 yet did not overlap any deleted loci in MSHR6686 (see Table S1 in the supplemental material).
PMC3735121	RESULTS AND DISCUSSION	BPSS1262	TRUE	Surprisingly, this deletion affected genes BPSS1249 to BPSS1483 (232 genes, 10% of the replicon) located on chromosome 2 yet did not overlap any deleted loci in MSHR6686 (see Table S1 in the supplemental material).
PMC3735121	RESULTS AND DISCUSSION	BPSS1263	TRUE	Surprisingly, this deletion affected genes BPSS1249 to BPSS1483 (232 genes, 10% of the replicon) located on chromosome 2 yet did not overlap any deleted loci in MSHR6686 (see Table S1 in the supplemental material).
PMC3735121	RESULTS AND DISCUSSION	BPSS1264	TRUE	Surprisingly, this deletion affected genes BPSS1249 to BPSS1483 (232 genes, 10% of the replicon) located on chromosome 2 yet did not overlap any deleted loci in MSHR6686 (see Table S1 in the supplemental material).
PMC3735121	RESULTS AND DISCUSSION	BPSS1265	TRUE	Surprisingly, this deletion affected genes BPSS1249 to BPSS1483 (232 genes, 10% of the replicon) located on chromosome 2 yet did not overlap any deleted loci in MSHR6686 (see Table S1 in the supplemental material).
PMC3735121	RESULTS AND DISCUSSION	BPSS1266	TRUE	Surprisingly, this deletion affected genes BPSS1249 to BPSS1483 (232 genes, 10% of the replicon) located on chromosome 2 yet did not overlap any deleted loci in MSHR6686 (see Table S1 in the supplemental material).
PMC3735121	RESULTS AND DISCUSSION	BPSS1267	TRUE	Surprisingly, this deletion affected genes BPSS1249 to BPSS1483 (232 genes, 10% of the replicon) located on chromosome 2 yet did not overlap any deleted loci in MSHR6686 (see Table S1 in the supplemental material).
PMC3735121	RESULTS AND DISCUSSION	BPSS1268	TRUE	Surprisingly, this deletion affected genes BPSS1249 to BPSS1483 (232 genes, 10% of the replicon) located on chromosome 2 yet did not overlap any deleted loci in MSHR6686 (see Table S1 in the supplemental material).
PMC3735121	RESULTS AND DISCUSSION	BPSS1269	TRUE	Surprisingly, this deletion affected genes BPSS1249 to BPSS1483 (232 genes, 10% of the replicon) located on chromosome 2 yet did not overlap any deleted loci in MSHR6686 (see Table S1 in the supplemental material).
PMC3735121	RESULTS AND DISCUSSION	BPSS1270	TRUE	Surprisingly, this deletion affected genes BPSS1249 to BPSS1483 (232 genes, 10% of the replicon) located on chromosome 2 yet did not overlap any deleted loci in MSHR6686 (see Table S1 in the supplemental material).
PMC3735121	RESULTS AND DISCUSSION	BPSS1271	TRUE	Surprisingly, this deletion affected genes BPSS1249 to BPSS1483 (232 genes, 10% of the replicon) located on chromosome 2 yet did not overlap any deleted loci in MSHR6686 (see Table S1 in the supplemental material).
PMC3735121	RESULTS AND DISCUSSION	BPSS1272	TRUE	Surprisingly, this deletion affected genes BPSS1249 to BPSS1483 (232 genes, 10% of the replicon) located on chromosome 2 yet did not overlap any deleted loci in MSHR6686 (see Table S1 in the supplemental material).
PMC3735121	RESULTS AND DISCUSSION	BPSS1273	TRUE	Surprisingly, this deletion affected genes BPSS1249 to BPSS1483 (232 genes, 10% of the replicon) located on chromosome 2 yet did not overlap any deleted loci in MSHR6686 (see Table S1 in the supplemental material).
PMC3735121	RESULTS AND DISCUSSION	BPSS1274	TRUE	Surprisingly, this deletion affected genes BPSS1249 to BPSS1483 (232 genes, 10% of the replicon) located on chromosome 2 yet did not overlap any deleted loci in MSHR6686 (see Table S1 in the supplemental material).
PMC3735121	RESULTS AND DISCUSSION	BPSS1275	TRUE	Surprisingly, this deletion affected genes BPSS1249 to BPSS1483 (232 genes, 10% of the replicon) located on chromosome 2 yet did not overlap any deleted loci in MSHR6686 (see Table S1 in the supplemental material).
PMC3735121	RESULTS AND DISCUSSION	BPSS1276	TRUE	Surprisingly, this deletion affected genes BPSS1249 to BPSS1483 (232 genes, 10% of the replicon) located on chromosome 2 yet did not overlap any deleted loci in MSHR6686 (see Table S1 in the supplemental material).
PMC3735121	RESULTS AND DISCUSSION	BPSS1277	TRUE	Surprisingly, this deletion affected genes BPSS1249 to BPSS1483 (232 genes, 10% of the replicon) located on chromosome 2 yet did not overlap any deleted loci in MSHR6686 (see Table S1 in the supplemental material).
PMC3735121	RESULTS AND DISCUSSION	BPSS1277a	TRUE	Surprisingly, this deletion affected genes BPSS1249 to BPSS1483 (232 genes, 10% of the replicon) located on chromosome 2 yet did not overlap any deleted loci in MSHR6686 (see Table S1 in the supplemental material).
PMC3735121	RESULTS AND DISCUSSION	BPSS1278	TRUE	Surprisingly, this deletion affected genes BPSS1249 to BPSS1483 (232 genes, 10% of the replicon) located on chromosome 2 yet did not overlap any deleted loci in MSHR6686 (see Table S1 in the supplemental material).
PMC3735121	RESULTS AND DISCUSSION	BPSS1278a	TRUE	Surprisingly, this deletion affected genes BPSS1249 to BPSS1483 (232 genes, 10% of the replicon) located on chromosome 2 yet did not overlap any deleted loci in MSHR6686 (see Table S1 in the supplemental material).
PMC3735121	RESULTS AND DISCUSSION	BPSS1279	TRUE	Surprisingly, this deletion affected genes BPSS1249 to BPSS1483 (232 genes, 10% of the replicon) located on chromosome 2 yet did not overlap any deleted loci in MSHR6686 (see Table S1 in the supplemental material).
PMC3735121	RESULTS AND DISCUSSION	BPSS1280	TRUE	Surprisingly, this deletion affected genes BPSS1249 to BPSS1483 (232 genes, 10% of the replicon) located on chromosome 2 yet did not overlap any deleted loci in MSHR6686 (see Table S1 in the supplemental material).
PMC3735121	RESULTS AND DISCUSSION	BPSS1281	TRUE	Surprisingly, this deletion affected genes BPSS1249 to BPSS1483 (232 genes, 10% of the replicon) located on chromosome 2 yet did not overlap any deleted loci in MSHR6686 (see Table S1 in the supplemental material).
PMC3735121	RESULTS AND DISCUSSION	BPSS1282	TRUE	Surprisingly, this deletion affected genes BPSS1249 to BPSS1483 (232 genes, 10% of the replicon) located on chromosome 2 yet did not overlap any deleted loci in MSHR6686 (see Table S1 in the supplemental material).
PMC3735121	RESULTS AND DISCUSSION	BPSS1283	TRUE	Surprisingly, this deletion affected genes BPSS1249 to BPSS1483 (232 genes, 10% of the replicon) located on chromosome 2 yet did not overlap any deleted loci in MSHR6686 (see Table S1 in the supplemental material).
PMC3735121	RESULTS AND DISCUSSION	BPSS1284	TRUE	Surprisingly, this deletion affected genes BPSS1249 to BPSS1483 (232 genes, 10% of the replicon) located on chromosome 2 yet did not overlap any deleted loci in MSHR6686 (see Table S1 in the supplemental material).
PMC3735121	RESULTS AND DISCUSSION	BPSS1285	TRUE	Surprisingly, this deletion affected genes BPSS1249 to BPSS1483 (232 genes, 10% of the replicon) located on chromosome 2 yet did not overlap any deleted loci in MSHR6686 (see Table S1 in the supplemental material).
PMC3735121	RESULTS AND DISCUSSION	BPSS1286	TRUE	Surprisingly, this deletion affected genes BPSS1249 to BPSS1483 (232 genes, 10% of the replicon) located on chromosome 2 yet did not overlap any deleted loci in MSHR6686 (see Table S1 in the supplemental material).
PMC3735121	RESULTS AND DISCUSSION	BPSS1286a	TRUE	Surprisingly, this deletion affected genes BPSS1249 to BPSS1483 (232 genes, 10% of the replicon) located on chromosome 2 yet did not overlap any deleted loci in MSHR6686 (see Table S1 in the supplemental material).
PMC3735121	RESULTS AND DISCUSSION	BPSS1287	TRUE	Surprisingly, this deletion affected genes BPSS1249 to BPSS1483 (232 genes, 10% of the replicon) located on chromosome 2 yet did not overlap any deleted loci in MSHR6686 (see Table S1 in the supplemental material).
PMC3735121	RESULTS AND DISCUSSION	BPSS1288	TRUE	Surprisingly, this deletion affected genes BPSS1249 to BPSS1483 (232 genes, 10% of the replicon) located on chromosome 2 yet did not overlap any deleted loci in MSHR6686 (see Table S1 in the supplemental material).
PMC3735121	RESULTS AND DISCUSSION	BPSS1289	TRUE	Surprisingly, this deletion affected genes BPSS1249 to BPSS1483 (232 genes, 10% of the replicon) located on chromosome 2 yet did not overlap any deleted loci in MSHR6686 (see Table S1 in the supplemental material).
PMC3735121	RESULTS AND DISCUSSION	BPSS1290	TRUE	Surprisingly, this deletion affected genes BPSS1249 to BPSS1483 (232 genes, 10% of the replicon) located on chromosome 2 yet did not overlap any deleted loci in MSHR6686 (see Table S1 in the supplemental material).
PMC3735121	RESULTS AND DISCUSSION	BPSS1291	TRUE	Surprisingly, this deletion affected genes BPSS1249 to BPSS1483 (232 genes, 10% of the replicon) located on chromosome 2 yet did not overlap any deleted loci in MSHR6686 (see Table S1 in the supplemental material).
PMC3735121	RESULTS AND DISCUSSION	BPSS1292	TRUE	Surprisingly, this deletion affected genes BPSS1249 to BPSS1483 (232 genes, 10% of the replicon) located on chromosome 2 yet did not overlap any deleted loci in MSHR6686 (see Table S1 in the supplemental material).
PMC3735121	RESULTS AND DISCUSSION	BPSS1293	TRUE	Surprisingly, this deletion affected genes BPSS1249 to BPSS1483 (232 genes, 10% of the replicon) located on chromosome 2 yet did not overlap any deleted loci in MSHR6686 (see Table S1 in the supplemental material).
PMC3735121	RESULTS AND DISCUSSION	BPSS1294	TRUE	Surprisingly, this deletion affected genes BPSS1249 to BPSS1483 (232 genes, 10% of the replicon) located on chromosome 2 yet did not overlap any deleted loci in MSHR6686 (see Table S1 in the supplemental material).
PMC3735121	RESULTS AND DISCUSSION	BPSS1295	TRUE	Surprisingly, this deletion affected genes BPSS1249 to BPSS1483 (232 genes, 10% of the replicon) located on chromosome 2 yet did not overlap any deleted loci in MSHR6686 (see Table S1 in the supplemental material).
PMC3735121	RESULTS AND DISCUSSION	BPSS1296	TRUE	Surprisingly, this deletion affected genes BPSS1249 to BPSS1483 (232 genes, 10% of the replicon) located on chromosome 2 yet did not overlap any deleted loci in MSHR6686 (see Table S1 in the supplemental material).
PMC3735121	RESULTS AND DISCUSSION	BPSS1297	TRUE	Surprisingly, this deletion affected genes BPSS1249 to BPSS1483 (232 genes, 10% of the replicon) located on chromosome 2 yet did not overlap any deleted loci in MSHR6686 (see Table S1 in the supplemental material).
PMC3735121	RESULTS AND DISCUSSION	BPSS1298	TRUE	Surprisingly, this deletion affected genes BPSS1249 to BPSS1483 (232 genes, 10% of the replicon) located on chromosome 2 yet did not overlap any deleted loci in MSHR6686 (see Table S1 in the supplemental material).
PMC3735121	RESULTS AND DISCUSSION	BPSS1299	TRUE	Surprisingly, this deletion affected genes BPSS1249 to BPSS1483 (232 genes, 10% of the replicon) located on chromosome 2 yet did not overlap any deleted loci in MSHR6686 (see Table S1 in the supplemental material).
PMC3735121	RESULTS AND DISCUSSION	BPSS1300	TRUE	Surprisingly, this deletion affected genes BPSS1249 to BPSS1483 (232 genes, 10% of the replicon) located on chromosome 2 yet did not overlap any deleted loci in MSHR6686 (see Table S1 in the supplemental material).
PMC3735121	RESULTS AND DISCUSSION	BPSS1301	TRUE	Surprisingly, this deletion affected genes BPSS1249 to BPSS1483 (232 genes, 10% of the replicon) located on chromosome 2 yet did not overlap any deleted loci in MSHR6686 (see Table S1 in the supplemental material).
PMC3735121	RESULTS AND DISCUSSION	BPSS1302	TRUE	Surprisingly, this deletion affected genes BPSS1249 to BPSS1483 (232 genes, 10% of the replicon) located on chromosome 2 yet did not overlap any deleted loci in MSHR6686 (see Table S1 in the supplemental material).
PMC3735121	RESULTS AND DISCUSSION	BPSS1303	TRUE	Surprisingly, this deletion affected genes BPSS1249 to BPSS1483 (232 genes, 10% of the replicon) located on chromosome 2 yet did not overlap any deleted loci in MSHR6686 (see Table S1 in the supplemental material).
PMC3735121	RESULTS AND DISCUSSION	BPSS1304	TRUE	Surprisingly, this deletion affected genes BPSS1249 to BPSS1483 (232 genes, 10% of the replicon) located on chromosome 2 yet did not overlap any deleted loci in MSHR6686 (see Table S1 in the supplemental material).
PMC3735121	RESULTS AND DISCUSSION	BPSS1305	TRUE	Surprisingly, this deletion affected genes BPSS1249 to BPSS1483 (232 genes, 10% of the replicon) located on chromosome 2 yet did not overlap any deleted loci in MSHR6686 (see Table S1 in the supplemental material).
PMC3735121	RESULTS AND DISCUSSION	BPSS1306	TRUE	Surprisingly, this deletion affected genes BPSS1249 to BPSS1483 (232 genes, 10% of the replicon) located on chromosome 2 yet did not overlap any deleted loci in MSHR6686 (see Table S1 in the supplemental material).
PMC3735121	RESULTS AND DISCUSSION	BPSS1307	TRUE	Surprisingly, this deletion affected genes BPSS1249 to BPSS1483 (232 genes, 10% of the replicon) located on chromosome 2 yet did not overlap any deleted loci in MSHR6686 (see Table S1 in the supplemental material).
PMC3735121	RESULTS AND DISCUSSION	BPSS1308	TRUE	Surprisingly, this deletion affected genes BPSS1249 to BPSS1483 (232 genes, 10% of the replicon) located on chromosome 2 yet did not overlap any deleted loci in MSHR6686 (see Table S1 in the supplemental material).
PMC3735121	RESULTS AND DISCUSSION	BPSS1309	TRUE	Surprisingly, this deletion affected genes BPSS1249 to BPSS1483 (232 genes, 10% of the replicon) located on chromosome 2 yet did not overlap any deleted loci in MSHR6686 (see Table S1 in the supplemental material).
PMC3735121	RESULTS AND DISCUSSION	BPSS1310	TRUE	Surprisingly, this deletion affected genes BPSS1249 to BPSS1483 (232 genes, 10% of the replicon) located on chromosome 2 yet did not overlap any deleted loci in MSHR6686 (see Table S1 in the supplemental material).
PMC3735121	RESULTS AND DISCUSSION	BPSS1311	TRUE	Surprisingly, this deletion affected genes BPSS1249 to BPSS1483 (232 genes, 10% of the replicon) located on chromosome 2 yet did not overlap any deleted loci in MSHR6686 (see Table S1 in the supplemental material).
PMC3735121	RESULTS AND DISCUSSION	BPSS1311A	TRUE	Surprisingly, this deletion affected genes BPSS1249 to BPSS1483 (232 genes, 10% of the replicon) located on chromosome 2 yet did not overlap any deleted loci in MSHR6686 (see Table S1 in the supplemental material).
PMC3735121	RESULTS AND DISCUSSION	BPSS1312	TRUE	Surprisingly, this deletion affected genes BPSS1249 to BPSS1483 (232 genes, 10% of the replicon) located on chromosome 2 yet did not overlap any deleted loci in MSHR6686 (see Table S1 in the supplemental material).
PMC3735121	RESULTS AND DISCUSSION	BPSS1313	TRUE	Surprisingly, this deletion affected genes BPSS1249 to BPSS1483 (232 genes, 10% of the replicon) located on chromosome 2 yet did not overlap any deleted loci in MSHR6686 (see Table S1 in the supplemental material).
PMC3735121	RESULTS AND DISCUSSION	BPSS1314	TRUE	Surprisingly, this deletion affected genes BPSS1249 to BPSS1483 (232 genes, 10% of the replicon) located on chromosome 2 yet did not overlap any deleted loci in MSHR6686 (see Table S1 in the supplemental material).
PMC3735121	RESULTS AND DISCUSSION	BPSS1315	TRUE	Surprisingly, this deletion affected genes BPSS1249 to BPSS1483 (232 genes, 10% of the replicon) located on chromosome 2 yet did not overlap any deleted loci in MSHR6686 (see Table S1 in the supplemental material).
PMC3735121	RESULTS AND DISCUSSION	BPSS1316	TRUE	Surprisingly, this deletion affected genes BPSS1249 to BPSS1483 (232 genes, 10% of the replicon) located on chromosome 2 yet did not overlap any deleted loci in MSHR6686 (see Table S1 in the supplemental material).
PMC3735121	RESULTS AND DISCUSSION	BPSS1317	TRUE	Surprisingly, this deletion affected genes BPSS1249 to BPSS1483 (232 genes, 10% of the replicon) located on chromosome 2 yet did not overlap any deleted loci in MSHR6686 (see Table S1 in the supplemental material).
PMC3735121	RESULTS AND DISCUSSION	BPSS1318	TRUE	Surprisingly, this deletion affected genes BPSS1249 to BPSS1483 (232 genes, 10% of the replicon) located on chromosome 2 yet did not overlap any deleted loci in MSHR6686 (see Table S1 in the supplemental material).
PMC3735121	RESULTS AND DISCUSSION	BPSS1319	TRUE	Surprisingly, this deletion affected genes BPSS1249 to BPSS1483 (232 genes, 10% of the replicon) located on chromosome 2 yet did not overlap any deleted loci in MSHR6686 (see Table S1 in the supplemental material).
PMC3735121	RESULTS AND DISCUSSION	BPSS1320	TRUE	Surprisingly, this deletion affected genes BPSS1249 to BPSS1483 (232 genes, 10% of the replicon) located on chromosome 2 yet did not overlap any deleted loci in MSHR6686 (see Table S1 in the supplemental material).
PMC3735121	RESULTS AND DISCUSSION	BPSS1321	TRUE	Surprisingly, this deletion affected genes BPSS1249 to BPSS1483 (232 genes, 10% of the replicon) located on chromosome 2 yet did not overlap any deleted loci in MSHR6686 (see Table S1 in the supplemental material).
PMC3735121	RESULTS AND DISCUSSION	BPSS1322	TRUE	Surprisingly, this deletion affected genes BPSS1249 to BPSS1483 (232 genes, 10% of the replicon) located on chromosome 2 yet did not overlap any deleted loci in MSHR6686 (see Table S1 in the supplemental material).
PMC3735121	RESULTS AND DISCUSSION	BPSS1323	TRUE	Surprisingly, this deletion affected genes BPSS1249 to BPSS1483 (232 genes, 10% of the replicon) located on chromosome 2 yet did not overlap any deleted loci in MSHR6686 (see Table S1 in the supplemental material).
PMC3735121	RESULTS AND DISCUSSION	BPSS1324	TRUE	Surprisingly, this deletion affected genes BPSS1249 to BPSS1483 (232 genes, 10% of the replicon) located on chromosome 2 yet did not overlap any deleted loci in MSHR6686 (see Table S1 in the supplemental material).
PMC3735121	RESULTS AND DISCUSSION	BPSS1325	TRUE	Surprisingly, this deletion affected genes BPSS1249 to BPSS1483 (232 genes, 10% of the replicon) located on chromosome 2 yet did not overlap any deleted loci in MSHR6686 (see Table S1 in the supplemental material).
PMC3735121	RESULTS AND DISCUSSION	BPSS1326	TRUE	Surprisingly, this deletion affected genes BPSS1249 to BPSS1483 (232 genes, 10% of the replicon) located on chromosome 2 yet did not overlap any deleted loci in MSHR6686 (see Table S1 in the supplemental material).
PMC3735121	RESULTS AND DISCUSSION	BPSS1327	TRUE	Surprisingly, this deletion affected genes BPSS1249 to BPSS1483 (232 genes, 10% of the replicon) located on chromosome 2 yet did not overlap any deleted loci in MSHR6686 (see Table S1 in the supplemental material).
PMC3735121	RESULTS AND DISCUSSION	BPSS1328	TRUE	Surprisingly, this deletion affected genes BPSS1249 to BPSS1483 (232 genes, 10% of the replicon) located on chromosome 2 yet did not overlap any deleted loci in MSHR6686 (see Table S1 in the supplemental material).
PMC3735121	RESULTS AND DISCUSSION	BPSS1329	TRUE	Surprisingly, this deletion affected genes BPSS1249 to BPSS1483 (232 genes, 10% of the replicon) located on chromosome 2 yet did not overlap any deleted loci in MSHR6686 (see Table S1 in the supplemental material).
PMC3735121	RESULTS AND DISCUSSION	BPSS1330	TRUE	Surprisingly, this deletion affected genes BPSS1249 to BPSS1483 (232 genes, 10% of the replicon) located on chromosome 2 yet did not overlap any deleted loci in MSHR6686 (see Table S1 in the supplemental material).
PMC3735121	RESULTS AND DISCUSSION	BPSS1331	TRUE	Surprisingly, this deletion affected genes BPSS1249 to BPSS1483 (232 genes, 10% of the replicon) located on chromosome 2 yet did not overlap any deleted loci in MSHR6686 (see Table S1 in the supplemental material).
PMC3735121	RESULTS AND DISCUSSION	BPSS1332	TRUE	Surprisingly, this deletion affected genes BPSS1249 to BPSS1483 (232 genes, 10% of the replicon) located on chromosome 2 yet did not overlap any deleted loci in MSHR6686 (see Table S1 in the supplemental material).
PMC3735121	RESULTS AND DISCUSSION	BPSS1333	TRUE	Surprisingly, this deletion affected genes BPSS1249 to BPSS1483 (232 genes, 10% of the replicon) located on chromosome 2 yet did not overlap any deleted loci in MSHR6686 (see Table S1 in the supplemental material).
PMC3735121	RESULTS AND DISCUSSION	BPSS1334	TRUE	Surprisingly, this deletion affected genes BPSS1249 to BPSS1483 (232 genes, 10% of the replicon) located on chromosome 2 yet did not overlap any deleted loci in MSHR6686 (see Table S1 in the supplemental material).
PMC3735121	RESULTS AND DISCUSSION	BPSS1335	TRUE	Surprisingly, this deletion affected genes BPSS1249 to BPSS1483 (232 genes, 10% of the replicon) located on chromosome 2 yet did not overlap any deleted loci in MSHR6686 (see Table S1 in the supplemental material).
PMC3735121	RESULTS AND DISCUSSION	BPSS1336	TRUE	Surprisingly, this deletion affected genes BPSS1249 to BPSS1483 (232 genes, 10% of the replicon) located on chromosome 2 yet did not overlap any deleted loci in MSHR6686 (see Table S1 in the supplemental material).
PMC3735121	RESULTS AND DISCUSSION	BPSS1337	TRUE	Surprisingly, this deletion affected genes BPSS1249 to BPSS1483 (232 genes, 10% of the replicon) located on chromosome 2 yet did not overlap any deleted loci in MSHR6686 (see Table S1 in the supplemental material).
PMC3735121	RESULTS AND DISCUSSION	BPSS1338	TRUE	Surprisingly, this deletion affected genes BPSS1249 to BPSS1483 (232 genes, 10% of the replicon) located on chromosome 2 yet did not overlap any deleted loci in MSHR6686 (see Table S1 in the supplemental material).
PMC3735121	RESULTS AND DISCUSSION	BPSS1339	TRUE	Surprisingly, this deletion affected genes BPSS1249 to BPSS1483 (232 genes, 10% of the replicon) located on chromosome 2 yet did not overlap any deleted loci in MSHR6686 (see Table S1 in the supplemental material).
PMC3735121	RESULTS AND DISCUSSION	BPSS1340	TRUE	Surprisingly, this deletion affected genes BPSS1249 to BPSS1483 (232 genes, 10% of the replicon) located on chromosome 2 yet did not overlap any deleted loci in MSHR6686 (see Table S1 in the supplemental material).
PMC3735121	RESULTS AND DISCUSSION	BPSS1341	TRUE	Surprisingly, this deletion affected genes BPSS1249 to BPSS1483 (232 genes, 10% of the replicon) located on chromosome 2 yet did not overlap any deleted loci in MSHR6686 (see Table S1 in the supplemental material).
PMC3735121	RESULTS AND DISCUSSION	BPSS1342	TRUE	Surprisingly, this deletion affected genes BPSS1249 to BPSS1483 (232 genes, 10% of the replicon) located on chromosome 2 yet did not overlap any deleted loci in MSHR6686 (see Table S1 in the supplemental material).
PMC3735121	RESULTS AND DISCUSSION	BPSS1343	TRUE	Surprisingly, this deletion affected genes BPSS1249 to BPSS1483 (232 genes, 10% of the replicon) located on chromosome 2 yet did not overlap any deleted loci in MSHR6686 (see Table S1 in the supplemental material).
PMC3735121	RESULTS AND DISCUSSION	BPSS1344	TRUE	Surprisingly, this deletion affected genes BPSS1249 to BPSS1483 (232 genes, 10% of the replicon) located on chromosome 2 yet did not overlap any deleted loci in MSHR6686 (see Table S1 in the supplemental material).
PMC3735121	RESULTS AND DISCUSSION	BPSS1345	TRUE	Surprisingly, this deletion affected genes BPSS1249 to BPSS1483 (232 genes, 10% of the replicon) located on chromosome 2 yet did not overlap any deleted loci in MSHR6686 (see Table S1 in the supplemental material).
PMC3735121	RESULTS AND DISCUSSION	BPSS1346	TRUE	Surprisingly, this deletion affected genes BPSS1249 to BPSS1483 (232 genes, 10% of the replicon) located on chromosome 2 yet did not overlap any deleted loci in MSHR6686 (see Table S1 in the supplemental material).
PMC3735121	RESULTS AND DISCUSSION	BPSS1347	TRUE	Surprisingly, this deletion affected genes BPSS1249 to BPSS1483 (232 genes, 10% of the replicon) located on chromosome 2 yet did not overlap any deleted loci in MSHR6686 (see Table S1 in the supplemental material).
PMC3735121	RESULTS AND DISCUSSION	BPSS1348	TRUE	Surprisingly, this deletion affected genes BPSS1249 to BPSS1483 (232 genes, 10% of the replicon) located on chromosome 2 yet did not overlap any deleted loci in MSHR6686 (see Table S1 in the supplemental material).
PMC3735121	RESULTS AND DISCUSSION	BPSS1349	TRUE	Surprisingly, this deletion affected genes BPSS1249 to BPSS1483 (232 genes, 10% of the replicon) located on chromosome 2 yet did not overlap any deleted loci in MSHR6686 (see Table S1 in the supplemental material).
PMC3735121	RESULTS AND DISCUSSION	BPSS1350	TRUE	Surprisingly, this deletion affected genes BPSS1249 to BPSS1483 (232 genes, 10% of the replicon) located on chromosome 2 yet did not overlap any deleted loci in MSHR6686 (see Table S1 in the supplemental material).
PMC3735121	RESULTS AND DISCUSSION	BPSS1351	TRUE	Surprisingly, this deletion affected genes BPSS1249 to BPSS1483 (232 genes, 10% of the replicon) located on chromosome 2 yet did not overlap any deleted loci in MSHR6686 (see Table S1 in the supplemental material).
PMC3735121	RESULTS AND DISCUSSION	BPSS1352	TRUE	Surprisingly, this deletion affected genes BPSS1249 to BPSS1483 (232 genes, 10% of the replicon) located on chromosome 2 yet did not overlap any deleted loci in MSHR6686 (see Table S1 in the supplemental material).
PMC3735121	RESULTS AND DISCUSSION	BPSS1353	TRUE	Surprisingly, this deletion affected genes BPSS1249 to BPSS1483 (232 genes, 10% of the replicon) located on chromosome 2 yet did not overlap any deleted loci in MSHR6686 (see Table S1 in the supplemental material).
PMC3735121	RESULTS AND DISCUSSION	BPSS1354	TRUE	Surprisingly, this deletion affected genes BPSS1249 to BPSS1483 (232 genes, 10% of the replicon) located on chromosome 2 yet did not overlap any deleted loci in MSHR6686 (see Table S1 in the supplemental material).
PMC3735121	RESULTS AND DISCUSSION	BPSS1355	TRUE	Surprisingly, this deletion affected genes BPSS1249 to BPSS1483 (232 genes, 10% of the replicon) located on chromosome 2 yet did not overlap any deleted loci in MSHR6686 (see Table S1 in the supplemental material).
PMC3735121	RESULTS AND DISCUSSION	BPSS1356	TRUE	Surprisingly, this deletion affected genes BPSS1249 to BPSS1483 (232 genes, 10% of the replicon) located on chromosome 2 yet did not overlap any deleted loci in MSHR6686 (see Table S1 in the supplemental material).
PMC3735121	RESULTS AND DISCUSSION	BPSS1357	TRUE	Surprisingly, this deletion affected genes BPSS1249 to BPSS1483 (232 genes, 10% of the replicon) located on chromosome 2 yet did not overlap any deleted loci in MSHR6686 (see Table S1 in the supplemental material).
PMC3735121	RESULTS AND DISCUSSION	BPSS1358	TRUE	Surprisingly, this deletion affected genes BPSS1249 to BPSS1483 (232 genes, 10% of the replicon) located on chromosome 2 yet did not overlap any deleted loci in MSHR6686 (see Table S1 in the supplemental material).
PMC3735121	RESULTS AND DISCUSSION	BPSS1359	TRUE	Surprisingly, this deletion affected genes BPSS1249 to BPSS1483 (232 genes, 10% of the replicon) located on chromosome 2 yet did not overlap any deleted loci in MSHR6686 (see Table S1 in the supplemental material).
PMC3735121	RESULTS AND DISCUSSION	BPSS1360	TRUE	Surprisingly, this deletion affected genes BPSS1249 to BPSS1483 (232 genes, 10% of the replicon) located on chromosome 2 yet did not overlap any deleted loci in MSHR6686 (see Table S1 in the supplemental material).
PMC3735121	RESULTS AND DISCUSSION	BPSS1361	TRUE	Surprisingly, this deletion affected genes BPSS1249 to BPSS1483 (232 genes, 10% of the replicon) located on chromosome 2 yet did not overlap any deleted loci in MSHR6686 (see Table S1 in the supplemental material).
PMC3735121	RESULTS AND DISCUSSION	BPSS1362	TRUE	Surprisingly, this deletion affected genes BPSS1249 to BPSS1483 (232 genes, 10% of the replicon) located on chromosome 2 yet did not overlap any deleted loci in MSHR6686 (see Table S1 in the supplemental material).
PMC3735121	RESULTS AND DISCUSSION	BPSS1363	TRUE	Surprisingly, this deletion affected genes BPSS1249 to BPSS1483 (232 genes, 10% of the replicon) located on chromosome 2 yet did not overlap any deleted loci in MSHR6686 (see Table S1 in the supplemental material).
PMC3735121	RESULTS AND DISCUSSION	BPSS1364	TRUE	Surprisingly, this deletion affected genes BPSS1249 to BPSS1483 (232 genes, 10% of the replicon) located on chromosome 2 yet did not overlap any deleted loci in MSHR6686 (see Table S1 in the supplemental material).
PMC3735121	RESULTS AND DISCUSSION	BPSS1364a	TRUE	Surprisingly, this deletion affected genes BPSS1249 to BPSS1483 (232 genes, 10% of the replicon) located on chromosome 2 yet did not overlap any deleted loci in MSHR6686 (see Table S1 in the supplemental material).
PMC3735121	RESULTS AND DISCUSSION	BPSS1365	TRUE	Surprisingly, this deletion affected genes BPSS1249 to BPSS1483 (232 genes, 10% of the replicon) located on chromosome 2 yet did not overlap any deleted loci in MSHR6686 (see Table S1 in the supplemental material).
PMC3735121	RESULTS AND DISCUSSION	BPSS1366	TRUE	Surprisingly, this deletion affected genes BPSS1249 to BPSS1483 (232 genes, 10% of the replicon) located on chromosome 2 yet did not overlap any deleted loci in MSHR6686 (see Table S1 in the supplemental material).
PMC3735121	RESULTS AND DISCUSSION	BPSS1367	TRUE	Surprisingly, this deletion affected genes BPSS1249 to BPSS1483 (232 genes, 10% of the replicon) located on chromosome 2 yet did not overlap any deleted loci in MSHR6686 (see Table S1 in the supplemental material).
PMC3735121	RESULTS AND DISCUSSION	BPSS1368	TRUE	Surprisingly, this deletion affected genes BPSS1249 to BPSS1483 (232 genes, 10% of the replicon) located on chromosome 2 yet did not overlap any deleted loci in MSHR6686 (see Table S1 in the supplemental material).
PMC3735121	RESULTS AND DISCUSSION	BPSS1369	TRUE	Surprisingly, this deletion affected genes BPSS1249 to BPSS1483 (232 genes, 10% of the replicon) located on chromosome 2 yet did not overlap any deleted loci in MSHR6686 (see Table S1 in the supplemental material).
PMC3735121	RESULTS AND DISCUSSION	BPSS1370	TRUE	Surprisingly, this deletion affected genes BPSS1249 to BPSS1483 (232 genes, 10% of the replicon) located on chromosome 2 yet did not overlap any deleted loci in MSHR6686 (see Table S1 in the supplemental material).
PMC3735121	RESULTS AND DISCUSSION	BPSS1371	TRUE	Surprisingly, this deletion affected genes BPSS1249 to BPSS1483 (232 genes, 10% of the replicon) located on chromosome 2 yet did not overlap any deleted loci in MSHR6686 (see Table S1 in the supplemental material).
PMC3735121	RESULTS AND DISCUSSION	BPSS1372	TRUE	Surprisingly, this deletion affected genes BPSS1249 to BPSS1483 (232 genes, 10% of the replicon) located on chromosome 2 yet did not overlap any deleted loci in MSHR6686 (see Table S1 in the supplemental material).
PMC3735121	RESULTS AND DISCUSSION	BPSS1373	TRUE	Surprisingly, this deletion affected genes BPSS1249 to BPSS1483 (232 genes, 10% of the replicon) located on chromosome 2 yet did not overlap any deleted loci in MSHR6686 (see Table S1 in the supplemental material).
PMC3735121	RESULTS AND DISCUSSION	BPSS1374	TRUE	Surprisingly, this deletion affected genes BPSS1249 to BPSS1483 (232 genes, 10% of the replicon) located on chromosome 2 yet did not overlap any deleted loci in MSHR6686 (see Table S1 in the supplemental material).
PMC3735121	RESULTS AND DISCUSSION	BPSS1375	TRUE	Surprisingly, this deletion affected genes BPSS1249 to BPSS1483 (232 genes, 10% of the replicon) located on chromosome 2 yet did not overlap any deleted loci in MSHR6686 (see Table S1 in the supplemental material).
PMC3735121	RESULTS AND DISCUSSION	BPSS1376	TRUE	Surprisingly, this deletion affected genes BPSS1249 to BPSS1483 (232 genes, 10% of the replicon) located on chromosome 2 yet did not overlap any deleted loci in MSHR6686 (see Table S1 in the supplemental material).
PMC3735121	RESULTS AND DISCUSSION	BPSS1377	TRUE	Surprisingly, this deletion affected genes BPSS1249 to BPSS1483 (232 genes, 10% of the replicon) located on chromosome 2 yet did not overlap any deleted loci in MSHR6686 (see Table S1 in the supplemental material).
PMC3735121	RESULTS AND DISCUSSION	BPSS1378	TRUE	Surprisingly, this deletion affected genes BPSS1249 to BPSS1483 (232 genes, 10% of the replicon) located on chromosome 2 yet did not overlap any deleted loci in MSHR6686 (see Table S1 in the supplemental material).
PMC3735121	RESULTS AND DISCUSSION	BPSS1379	TRUE	Surprisingly, this deletion affected genes BPSS1249 to BPSS1483 (232 genes, 10% of the replicon) located on chromosome 2 yet did not overlap any deleted loci in MSHR6686 (see Table S1 in the supplemental material).
PMC3735121	RESULTS AND DISCUSSION	BPSS1380	TRUE	Surprisingly, this deletion affected genes BPSS1249 to BPSS1483 (232 genes, 10% of the replicon) located on chromosome 2 yet did not overlap any deleted loci in MSHR6686 (see Table S1 in the supplemental material).
PMC3735121	RESULTS AND DISCUSSION	BPSS1381	TRUE	Surprisingly, this deletion affected genes BPSS1249 to BPSS1483 (232 genes, 10% of the replicon) located on chromosome 2 yet did not overlap any deleted loci in MSHR6686 (see Table S1 in the supplemental material).
PMC3735121	RESULTS AND DISCUSSION	BPSS1382	TRUE	Surprisingly, this deletion affected genes BPSS1249 to BPSS1483 (232 genes, 10% of the replicon) located on chromosome 2 yet did not overlap any deleted loci in MSHR6686 (see Table S1 in the supplemental material).
PMC3735121	RESULTS AND DISCUSSION	BPSS1383	TRUE	Surprisingly, this deletion affected genes BPSS1249 to BPSS1483 (232 genes, 10% of the replicon) located on chromosome 2 yet did not overlap any deleted loci in MSHR6686 (see Table S1 in the supplemental material).
PMC3735121	RESULTS AND DISCUSSION	BPSS1383a	TRUE	Surprisingly, this deletion affected genes BPSS1249 to BPSS1483 (232 genes, 10% of the replicon) located on chromosome 2 yet did not overlap any deleted loci in MSHR6686 (see Table S1 in the supplemental material).
PMC3735121	RESULTS AND DISCUSSION	BPSS1384	TRUE	Surprisingly, this deletion affected genes BPSS1249 to BPSS1483 (232 genes, 10% of the replicon) located on chromosome 2 yet did not overlap any deleted loci in MSHR6686 (see Table S1 in the supplemental material).
PMC3735121	RESULTS AND DISCUSSION	BPSS1384a	TRUE	Surprisingly, this deletion affected genes BPSS1249 to BPSS1483 (232 genes, 10% of the replicon) located on chromosome 2 yet did not overlap any deleted loci in MSHR6686 (see Table S1 in the supplemental material).
PMC3735121	RESULTS AND DISCUSSION	BPSS1385	TRUE	Surprisingly, this deletion affected genes BPSS1249 to BPSS1483 (232 genes, 10% of the replicon) located on chromosome 2 yet did not overlap any deleted loci in MSHR6686 (see Table S1 in the supplemental material).
PMC3735121	RESULTS AND DISCUSSION	BPSS1385A	TRUE	Surprisingly, this deletion affected genes BPSS1249 to BPSS1483 (232 genes, 10% of the replicon) located on chromosome 2 yet did not overlap any deleted loci in MSHR6686 (see Table S1 in the supplemental material).
PMC3735121	RESULTS AND DISCUSSION	BPSS1386	TRUE	Surprisingly, this deletion affected genes BPSS1249 to BPSS1483 (232 genes, 10% of the replicon) located on chromosome 2 yet did not overlap any deleted loci in MSHR6686 (see Table S1 in the supplemental material).
PMC3735121	RESULTS AND DISCUSSION	BPSS1387	TRUE	Surprisingly, this deletion affected genes BPSS1249 to BPSS1483 (232 genes, 10% of the replicon) located on chromosome 2 yet did not overlap any deleted loci in MSHR6686 (see Table S1 in the supplemental material).
PMC3735121	RESULTS AND DISCUSSION	BPSS1388	TRUE	Surprisingly, this deletion affected genes BPSS1249 to BPSS1483 (232 genes, 10% of the replicon) located on chromosome 2 yet did not overlap any deleted loci in MSHR6686 (see Table S1 in the supplemental material).
PMC3735121	RESULTS AND DISCUSSION	BPSS1389	TRUE	Surprisingly, this deletion affected genes BPSS1249 to BPSS1483 (232 genes, 10% of the replicon) located on chromosome 2 yet did not overlap any deleted loci in MSHR6686 (see Table S1 in the supplemental material).
PMC3735121	RESULTS AND DISCUSSION	BPSS1390	TRUE	Surprisingly, this deletion affected genes BPSS1249 to BPSS1483 (232 genes, 10% of the replicon) located on chromosome 2 yet did not overlap any deleted loci in MSHR6686 (see Table S1 in the supplemental material).
PMC3735121	RESULTS AND DISCUSSION	BPSS1391	TRUE	Surprisingly, this deletion affected genes BPSS1249 to BPSS1483 (232 genes, 10% of the replicon) located on chromosome 2 yet did not overlap any deleted loci in MSHR6686 (see Table S1 in the supplemental material).
PMC3735121	RESULTS AND DISCUSSION	BPSS1392	TRUE	Surprisingly, this deletion affected genes BPSS1249 to BPSS1483 (232 genes, 10% of the replicon) located on chromosome 2 yet did not overlap any deleted loci in MSHR6686 (see Table S1 in the supplemental material).
PMC3735121	RESULTS AND DISCUSSION	BPSS1393	TRUE	Surprisingly, this deletion affected genes BPSS1249 to BPSS1483 (232 genes, 10% of the replicon) located on chromosome 2 yet did not overlap any deleted loci in MSHR6686 (see Table S1 in the supplemental material).
PMC3735121	RESULTS AND DISCUSSION	BPSS1394	TRUE	Surprisingly, this deletion affected genes BPSS1249 to BPSS1483 (232 genes, 10% of the replicon) located on chromosome 2 yet did not overlap any deleted loci in MSHR6686 (see Table S1 in the supplemental material).
PMC3735121	RESULTS AND DISCUSSION	BPSS1395	TRUE	Surprisingly, this deletion affected genes BPSS1249 to BPSS1483 (232 genes, 10% of the replicon) located on chromosome 2 yet did not overlap any deleted loci in MSHR6686 (see Table S1 in the supplemental material).
PMC3735121	RESULTS AND DISCUSSION	BPSS1396	TRUE	Surprisingly, this deletion affected genes BPSS1249 to BPSS1483 (232 genes, 10% of the replicon) located on chromosome 2 yet did not overlap any deleted loci in MSHR6686 (see Table S1 in the supplemental material).
PMC3735121	RESULTS AND DISCUSSION	BPSS1397	TRUE	Surprisingly, this deletion affected genes BPSS1249 to BPSS1483 (232 genes, 10% of the replicon) located on chromosome 2 yet did not overlap any deleted loci in MSHR6686 (see Table S1 in the supplemental material).
PMC3735121	RESULTS AND DISCUSSION	BPSS1398	TRUE	Surprisingly, this deletion affected genes BPSS1249 to BPSS1483 (232 genes, 10% of the replicon) located on chromosome 2 yet did not overlap any deleted loci in MSHR6686 (see Table S1 in the supplemental material).
PMC3735121	RESULTS AND DISCUSSION	BPSS1399	TRUE	Surprisingly, this deletion affected genes BPSS1249 to BPSS1483 (232 genes, 10% of the replicon) located on chromosome 2 yet did not overlap any deleted loci in MSHR6686 (see Table S1 in the supplemental material).
PMC3735121	RESULTS AND DISCUSSION	BPSS1400	TRUE	Surprisingly, this deletion affected genes BPSS1249 to BPSS1483 (232 genes, 10% of the replicon) located on chromosome 2 yet did not overlap any deleted loci in MSHR6686 (see Table S1 in the supplemental material).
PMC3735121	RESULTS AND DISCUSSION	BPSS1401	TRUE	Surprisingly, this deletion affected genes BPSS1249 to BPSS1483 (232 genes, 10% of the replicon) located on chromosome 2 yet did not overlap any deleted loci in MSHR6686 (see Table S1 in the supplemental material).
PMC3735121	RESULTS AND DISCUSSION	BPSS1402	TRUE	Surprisingly, this deletion affected genes BPSS1249 to BPSS1483 (232 genes, 10% of the replicon) located on chromosome 2 yet did not overlap any deleted loci in MSHR6686 (see Table S1 in the supplemental material).
PMC3735121	RESULTS AND DISCUSSION	BPSS1403	TRUE	Surprisingly, this deletion affected genes BPSS1249 to BPSS1483 (232 genes, 10% of the replicon) located on chromosome 2 yet did not overlap any deleted loci in MSHR6686 (see Table S1 in the supplemental material).
PMC3735121	RESULTS AND DISCUSSION	BPSS1404	TRUE	Surprisingly, this deletion affected genes BPSS1249 to BPSS1483 (232 genes, 10% of the replicon) located on chromosome 2 yet did not overlap any deleted loci in MSHR6686 (see Table S1 in the supplemental material).
PMC3735121	RESULTS AND DISCUSSION	BPSS1405	TRUE	Surprisingly, this deletion affected genes BPSS1249 to BPSS1483 (232 genes, 10% of the replicon) located on chromosome 2 yet did not overlap any deleted loci in MSHR6686 (see Table S1 in the supplemental material).
PMC3735121	RESULTS AND DISCUSSION	BPSS1406	TRUE	Surprisingly, this deletion affected genes BPSS1249 to BPSS1483 (232 genes, 10% of the replicon) located on chromosome 2 yet did not overlap any deleted loci in MSHR6686 (see Table S1 in the supplemental material).
PMC3735121	RESULTS AND DISCUSSION	BPSS1407	TRUE	Surprisingly, this deletion affected genes BPSS1249 to BPSS1483 (232 genes, 10% of the replicon) located on chromosome 2 yet did not overlap any deleted loci in MSHR6686 (see Table S1 in the supplemental material).
PMC3735121	RESULTS AND DISCUSSION	BPSS1408	TRUE	Surprisingly, this deletion affected genes BPSS1249 to BPSS1483 (232 genes, 10% of the replicon) located on chromosome 2 yet did not overlap any deleted loci in MSHR6686 (see Table S1 in the supplemental material).
PMC3735121	RESULTS AND DISCUSSION	BPSS1409	TRUE	Surprisingly, this deletion affected genes BPSS1249 to BPSS1483 (232 genes, 10% of the replicon) located on chromosome 2 yet did not overlap any deleted loci in MSHR6686 (see Table S1 in the supplemental material).
PMC3735121	RESULTS AND DISCUSSION	BPSS1410	TRUE	Surprisingly, this deletion affected genes BPSS1249 to BPSS1483 (232 genes, 10% of the replicon) located on chromosome 2 yet did not overlap any deleted loci in MSHR6686 (see Table S1 in the supplemental material).
PMC3735121	RESULTS AND DISCUSSION	BPSS1411	TRUE	Surprisingly, this deletion affected genes BPSS1249 to BPSS1483 (232 genes, 10% of the replicon) located on chromosome 2 yet did not overlap any deleted loci in MSHR6686 (see Table S1 in the supplemental material).
PMC3735121	RESULTS AND DISCUSSION	BPSS1412	TRUE	Surprisingly, this deletion affected genes BPSS1249 to BPSS1483 (232 genes, 10% of the replicon) located on chromosome 2 yet did not overlap any deleted loci in MSHR6686 (see Table S1 in the supplemental material).
PMC3735121	RESULTS AND DISCUSSION	BPSS1413	TRUE	Surprisingly, this deletion affected genes BPSS1249 to BPSS1483 (232 genes, 10% of the replicon) located on chromosome 2 yet did not overlap any deleted loci in MSHR6686 (see Table S1 in the supplemental material).
PMC3735121	RESULTS AND DISCUSSION	BPSS1414	TRUE	Surprisingly, this deletion affected genes BPSS1249 to BPSS1483 (232 genes, 10% of the replicon) located on chromosome 2 yet did not overlap any deleted loci in MSHR6686 (see Table S1 in the supplemental material).
PMC3735121	RESULTS AND DISCUSSION	BPSS1415	TRUE	Surprisingly, this deletion affected genes BPSS1249 to BPSS1483 (232 genes, 10% of the replicon) located on chromosome 2 yet did not overlap any deleted loci in MSHR6686 (see Table S1 in the supplemental material).
PMC3735121	RESULTS AND DISCUSSION	BPSS1416	TRUE	Surprisingly, this deletion affected genes BPSS1249 to BPSS1483 (232 genes, 10% of the replicon) located on chromosome 2 yet did not overlap any deleted loci in MSHR6686 (see Table S1 in the supplemental material).
PMC3735121	RESULTS AND DISCUSSION	BPSS1417	TRUE	Surprisingly, this deletion affected genes BPSS1249 to BPSS1483 (232 genes, 10% of the replicon) located on chromosome 2 yet did not overlap any deleted loci in MSHR6686 (see Table S1 in the supplemental material).
PMC3735121	RESULTS AND DISCUSSION	BPSS1418	TRUE	Surprisingly, this deletion affected genes BPSS1249 to BPSS1483 (232 genes, 10% of the replicon) located on chromosome 2 yet did not overlap any deleted loci in MSHR6686 (see Table S1 in the supplemental material).
PMC3735121	RESULTS AND DISCUSSION	BPSS1419	TRUE	Surprisingly, this deletion affected genes BPSS1249 to BPSS1483 (232 genes, 10% of the replicon) located on chromosome 2 yet did not overlap any deleted loci in MSHR6686 (see Table S1 in the supplemental material).
PMC3735121	RESULTS AND DISCUSSION	BPSS1420	TRUE	Surprisingly, this deletion affected genes BPSS1249 to BPSS1483 (232 genes, 10% of the replicon) located on chromosome 2 yet did not overlap any deleted loci in MSHR6686 (see Table S1 in the supplemental material).
PMC3735121	RESULTS AND DISCUSSION	BPSS1421	TRUE	Surprisingly, this deletion affected genes BPSS1249 to BPSS1483 (232 genes, 10% of the replicon) located on chromosome 2 yet did not overlap any deleted loci in MSHR6686 (see Table S1 in the supplemental material).
PMC3735121	RESULTS AND DISCUSSION	BPSS1422	TRUE	Surprisingly, this deletion affected genes BPSS1249 to BPSS1483 (232 genes, 10% of the replicon) located on chromosome 2 yet did not overlap any deleted loci in MSHR6686 (see Table S1 in the supplemental material).
PMC3735121	RESULTS AND DISCUSSION	BPSS1423	TRUE	Surprisingly, this deletion affected genes BPSS1249 to BPSS1483 (232 genes, 10% of the replicon) located on chromosome 2 yet did not overlap any deleted loci in MSHR6686 (see Table S1 in the supplemental material).
PMC3735121	RESULTS AND DISCUSSION	BPSS1424	TRUE	Surprisingly, this deletion affected genes BPSS1249 to BPSS1483 (232 genes, 10% of the replicon) located on chromosome 2 yet did not overlap any deleted loci in MSHR6686 (see Table S1 in the supplemental material).
PMC3735121	RESULTS AND DISCUSSION	BPSS1425	TRUE	Surprisingly, this deletion affected genes BPSS1249 to BPSS1483 (232 genes, 10% of the replicon) located on chromosome 2 yet did not overlap any deleted loci in MSHR6686 (see Table S1 in the supplemental material).
PMC3735121	RESULTS AND DISCUSSION	BPSS1426	TRUE	Surprisingly, this deletion affected genes BPSS1249 to BPSS1483 (232 genes, 10% of the replicon) located on chromosome 2 yet did not overlap any deleted loci in MSHR6686 (see Table S1 in the supplemental material).
PMC3735121	RESULTS AND DISCUSSION	BPSS1427	TRUE	Surprisingly, this deletion affected genes BPSS1249 to BPSS1483 (232 genes, 10% of the replicon) located on chromosome 2 yet did not overlap any deleted loci in MSHR6686 (see Table S1 in the supplemental material).
PMC3735121	RESULTS AND DISCUSSION	BPSS1428	TRUE	Surprisingly, this deletion affected genes BPSS1249 to BPSS1483 (232 genes, 10% of the replicon) located on chromosome 2 yet did not overlap any deleted loci in MSHR6686 (see Table S1 in the supplemental material).
PMC3735121	RESULTS AND DISCUSSION	BPSS1429	TRUE	Surprisingly, this deletion affected genes BPSS1249 to BPSS1483 (232 genes, 10% of the replicon) located on chromosome 2 yet did not overlap any deleted loci in MSHR6686 (see Table S1 in the supplemental material).
PMC3735121	RESULTS AND DISCUSSION	BPSS1430	TRUE	Surprisingly, this deletion affected genes BPSS1249 to BPSS1483 (232 genes, 10% of the replicon) located on chromosome 2 yet did not overlap any deleted loci in MSHR6686 (see Table S1 in the supplemental material).
PMC3735121	RESULTS AND DISCUSSION	BPSS1431	TRUE	Surprisingly, this deletion affected genes BPSS1249 to BPSS1483 (232 genes, 10% of the replicon) located on chromosome 2 yet did not overlap any deleted loci in MSHR6686 (see Table S1 in the supplemental material).
PMC3735121	RESULTS AND DISCUSSION	BPSS1432	TRUE	Surprisingly, this deletion affected genes BPSS1249 to BPSS1483 (232 genes, 10% of the replicon) located on chromosome 2 yet did not overlap any deleted loci in MSHR6686 (see Table S1 in the supplemental material).
PMC3735121	RESULTS AND DISCUSSION	BPSS1433	TRUE	Surprisingly, this deletion affected genes BPSS1249 to BPSS1483 (232 genes, 10% of the replicon) located on chromosome 2 yet did not overlap any deleted loci in MSHR6686 (see Table S1 in the supplemental material).
PMC3735121	RESULTS AND DISCUSSION	BPSS1434	TRUE	Surprisingly, this deletion affected genes BPSS1249 to BPSS1483 (232 genes, 10% of the replicon) located on chromosome 2 yet did not overlap any deleted loci in MSHR6686 (see Table S1 in the supplemental material).
PMC3735121	RESULTS AND DISCUSSION	BPSS1437	TRUE	Surprisingly, this deletion affected genes BPSS1249 to BPSS1483 (232 genes, 10% of the replicon) located on chromosome 2 yet did not overlap any deleted loci in MSHR6686 (see Table S1 in the supplemental material).
PMC3735121	RESULTS AND DISCUSSION	BPSS1438	TRUE	Surprisingly, this deletion affected genes BPSS1249 to BPSS1483 (232 genes, 10% of the replicon) located on chromosome 2 yet did not overlap any deleted loci in MSHR6686 (see Table S1 in the supplemental material).
PMC3735121	RESULTS AND DISCUSSION	BPSS1439	TRUE	Surprisingly, this deletion affected genes BPSS1249 to BPSS1483 (232 genes, 10% of the replicon) located on chromosome 2 yet did not overlap any deleted loci in MSHR6686 (see Table S1 in the supplemental material).
PMC3735121	RESULTS AND DISCUSSION	BPSS1442	TRUE	Surprisingly, this deletion affected genes BPSS1249 to BPSS1483 (232 genes, 10% of the replicon) located on chromosome 2 yet did not overlap any deleted loci in MSHR6686 (see Table S1 in the supplemental material).
PMC3735121	RESULTS AND DISCUSSION	BPSS1443	TRUE	Surprisingly, this deletion affected genes BPSS1249 to BPSS1483 (232 genes, 10% of the replicon) located on chromosome 2 yet did not overlap any deleted loci in MSHR6686 (see Table S1 in the supplemental material).
PMC3735121	RESULTS AND DISCUSSION	BPSS1444	TRUE	Surprisingly, this deletion affected genes BPSS1249 to BPSS1483 (232 genes, 10% of the replicon) located on chromosome 2 yet did not overlap any deleted loci in MSHR6686 (see Table S1 in the supplemental material).
PMC3735121	RESULTS AND DISCUSSION	BPSS1445	TRUE	Surprisingly, this deletion affected genes BPSS1249 to BPSS1483 (232 genes, 10% of the replicon) located on chromosome 2 yet did not overlap any deleted loci in MSHR6686 (see Table S1 in the supplemental material).
PMC3735121	RESULTS AND DISCUSSION	BPSS1446	TRUE	Surprisingly, this deletion affected genes BPSS1249 to BPSS1483 (232 genes, 10% of the replicon) located on chromosome 2 yet did not overlap any deleted loci in MSHR6686 (see Table S1 in the supplemental material).
PMC3735121	RESULTS AND DISCUSSION	BPSS1447	TRUE	Surprisingly, this deletion affected genes BPSS1249 to BPSS1483 (232 genes, 10% of the replicon) located on chromosome 2 yet did not overlap any deleted loci in MSHR6686 (see Table S1 in the supplemental material).
PMC3735121	RESULTS AND DISCUSSION	BPSS1448	TRUE	Surprisingly, this deletion affected genes BPSS1249 to BPSS1483 (232 genes, 10% of the replicon) located on chromosome 2 yet did not overlap any deleted loci in MSHR6686 (see Table S1 in the supplemental material).
PMC3735121	RESULTS AND DISCUSSION	BPSS1449	TRUE	Surprisingly, this deletion affected genes BPSS1249 to BPSS1483 (232 genes, 10% of the replicon) located on chromosome 2 yet did not overlap any deleted loci in MSHR6686 (see Table S1 in the supplemental material).
PMC3735121	RESULTS AND DISCUSSION	BPSS1449a	TRUE	Surprisingly, this deletion affected genes BPSS1249 to BPSS1483 (232 genes, 10% of the replicon) located on chromosome 2 yet did not overlap any deleted loci in MSHR6686 (see Table S1 in the supplemental material).
PMC3735121	RESULTS AND DISCUSSION	BPSS1450	TRUE	Surprisingly, this deletion affected genes BPSS1249 to BPSS1483 (232 genes, 10% of the replicon) located on chromosome 2 yet did not overlap any deleted loci in MSHR6686 (see Table S1 in the supplemental material).
PMC3735121	RESULTS AND DISCUSSION	BPSS1452	TRUE	Surprisingly, this deletion affected genes BPSS1249 to BPSS1483 (232 genes, 10% of the replicon) located on chromosome 2 yet did not overlap any deleted loci in MSHR6686 (see Table S1 in the supplemental material).
PMC3735121	RESULTS AND DISCUSSION	BPSS1453	TRUE	Surprisingly, this deletion affected genes BPSS1249 to BPSS1483 (232 genes, 10% of the replicon) located on chromosome 2 yet did not overlap any deleted loci in MSHR6686 (see Table S1 in the supplemental material).
PMC3735121	RESULTS AND DISCUSSION	BPSS1454	TRUE	Surprisingly, this deletion affected genes BPSS1249 to BPSS1483 (232 genes, 10% of the replicon) located on chromosome 2 yet did not overlap any deleted loci in MSHR6686 (see Table S1 in the supplemental material).
PMC3735121	RESULTS AND DISCUSSION	BPSS1455	TRUE	Surprisingly, this deletion affected genes BPSS1249 to BPSS1483 (232 genes, 10% of the replicon) located on chromosome 2 yet did not overlap any deleted loci in MSHR6686 (see Table S1 in the supplemental material).
PMC3735121	RESULTS AND DISCUSSION	BPSS1456	TRUE	Surprisingly, this deletion affected genes BPSS1249 to BPSS1483 (232 genes, 10% of the replicon) located on chromosome 2 yet did not overlap any deleted loci in MSHR6686 (see Table S1 in the supplemental material).
PMC3735121	RESULTS AND DISCUSSION	BPSS1457	TRUE	Surprisingly, this deletion affected genes BPSS1249 to BPSS1483 (232 genes, 10% of the replicon) located on chromosome 2 yet did not overlap any deleted loci in MSHR6686 (see Table S1 in the supplemental material).
PMC3735121	RESULTS AND DISCUSSION	BPSS1458	TRUE	Surprisingly, this deletion affected genes BPSS1249 to BPSS1483 (232 genes, 10% of the replicon) located on chromosome 2 yet did not overlap any deleted loci in MSHR6686 (see Table S1 in the supplemental material).
PMC3735121	RESULTS AND DISCUSSION	BPSS1459	TRUE	Surprisingly, this deletion affected genes BPSS1249 to BPSS1483 (232 genes, 10% of the replicon) located on chromosome 2 yet did not overlap any deleted loci in MSHR6686 (see Table S1 in the supplemental material).
PMC3735121	RESULTS AND DISCUSSION	BPSS1460	TRUE	Surprisingly, this deletion affected genes BPSS1249 to BPSS1483 (232 genes, 10% of the replicon) located on chromosome 2 yet did not overlap any deleted loci in MSHR6686 (see Table S1 in the supplemental material).
PMC3735121	RESULTS AND DISCUSSION	BPSS1461	TRUE	Surprisingly, this deletion affected genes BPSS1249 to BPSS1483 (232 genes, 10% of the replicon) located on chromosome 2 yet did not overlap any deleted loci in MSHR6686 (see Table S1 in the supplemental material).
PMC3735121	RESULTS AND DISCUSSION	BPSS1462	TRUE	Surprisingly, this deletion affected genes BPSS1249 to BPSS1483 (232 genes, 10% of the replicon) located on chromosome 2 yet did not overlap any deleted loci in MSHR6686 (see Table S1 in the supplemental material).
PMC3735121	RESULTS AND DISCUSSION	BPSS1463	TRUE	Surprisingly, this deletion affected genes BPSS1249 to BPSS1483 (232 genes, 10% of the replicon) located on chromosome 2 yet did not overlap any deleted loci in MSHR6686 (see Table S1 in the supplemental material).
PMC3735121	RESULTS AND DISCUSSION	BPSS1464	TRUE	Surprisingly, this deletion affected genes BPSS1249 to BPSS1483 (232 genes, 10% of the replicon) located on chromosome 2 yet did not overlap any deleted loci in MSHR6686 (see Table S1 in the supplemental material).
PMC3735121	RESULTS AND DISCUSSION	BPSS1465	TRUE	Surprisingly, this deletion affected genes BPSS1249 to BPSS1483 (232 genes, 10% of the replicon) located on chromosome 2 yet did not overlap any deleted loci in MSHR6686 (see Table S1 in the supplemental material).
PMC3735121	RESULTS AND DISCUSSION	BPSS1466	TRUE	Surprisingly, this deletion affected genes BPSS1249 to BPSS1483 (232 genes, 10% of the replicon) located on chromosome 2 yet did not overlap any deleted loci in MSHR6686 (see Table S1 in the supplemental material).
PMC3735121	RESULTS AND DISCUSSION	BPSS1467	TRUE	Surprisingly, this deletion affected genes BPSS1249 to BPSS1483 (232 genes, 10% of the replicon) located on chromosome 2 yet did not overlap any deleted loci in MSHR6686 (see Table S1 in the supplemental material).
PMC3735121	RESULTS AND DISCUSSION	BPSS1468	TRUE	Surprisingly, this deletion affected genes BPSS1249 to BPSS1483 (232 genes, 10% of the replicon) located on chromosome 2 yet did not overlap any deleted loci in MSHR6686 (see Table S1 in the supplemental material).
PMC3735121	RESULTS AND DISCUSSION	BPSS1469	TRUE	Surprisingly, this deletion affected genes BPSS1249 to BPSS1483 (232 genes, 10% of the replicon) located on chromosome 2 yet did not overlap any deleted loci in MSHR6686 (see Table S1 in the supplemental material).
PMC3735121	RESULTS AND DISCUSSION	BPSS1469a	TRUE	Surprisingly, this deletion affected genes BPSS1249 to BPSS1483 (232 genes, 10% of the replicon) located on chromosome 2 yet did not overlap any deleted loci in MSHR6686 (see Table S1 in the supplemental material).
PMC3735121	RESULTS AND DISCUSSION	BPSS1470	TRUE	Surprisingly, this deletion affected genes BPSS1249 to BPSS1483 (232 genes, 10% of the replicon) located on chromosome 2 yet did not overlap any deleted loci in MSHR6686 (see Table S1 in the supplemental material).
PMC3735121	RESULTS AND DISCUSSION	BPSS1471	TRUE	Surprisingly, this deletion affected genes BPSS1249 to BPSS1483 (232 genes, 10% of the replicon) located on chromosome 2 yet did not overlap any deleted loci in MSHR6686 (see Table S1 in the supplemental material).
PMC3735121	RESULTS AND DISCUSSION	BPSS1472	TRUE	Surprisingly, this deletion affected genes BPSS1249 to BPSS1483 (232 genes, 10% of the replicon) located on chromosome 2 yet did not overlap any deleted loci in MSHR6686 (see Table S1 in the supplemental material).
PMC3735121	RESULTS AND DISCUSSION	BPSS1473	TRUE	Surprisingly, this deletion affected genes BPSS1249 to BPSS1483 (232 genes, 10% of the replicon) located on chromosome 2 yet did not overlap any deleted loci in MSHR6686 (see Table S1 in the supplemental material).
PMC3735121	RESULTS AND DISCUSSION	BPSS1474	TRUE	Surprisingly, this deletion affected genes BPSS1249 to BPSS1483 (232 genes, 10% of the replicon) located on chromosome 2 yet did not overlap any deleted loci in MSHR6686 (see Table S1 in the supplemental material).
PMC3735121	RESULTS AND DISCUSSION	BPSS1475	TRUE	Surprisingly, this deletion affected genes BPSS1249 to BPSS1483 (232 genes, 10% of the replicon) located on chromosome 2 yet did not overlap any deleted loci in MSHR6686 (see Table S1 in the supplemental material).
PMC3735121	RESULTS AND DISCUSSION	BPSS1476	TRUE	Surprisingly, this deletion affected genes BPSS1249 to BPSS1483 (232 genes, 10% of the replicon) located on chromosome 2 yet did not overlap any deleted loci in MSHR6686 (see Table S1 in the supplemental material).
PMC3735121	RESULTS AND DISCUSSION	BPSS1477	TRUE	Surprisingly, this deletion affected genes BPSS1249 to BPSS1483 (232 genes, 10% of the replicon) located on chromosome 2 yet did not overlap any deleted loci in MSHR6686 (see Table S1 in the supplemental material).
PMC3735121	RESULTS AND DISCUSSION	BPSS1478	TRUE	Surprisingly, this deletion affected genes BPSS1249 to BPSS1483 (232 genes, 10% of the replicon) located on chromosome 2 yet did not overlap any deleted loci in MSHR6686 (see Table S1 in the supplemental material).
PMC3735121	RESULTS AND DISCUSSION	BPSS1478a	TRUE	Surprisingly, this deletion affected genes BPSS1249 to BPSS1483 (232 genes, 10% of the replicon) located on chromosome 2 yet did not overlap any deleted loci in MSHR6686 (see Table S1 in the supplemental material).
PMC3735121	RESULTS AND DISCUSSION	BPSS1478b	TRUE	Surprisingly, this deletion affected genes BPSS1249 to BPSS1483 (232 genes, 10% of the replicon) located on chromosome 2 yet did not overlap any deleted loci in MSHR6686 (see Table S1 in the supplemental material).
PMC3735121	RESULTS AND DISCUSSION	BPSS1480	TRUE	Surprisingly, this deletion affected genes BPSS1249 to BPSS1483 (232 genes, 10% of the replicon) located on chromosome 2 yet did not overlap any deleted loci in MSHR6686 (see Table S1 in the supplemental material).
PMC3735121	RESULTS AND DISCUSSION	BPSS1481	TRUE	Surprisingly, this deletion affected genes BPSS1249 to BPSS1483 (232 genes, 10% of the replicon) located on chromosome 2 yet did not overlap any deleted loci in MSHR6686 (see Table S1 in the supplemental material).
PMC3735121	RESULTS AND DISCUSSION	BPSS1482	TRUE	Surprisingly, this deletion affected genes BPSS1249 to BPSS1483 (232 genes, 10% of the replicon) located on chromosome 2 yet did not overlap any deleted loci in MSHR6686 (see Table S1 in the supplemental material).
PMC3735121	RESULTS AND DISCUSSION	BPSS1483	FALSE	Surprisingly, this deletion affected genes BPSS1249 to BPSS1483 (232 genes, 10% of the replicon) located on chromosome 2 yet did not overlap any deleted loci in MSHR6686 (see Table S1 in the supplemental material).
PMC3735121	RESULTS AND DISCUSSION	BPSS0291	FALSE	There was also no overlap in SNPs or indels, with the exception of BPSS0291 (D512_20007 in MSHR1043), which encodes a lipase-like protein that was deleted from MSHR6686 and contained a frameshift in 354e, a lung isolate obtained 75 months after the original isolate (354a) (12).
PMC3735121	Table 1	BPSL0128	FALSE	Caption=SNP differences between the initial (MSHR1043) and 139-month (MSHR6686) B. pseudomallei isolates from P314;Location in MSHR1043=seq0001 396179;Nucleotide change=C→T;Amino acid change=T194M;Affected gene in MSHR1043 (K96243)=D512_01885 (BPSL0128);SNP effect^a=NS; deleterious;Mutated in MSHR1655?=No;Affected protein(s)=NtrX;Putative protein function(s)=DNA transcription regulator
PMC3735121	Table 1	BPSL0430	FALSE	Caption=SNP differences between the initial (MSHR1043) and 139-month (MSHR6686) B. pseudomallei isolates from P314;Location in MSHR1043=seq0001 684105;Nucleotide change=C→T;Amino acid change=A101A;Affected gene in MSHR1043 (K96243)=D512_03260 (BPSL0430);SNP effect^a=S; neutral;Mutated in MSHR1655?=No;Affected protein(s)=Thioesterase;Putative protein function(s)=Unknown
PMC3735121	Table 1	BPSL0530	FALSE	Caption=SNP differences between the initial (MSHR1043) and 139-month (MSHR6686) B. pseudomallei isolates from P314;Location in MSHR1043=seq0001 798196;Nucleotide change=C→T;Amino acid change=A8T;Affected gene in MSHR1043 (K96243)=D512_03780 (BPSL0530);SNP effect^a=NS; neutral;Mutated in MSHR1655?=No;Affected protein(s)=HPr kinase, phosphorylase;Putative protein function(s)=Cell adhesion, virulence
PMC3735121	Table 1	BPSL1362	FALSE	Caption=SNP differences between the initial (MSHR1043) and 139-month (MSHR6686) B. pseudomallei isolates from P314;Location in MSHR1043=seq0003 154078;Nucleotide change=A→G;Amino acid change=H115R;Affected gene in MSHR1043 (K96243)=D512_07998 (BPSL1362);SNP effect^a=NS; neutral;Mutated in MSHR1655?=Yes;Affected protein(s)=PstB;Putative protein function(s)=Phosphate uptake
PMC3735121	Table 1	BPSL1981	FALSE	Caption=SNP differences between the initial (MSHR1043) and 139-month (MSHR6686) B. pseudomallei isolates from P314;Location in MSHR1043=seq0003 331699;Nucleotide change=T→C;Amino acid change=I33V;Affected gene in MSHR1043 (K96243)=D512_08718 (BPSL1981);SNP effect^a=NS; neutral;Mutated in MSHR1655?=Yes;Affected protein(s)=GalU;Putative protein function(s)=Sugar, LPS metabolism
PMC3735121	Table 1	BPSL1924	FALSE	Caption=SNP differences between the initial (MSHR1043) and 139-month (MSHR6686) B. pseudomallei isolates from P314;Location in MSHR1043=seq0003 397164;Nucleotide change=A→C;Amino acid change=L47R;Affected gene in MSHR1043 (K96243)=D512_09003 (BPSL1924);SNP effect^a=NS; deleterious;Mutated in MSHR1655?=No;Affected protein(s)=Hypothetical protein;Putative protein function(s)=Unknown
PMC3735121	Table 1	BPSL1712	FALSE	Caption=SNP differences between the initial (MSHR1043) and 139-month (MSHR6686) B. pseudomallei isolates from P314;Location in MSHR1043=seq0003 678249;Nucleotide change=G→T;Amino acid change=R2242L;Affected gene in MSHR1043 (K96243)=D512_10148 (BPSL1712);SNP effect^a=NS; neutral;Mutated in MSHR1655?=No;Affected protein(s)=Syringomycin synthetase;Putative protein function(s)=Phytopathogenesis
PMC3735121	Table 1	BPSL1689	FALSE	Caption=SNP differences between the initial (MSHR1043) and 139-month (MSHR6686) B. pseudomallei isolates from P314;Location in MSHR1043=seq0003 719972;Nucleotide change=T→C;Amino acid change=F84L;Affected gene in MSHR1043 (K96243)=D512_10298 (BPSL1689);SNP effect^a=NS; deleterious;Mutated in MSHR1655?=No;Affected protein(s)=Hypothetical protein;Putative protein function(s)=Unknown
PMC3735121	Table 1	BPSL1688	FALSE	Caption=SNP differences between the initial (MSHR1043) and 139-month (MSHR6686) B. pseudomallei isolates from P314;Location in MSHR1043=seq0003 720544;Nucleotide change=G→A;Amino acid change=G85S;Affected gene in MSHR1043 (K96243)=D512_10303 (BPSL1688);SNP effect^a=NS; deleterious;Mutated in MSHR1655?=Yes;Affected protein(s)=Hypothetical protein;Putative protein function(s)=Unknown
PMC3735121	Table 1	BPSL1505	FALSE	Caption=SNP differences between the initial (MSHR1043) and 139-month (MSHR6686) B. pseudomallei isolates from P314;Location in MSHR1043=seq0003 943033;Nucleotide change=G→A;Amino acid change=Q82stop;Affected gene in MSHR1043 (K96243)=D512_11298 (BPSL1505);SNP effect^a=Nonsense; deleterious;Mutated in MSHR1655?=No;Affected protein(s)=RpoS;Putative protein function(s)=Universal stress response
PMC3735121	Table 1	BPSL1413	FALSE	Caption=SNP differences between the initial (MSHR1043) and 139-month (MSHR6686) B. pseudomallei isolates from P314;Location in MSHR1043=seq0003 1040609;Nucleotide change=G→A;Amino acid change=G263D;Affected gene in MSHR1043 (K96243)=D512_11778 (BPSL1413);SNP effect^a=NS; deleterious;Mutated in MSHR1655?=Yes;Affected protein(s)=Glucose-6-phosphate isomerase;Putative protein function(s)=Glycolysis,…
PMC3735121	Table 1	BPSL2409	FALSE	Caption=SNP differences between the initial (MSHR1043) and 139-month (MSHR6686) B. pseudomallei isolates from P314;Location in MSHR1043=seq0006 91557;Nucleotide change=T→C;Amino acid change=L279P;Affected gene in MSHR1043 (K96243)=D512_14441 (BPSL2409);SNP effect^a=NS; deleterious;Mutated in MSHR1655?=Yes;Affected protein(s)=ATP binding protein;Putative protein function(s)=Molecular transport
PMC3735121	Table 1	BPSL3016	FALSE	Caption=SNP differences between the initial (MSHR1043) and 139-month (MSHR6686) B. pseudomallei isolates from P314;Location in MSHR1043=seq0008 15374;Nucleotide change=G→C;Amino acid change=I637M;Affected gene in MSHR1043 (K96243)=D512_17625 (BPSL3016);SNP effect^a=NS; deleterious;Mutated in MSHR1655?=Yes;Affected protein(s)=Seca;Putative protein function(s)=Membrane transport; secretion
PMC3735121	Table 1	BPSS0946	FALSE	Caption=SNP differences between the initial (MSHR1043) and 139-month (MSHR6686) B. pseudomallei isolates from P314;Location in MSHR1043=seq0017 181448;Nucleotide change=C→T;Amino acid change=S97F (S72F)^b;Affected gene in MSHR1043 (K96243)=D512_21859 (BPSS0946);SNP effect^a=NS; neutral;Mutated in MSHR1655?=Yes;Affected protein(s)=Class A β-lactamase PenA;Putative protein function(s)=β-Lactam resi…
PMC3735121	Table 1	BPSS1260	FALSE	Caption=SNP differences between the initial (MSHR1043) and 139-month (MSHR6686) B. pseudomallei isolates from P314;Location in MSHR1043=seq0020 32593;Nucleotide change=C→A;Amino acid change=F99L;Affected gene in MSHR1043 (K96243)=D512_23016 (BPSS1260);SNP effect^a=NS; neutral;Mutated in MSHR1655?=No;Affected protein(s)=Hypothetical protein;Putative protein function(s)=Unknown
PMC3735121	Table 1	BPSS1501	FALSE	Caption=SNP differences between the initial (MSHR1043) and 139-month (MSHR6686) B. pseudomallei isolates from P314;Location in MSHR1043=seq0028 205054;Nucleotide change=G→T;Amino acid change=R458L;Affected gene in MSHR1043 (K96243)=D512_25718 (BPSS1501);SNP effect^a=NS; neutral;Mutated in MSHR1655?=No^c;Affected protein(s)=ClpB;Putative protein function(s)=Heat shock
PMC3735121	Table 1	BPSS1520	FALSE	Caption=SNP differences between the initial (MSHR1043) and 139-month (MSHR6686) B. pseudomallei isolates from P314;Location in MSHR1043=seq0028 229189;Nucleotide change=T→C;Amino acid change=H322R;Affected gene in MSHR1043 (K96243)=D512_25813 (BPSS1520);SNP effect^a=NS; neutral;Mutated in MSHR1655?=Yes^d;Affected protein(s)=AraC regulator;Putative protein function(s)=DNA regulation, virulence
PMC3735121	Table 1	BPSS1698	FALSE	Caption=SNP differences between the initial (MSHR1043) and 139-month (MSHR6686) B. pseudomallei isolates from P314;Location in MSHR1043=seq0028 480279;Nucleotide change=T→C;Amino acid change=D54G;Affected gene in MSHR1043 (K96243)=D512_26783 (BPSS1698);SNP effect^a=NS; deleterious;Mutated in MSHR1655?=Yes;Affected protein(s)=RsrI;Putative protein function(s)=DNA methylation
PMC3735121	Table 1	BPSS1755	FALSE	Caption=SNP differences between the initial (MSHR1043) and 139-month (MSHR6686) B. pseudomallei isolates from P314;Location in MSHR1043=seq0028 553993;Nucleotide change=C→T;Amino acid change=A660T;Affected gene in MSHR1043 (K96243)=D512_27123 (BPSS1755);SNP effect^a=NS; deleterious;Mutated in MSHR1655?=Yes;Affected protein(s)=RpoD;Putative protein function(s)=Primary sigma factor
PMC3735121	Table 1	BPSS2321	FALSE	Caption=SNP differences between the initial (MSHR1043) and 139-month (MSHR6686) B. pseudomallei isolates from P314;Location in MSHR1043=seq0028 1280562;Nucleotide change=G→A;Amino acid change=S2S;Affected gene in MSHR1043 (K96243)=D512_30428 (BPSS2321);SNP effect^a=S; neutral;Mutated in MSHR1655?=Yes;Affected protein(s)=Hypothetical protein;Putative protein function(s)=Unknown
PMC3735121	Table 2	BPSL0194	FALSE	Caption=Indel differences between the initial (MSHR1043) and 139-month (MSHR6686) B. pseudomallei isolates from P314;Location in MSHR1043=seq0001 416897;Nucleotide change=CCGCGACGCCGAG→C;Affected gene in MSHR1043 (K96243)^e=D512_01975 (BPSL0194);Indel effect(s)^a=Deletion (LGVA), codon 20; neutral;Mutated in MSHR1655?=No;Affected protein=Hypothetical protein;Putative function(s) of protein=Unknown
PMC3735121	Table 2	BPSL1120	FALSE	Caption=Indel differences between the initial (MSHR1043) and 139-month (MSHR6686) B. pseudomallei isolates from P314;Location in MSHR1043=seq0001 1496938;Nucleotide change=GGC→G;Affected gene in MSHR1043 (K96243)^e=D512_06755 (BPSL1120);Indel effect(s)^a=Frameshift, codon 64; premature stop (381-103 aa); deleterious;Mutated in MSHR1655?=No^c;Affected protein=LPS heptosyltransferase I;Putative fun…
PMC3735121	Table 2	BPSL1343	FALSE	Caption=Indel differences between the initial (MSHR1043) and 139-month (MSHR6686) B. pseudomallei isolates from P314;Location in MSHR1043=seq0003 131174;Nucleotide change=CT→C;Affected gene in MSHR1043 (K96243)^e=D512_07898 (BPSL1343);Indel effect(s)^a=Frameshift, codon 25; premature stop (270-110 aa); deleterious;Mutated in MSHR1655?=Yes;Affected protein=Hypothetical protein;Putative function(s)…
PMC3735121	Table 2	BPSL1936	FALSE	Caption=Indel differences between the initial (MSHR1043) and 139-month (MSHR6686) B. pseudomallei isolates from P314;Location in MSHR1043=seq0003 388954;Nucleotide change=G→GGA;Affected gene in MSHR1043 (K96243)^e=D512_08953 (BPSL1936);Indel effect(s)^a=Frameshift, codon 100; premature stop (394-110 aa); deleterious;Mutated in MSHR1655?=Yes;Affected protein=OacA;Putative function(s) of protein=Bi…
PMC3735121	Table 2	BPSL1804	FALSE	Caption=Indel differences between the initial (MSHR1043) and 139-month (MSHR6686) B. pseudomallei isolates from P314;Location in MSHR1043=seq0003 537757;Nucleotide change=AC→A;Affected gene in MSHR1043 (K96243)^e=Not assigned (BPSL1804);Indel effect(s)^a=Frameshift, codon 247 in MSHR1043; increased length (399-419 aa); deleterious;Mutated in MSHR1655?=No^b;Affected protein=AmrA;Putative function(…
PMC3735121	Table 2	BPSL1687	FALSE	Caption=Indel differences between the initial (MSHR1043) and 139-month (MSHR6686) B. pseudomallei isolates from P314;Location in MSHR1043=seq0003 721338;Nucleotide change=CGCCGGGGCGG→C;Affected gene in MSHR1043 (K96243)^e=D512_10308 (BPSL1687);Indel effect(s)^a=Frameshift, codon 85; premature stop (213-179 aa); deleterious;Mutated in MSHR1655?=Yes;Affected protein=Hypothetical protein;Putative fu…
PMC3735121	Table 2	BPSL2093	FALSE	Caption=Indel differences between the initial (MSHR1043) and 139-month (MSHR6686) B. pseudomallei isolates from P314;Location in MSHR1043=seq0003 1076302;Nucleotide change=GC→G;Affected gene in MSHR1043 (K96243)^e=D512_11953 (BPSL2093);Indel effect(s)^a=Frameshift, codon 43; premature stop (96-73 aa); deleterious;Mutated in MSHR1655?=Yes;Affected protein=Hypothetical protein;Putative function(s) …
PMC3735121	Table 2	BPSL2660	FALSE	Caption=Indel differences between the initial (MSHR1043) and 139-month (MSHR6686) B. pseudomallei isolates from P314;Location in MSHR1043=seq0007 181244;Nucleotide change=C→CCACTCG;Affected gene in MSHR1043 (K96243)^e=D512_15706 (BPSL2660);Indel effect(s)^a=Insertion (HS), codon 174 (205-207 aa); neutral;Mutated in MSHR1655?=Yes;Affected protein=UreE;Putative function(s) of protein=Nitrogen fixat…
PMC3735121	Table 2	BPSL2672	FALSE	Caption=Indel differences between the initial (MSHR1043) and 139-month (MSHR6686) B. pseudomallei isolates from P314;Location in MSHR1043=seq0007 194989;Nucleotide change=T→TC;Affected gene in MSHR1043 (K96243)^e=D512_15766 (BPSL2672);Indel effect(s)^a=Frameshift, codon 272; premature stop (637-550 aa); deleterious;Mutated in MSHR1655?=Yes;Affected protein=WbiI;Putative function(s) of protein=Bio…
PMC3735121	Table 2	BPSL2673	FALSE	Caption=Indel differences between the initial (MSHR1043) and 139-month (MSHR6686) B. pseudomallei isolates from P314;Location in MSHR1043=seq0007 196460;Nucleotide change=G→GC;Affected gene in MSHR1043 (K96243)^e=D512_15771 (BPSL2673);Indel effect(s)^a=Frameshift, codon 121; premature stop (336-141 aa); deleterious;Mutated in MSHR1655?=No;Affected protein=WbiH;Putative function(s) of protein=Bios…
PMC3735121	Table 2	BPSS1494	FALSE	Caption=Indel differences between the initial (MSHR1043) and 139-month (MSHR6686) B. pseudomallei isolates from P314;Location in MSHR1043=seq0028 195058;Nucleotide change=A→AC;Affected gene in MSHR1043 (K96243)^e=D512_25678 (BPSS1494);Indel effect(s)^a=Frameshift, codon 183; increased length (245-854 aa); deleterious;Mutated in MSHR1655?=Yes;Affected protein=DNA-binding response regulator;Putativ…
PMC3735121	Table 3	BPSL2789	FALSE	Caption=Frameshift indels in P314 isolates MSHR1043, MSHR1655, and MSHR6686 not found in closed or draft genome-sequenced B. pseudomallei genomes;Protein=Type I polyketide synthase WcbR;Gene (K96243)=BPSL2789;Contig=seq0007;Start=325993;End=333551
PMC3735121	Table 3	BPSS2200	FALSE	Caption=Frameshift indels in P314 isolates MSHR1043, MSHR1655, and MSHR6686 not found in closed or draft genome-sequenced B. pseudomallei genomes;Protein=Aromatic amino acid aminotransferase;Gene (K96243)=BPSS2200;Contig=seq0028;Start=1122114;End=1123340
PMC3712167	Gain of resistance through gene loss	BPSS1219	FALSE	Mutants were made in each gene using a laboratory strain of B. pseudomallei, which implicated one of the PBP 3 genes (BPSS1219).
PMC3712167	Gain of resistance through gene loss	BPSS1219	FALSE	After a series of complex molecular steps to circumvent what appeared to be a lethal mutation when BPSS1219 was rendered detective, this gene was shown to be associated with the growth detect, filamentation, and resistance to ceftazidime [20^••].
PMC3660431	Materials and Methods	BPSS1492	FALSE	Deletions encompassed the following nucleotide positions, with reference to the genome sequence of K96243 [31]: bimA (BPSS1492, 2032913-2036300; deletion between 2033879 and 2035245), hcp (BPSS1498, 2042122-2044528; deletion between 2043093 and 2043496), bpsI1 (BPSS0855, 1176590-1179016; deletion between 1177565 and 1178064), bpsI2 (BPSS1180, 1587232-1589606; deletion between 1588246 and 1588739)…
PMC3660431	Materials and Methods	BPSS1498	FALSE	Deletions encompassed the following nucleotide positions, with reference to the genome sequence of K96243 [31]: bimA (BPSS1492, 2032913-2036300; deletion between 2033879 and 2035245), hcp (BPSS1498, 2042122-2044528; deletion between 2043093 and 2043496), bpsI1 (BPSS0855, 1176590-1179016; deletion between 1177565 and 1178064), bpsI2 (BPSS1180, 1587232-1589606; deletion between 1588246 and 1588739)…
PMC3660431	Materials and Methods	BPSS0855	FALSE	Deletions encompassed the following nucleotide positions, with reference to the genome sequence of K96243 [31]: bimA (BPSS1492, 2032913-2036300; deletion between 2033879 and 2035245), hcp (BPSS1498, 2042122-2044528; deletion between 2043093 and 2043496), bpsI1 (BPSS0855, 1176590-1179016; deletion between 1177565 and 1178064), bpsI2 (BPSS1180, 1587232-1589606; deletion between 1588246 and 1588739)…
PMC3660431	Materials and Methods	BPSS1180	FALSE	Deletions encompassed the following nucleotide positions, with reference to the genome sequence of K96243 [31]: bimA (BPSS1492, 2032913-2036300; deletion between 2033879 and 2035245), hcp (BPSS1498, 2042122-2044528; deletion between 2043093 and 2043496), bpsI1 (BPSS0855, 1176590-1179016; deletion between 1177565 and 1178064), bpsI2 (BPSS1180, 1587232-1589606; deletion between 1588246 and 1588739)…
PMC3660431	Materials and Methods	BPSS1570	FALSE	Deletions encompassed the following nucleotide positions, with reference to the genome sequence of K96243 [31]: bimA (BPSS1492, 2032913-2036300; deletion between 2033879 and 2035245), hcp (BPSS1498, 2042122-2044528; deletion between 2043093 and 2043496), bpsI1 (BPSS0855, 1176590-1179016; deletion between 1177565 and 1178064), bpsI2 (BPSS1180, 1587232-1589606; deletion between 1588246 and 1588739)…
PMC3660431	Results	BPSS0855	FALSE	In-frame deletion mutants of all three B. pseudomallei bpsI homologues (BPSS0855, BPSS1180, BPSS1570) were constructed singly and in combination, and the AHLs produced by these strains assessed by LCMS/MS analysis of culture supernatant (Table 2).
PMC3660431	Results	BPSS1180	FALSE	In-frame deletion mutants of all three B. pseudomallei bpsI homologues (BPSS0855, BPSS1180, BPSS1570) were constructed singly and in combination, and the AHLs produced by these strains assessed by LCMS/MS analysis of culture supernatant (Table 2).
PMC3660431	Results	BPSS1570	FALSE	In-frame deletion mutants of all three B. pseudomallei bpsI homologues (BPSS0855, BPSS1180, BPSS1570) were constructed singly and in combination, and the AHLs produced by these strains assessed by LCMS/MS analysis of culture supernatant (Table 2).
PMC3623717	Table 1	BPSS1993	FALSE	Caption=Recombinant B. pseudomallei constructs used in this study;Recombinant constructs=Serine protease MprA, smBpF4;Gene ID=BPSS1993;Expressed protein molecular weight (kDa)=55;References=[23]
PMC3623717	Table 1	BPSL2522	FALSE	Caption=Recombinant B. pseudomallei constructs used in this study;Recombinant constructs=Outer membrane protein A, Omp3;Gene ID=BPSL2522;Expressed protein molecular weight (kDa)=27;References=[17]
PMC3623717	Table 1	BPSL2151	FALSE	Caption=Recombinant B. pseudomallei constructs used in this study;Recombinant constructs=Outer membrane protein, Omp85;Gene ID=BPSL2151;Expressed protein molecular weight (kDa)=89;References=[18]
PMC3623717	Table 1	BPSS1498	FALSE	Caption=Recombinant B. pseudomallei constructs used in this study;Recombinant constructs=Type VI secretion system HCP protein, TssD-5;Gene ID=BPSS1498;Expressed protein molecular weight (kDa)=22.9;References=Chieng et al. in preparation
PMC3607239	Abstract	BPSS1904	FALSE	By combining shotgun expression library and ELISA assays, we identified 2 polypeptides BPSS1904 (benzoate 1,2-dioxygenase beta subunit) and BPSL3130 (hypothetical protein), which had sensitivities of 78.9% and 79.4% and specificities of 88.1% and 94.8%, respectively in ELISA test, thus suggesting that both are potential candidate antigens for the serodiagnosis of infections caused by B. pseudomal…
PMC3607239	Abstract	BPSL3130	FALSE	By combining shotgun expression library and ELISA assays, we identified 2 polypeptides BPSS1904 (benzoate 1,2-dioxygenase beta subunit) and BPSL3130 (hypothetical protein), which had sensitivities of 78.9% and 79.4% and specificities of 88.1% and 94.8%, respectively in ELISA test, thus suggesting that both are potential candidate antigens for the serodiagnosis of infections caused by B. pseudomal…
PMC3607239	Results	BPSS1904	FALSE	The cutoff values were 0.123, 0.133, 0.145, 0.136, 0.198 and 0.122 for BPSS1904, BPSL3130, BURPS1710b_0454, BPSS1856, BPSS0897 and BPSS1757, respectively.
PMC3607239	Results	BPSL3130	FALSE	The cutoff values were 0.123, 0.133, 0.145, 0.136, 0.198 and 0.122 for BPSS1904, BPSL3130, BURPS1710b_0454, BPSS1856, BPSS0897 and BPSS1757, respectively.
PMC3607239	Results	BPSS1856	FALSE	The cutoff values were 0.123, 0.133, 0.145, 0.136, 0.198 and 0.122 for BPSS1904, BPSL3130, BURPS1710b_0454, BPSS1856, BPSS0897 and BPSS1757, respectively.
PMC3607239	Results	BPSS0897	FALSE	The cutoff values were 0.123, 0.133, 0.145, 0.136, 0.198 and 0.122 for BPSS1904, BPSL3130, BURPS1710b_0454, BPSS1856, BPSS0897 and BPSS1757, respectively.
PMC3607239	Results	BPSS1757	FALSE	The cutoff values were 0.123, 0.133, 0.145, 0.136, 0.198 and 0.122 for BPSS1904, BPSL3130, BURPS1710b_0454, BPSS1856, BPSS0897 and BPSS1757, respectively.
PMC3607239	Results	BPSS1904	FALSE	It was evident that BPSS1904 and BPSL3130 recognized a large proportion of the melioidosis positive sera (54/60) and (45/60) but there were also cross reactions with some of the disease control sera as shown in Table 2.
PMC3607239	Results	BPSL3130	FALSE	It was evident that BPSS1904 and BPSL3130 recognized a large proportion of the melioidosis positive sera (54/60) and (45/60) but there were also cross reactions with some of the disease control sera as shown in Table 2.
PMC3607239	Results	BPSS1904	FALSE	Thus among the 6 recombinant polypeptides, BPSS1904 and BPSL3130 have shown to be superior as both had sensitivities of 78.9% and 79.4%, specificities of 88.1% and 94.8%, giving a positive predictive value of approximately 75% and 90%, and a negative predictive value of 90.2% and 88.6% (Table 3).
PMC3607239	Results	BPSL3130	FALSE	Thus among the 6 recombinant polypeptides, BPSS1904 and BPSL3130 have shown to be superior as both had sensitivities of 78.9% and 79.4%, specificities of 88.1% and 94.8%, giving a positive predictive value of approximately 75% and 90%, and a negative predictive value of 90.2% and 88.6% (Table 3).
PMC3607239	Discussion	BPSS1904	FALSE	A stepwise selection process identified 6 immunogenic polypeptides, i.e., BPSS1904, BPSL3130, BURPS1710b_0454, BPSS1856, BPSS0897 and BPSS1757.
PMC3607239	Discussion	BPSL3130	FALSE	A stepwise selection process identified 6 immunogenic polypeptides, i.e., BPSS1904, BPSL3130, BURPS1710b_0454, BPSS1856, BPSS0897 and BPSS1757.
PMC3607239	Discussion	BPSS1856	FALSE	A stepwise selection process identified 6 immunogenic polypeptides, i.e., BPSS1904, BPSL3130, BURPS1710b_0454, BPSS1856, BPSS0897 and BPSS1757.
PMC3607239	Discussion	BPSS0897	FALSE	A stepwise selection process identified 6 immunogenic polypeptides, i.e., BPSS1904, BPSL3130, BURPS1710b_0454, BPSS1856, BPSS0897 and BPSS1757.
PMC3607239	Discussion	BPSS1757	FALSE	A stepwise selection process identified 6 immunogenic polypeptides, i.e., BPSS1904, BPSL3130, BURPS1710b_0454, BPSS1856, BPSS0897 and BPSS1757.
PMC3607239	Discussion	BPSS1904	FALSE	Interestingly, 2 immunogens (BPSS1904 and BPSS0897) that have been previously identified to be involved in bacterial adaptation processes and BURPS1710b_0454 is predicted to regulate cell envelope biogenesis.
PMC3607239	Discussion	BPSS0897	FALSE	Interestingly, 2 immunogens (BPSS1904 and BPSS0897) that have been previously identified to be involved in bacterial adaptation processes and BURPS1710b_0454 is predicted to regulate cell envelope biogenesis.
PMC3607239	Discussion	BPSS1904	FALSE	BPSS1904 was reported to play an essential role in the survival of B. pseudomallei during the early stationary phase of growth 35 whereas BPSS0897 was coexpressed with T3SS-associated genes in response to salt stress 36.
PMC3607239	Discussion	BPSS0897	FALSE	BPSS1904 was reported to play an essential role in the survival of B. pseudomallei during the early stationary phase of growth 35 whereas BPSS0897 was coexpressed with T3SS-associated genes in response to salt stress 36.
PMC3607239	Discussion	BPSL3130	FALSE	It is noteworthy that 3 immunogens BPSL3130, with unknown functions were detected: both BPSS1856 and BPSS1757 proteins have PKc-like and gatB-Yqey related domains based on conserved domain database 37.
PMC3607239	Discussion	BPSS1856	FALSE	It is noteworthy that 3 immunogens BPSL3130, with unknown functions were detected: both BPSS1856 and BPSS1757 proteins have PKc-like and gatB-Yqey related domains based on conserved domain database 37.
PMC3607239	Discussion	BPSS1757	FALSE	It is noteworthy that 3 immunogens BPSL3130, with unknown functions were detected: both BPSS1856 and BPSS1757 proteins have PKc-like and gatB-Yqey related domains based on conserved domain database 37.
PMC3607239	Discussion	BPSS1856	FALSE	BPSS1856 has homology to Streptomyces coelicolor putative phosphotransferase and may be involved in carbon metabolism 38.
PMC3607239	Discussion	BPSS1904	FALSE	In the present study, the highest diagnostic indices of ELISA were observed for BPSS1904 (sensitivity, 78.9%; specificity, 88.1%) and BPSL3130 (sensitivity, 79.4%; specificity, 94.8%), both also gave the best results in terms of positive and negative predictive values.
PMC3607239	Discussion	BPSL3130	FALSE	In the present study, the highest diagnostic indices of ELISA were observed for BPSS1904 (sensitivity, 78.9%; specificity, 88.1%) and BPSL3130 (sensitivity, 79.4%; specificity, 94.8%), both also gave the best results in terms of positive and negative predictive values.
PMC3607239	Discussion	BPSS1904	FALSE	Overall, BPSS1904 and BPSL3130 have shown good potential as candidate antigens for serodiagnosis although the sensitivities were only moderate.
PMC3607239	Discussion	BPSL3130	FALSE	Overall, BPSS1904 and BPSL3130 have shown good potential as candidate antigens for serodiagnosis although the sensitivities were only moderate.
PMC3607239	Table 1	BPSS1904	FALSE	Caption=Characteristics of the 6 recombinant polypeptides of B. pseudomallei;Locus tag=BPSS1904;Putative identity=benzoate 1,2-dioxygenase beta subunit;Predicted function^a=Secondary metabolites biosynthesis, transport, and catabolism;Cellular: location ^a=C;Accession: no.=YP_111910;Amino acid sequence: Identity (%)=100;Amino acid sequence: Coverage (%)=39.7;Amino acid sequence: E-value=8e-05
PMC3607239	Table 1	BPSL3130	FALSE	Caption=Characteristics of the 6 recombinant polypeptides of B. pseudomallei;Locus tag=BPSL3130;Putative identity=hypothetical protein;Predicted function^a=Function unknown;Cellular: location ^a=CM;Accession: no.=YP_109723;Amino acid sequence: Identity (%)=100;Amino acid sequence: Coverage (%)=33.9;Amino acid sequence: E-value=0
PMC3607239	Table 1	BPSS1856	FALSE	Caption=Characteristics of the 6 recombinant polypeptides of B. pseudomallei;Locus tag=BPSS1856;Putative identity=phosphotransferase enzyme family protein;Predicted function^a=Function unknown;Cellular: location ^a=C;Accession: no.=YP_111860;Amino acid sequence: Identity (%)=100;Amino acid sequence: Coverage (%)=99;Amino acid sequence: E-value=3e-17
PMC3607239	Table 1	BPSS0897	FALSE	Caption=Characteristics of the 6 recombinant polypeptides of B. pseudomallei;Locus tag=BPSS0897;Putative identity=short chain dehydrogenase;Predicted function^a=Secondary metabolites biosynthesis, transport, and catabolism;Cellular: location ^a=C;Accession: no.=YP_ 110906;Amino acid sequence: Identity (%)=98;Amino acid sequence: Coverage (%)=99;Amino acid sequence: E-value=3e-21
PMC3607239	Table 1	BPSS1757	FALSE	Caption=Characteristics of the 6 recombinant polypeptides of B. pseudomallei;Locus tag=BPSS1757;Putative identity=hypothetical protein;Predicted function^a=Function unknown;Cellular: location ^a=C;Accession: no.=YP_ 105144;Amino acid sequence: Identity (%)=100;Amino acid sequence: Coverage (%)=98;Amino acid sequence: E-value=3e-27
PMC3607239	Table 2	BPSS1904	FALSE	Caption=ELISA screening for melioidosis and disease control sera using the 6 recombinant polypeptides;Percentage positivity=BPSS1904;A Melioidosis positive (n=60)=75.0 (45/60);B Melioidosis negative (n=60)=1.7 (1/60);C Healthy control (n=10)=0/60;D Legionella pneumoniae (n=11)=36.4 (4/11);E Leptospirosis (n=13)=15.4 (2/13);F Chlamydophila pneumoniae (n=10)=20.0 (2/10);G Mycoplasma pneumoniae (n=1…
PMC3607239	Table 2	BPSL3130	FALSE	Caption=ELISA screening for melioidosis and disease control sera using the 6 recombinant polypeptides;Percentage positivity=BPSL3130;A Melioidosis positive (n=60)=90.0 (54/60);B Melioidosis negative (n=60)=1.7 (1/60);C Healthy control (n=10)=0/60;D Legionella pneumoniae (n=11)=36.4 (4/11);E Leptospirosis (n=13)=7.7 (1/13);F Chlamydophila pneumoniae (n=10)=20.0 (2/10);G Mycoplasma pneumoniae (n=12…
PMC3607239	Table 2	BPSS1856	FALSE	Caption=ELISA screening for melioidosis and disease control sera using the 6 recombinant polypeptides;Percentage positivity=BPSS1856;A Melioidosis positive (n=60)=66.7 (40/60);B Melioidosis negative (n=60)=1.7 (1/60);C Healthy control (n=10)=0/60;D Legionella pneumoniae (n=11)=36.4 (4/11);E Leptospirosis (n=13)=15.4 (2/13);F Chlamydophila pneumoniae (n=10)=20.0 (2/10);G Mycoplasma pneumoniae (n=1…
PMC3607239	Table 2	BPSS0897	FALSE	Caption=ELISA screening for melioidosis and disease control sera using the 6 recombinant polypeptides;Percentage positivity=BPSS0897;A Melioidosis positive (n=60)=60.0 (36/60);B Melioidosis negative (n=60)=0/60;C Healthy control (n=10)=0/60;D Legionella pneumoniae (n=11)=27.3 (3/11);E Leptospirosis (n=13)=7.7 (1/13);F Chlamydophila pneumoniae (n=10)=0/10;G Mycoplasma pneumoniae (n=12)=25.0 (3/12)…
PMC3607239	Table 2	BPSS1757	FALSE	Caption=ELISA screening for melioidosis and disease control sera using the 6 recombinant polypeptides;Percentage positivity=BPSS1757;A Melioidosis positive (n=60)=33.3 (20/60);B Melioidosis negative (n=60)=3.3 (2/60);C Healthy control (n=10)=0/60;D Legionella pneumoniae (n=11)=0/11;E Leptospirosis (n=13)=0/13;F Chlamydophila pneumoniae (n=10)=10.0 (1/10);G Mycoplasma pneumoniae (n=12)=0/12;H Rick…
PMC3607239	Table 3	BPSS1904	FALSE	Caption=Sensitivity, specificity, positive and negative predictive values of the 6 B. pseudomallei recombinant polypeptides;Locus Tag=BPSS1904;Sensitivity=78.9 (65.8-88.2);Specificity=88.1 (80.8-93.0);Positive predictive value=75 (61.9-84.9);Negative predictive value=90.2 (83.2-94.6)
PMC3607239	Table 3	BPSL3130	FALSE	Caption=Sensitivity, specificity, positive and negative predictive values of the 6 B. pseudomallei recombinant polypeptides;Locus Tag=BPSL3130;Sensitivity=79.4 (67.5-87.9);Specificity=94.8 (88.5-97.9);Positive predictive value=90 (78.8-95.9);Negative predictive value=88.6 (81.3-93.4)
PMC3607239	Table 3	BPSS1856	FALSE	Caption=Sensitivity, specificity, positive and negative predictive values of the 6 B. pseudomallei recombinant polypeptides;Locus Tag=BPSS1856;Sensitivity=76.9 (62.8-87);Specificity=84.7 (77.1-90.2);Positive predictive value=66.7 (53.2-78);Negative predictive value=90.2 (83.2-94.6)
PMC3607239	Table 3	BPSS0897	FALSE	Caption=Sensitivity, specificity, positive and negative predictive values of the 6 B. pseudomallei recombinant polypeptides;Locus Tag=BPSS0897;Sensitivity=83.7 (68.7-92.7);Specificity=82.9 (75.4-88.5);Positive predictive value=60 (46.5-72.2);Negative predictive value=94.3 (88.2-97.5)
PMC3607239	Table 3	BPSS1757	FALSE	Caption=Sensitivity, specificity, positive and negative predictive values of the 6 B. pseudomallei recombinant polypeptides;Locus Tag=BPSS1757;Sensitivity=87 (65.3-96.6);Specificity=75 (67.4-81.3);Positive predictive value=33.3 (22-46.8);Negative predictive value=97.5 (92.5-99.4)
PMC3579680	Methods	BPSS1387	FALSE	The B. pseudomalllei signature sequence psu corresponded to locus BPSS1387 in the published genome of strain K96243 (Genebank accession number BX571966).
PMC3564208	Current strategies and development of Burkholderia vaccines	BPSS0421	FALSE	Heat-killed capsular polysaccharide mutant (wcbH knockout) and LPS O antigen mutants (wbiA knockout) demonstrated higher vaccination protection against B. pseudomallei (70% and 80% after day 35, respectively) in comparison to mice vaccinated with heat-killed putative type III O-polysaccharide mutant (BPSS0421 knockout) and putative type IV O-polysaccharide mutants (BPSS1833 knockout) in the study…
PMC3564208	Current strategies and development of Burkholderia vaccines	BPSS1833	FALSE	Heat-killed capsular polysaccharide mutant (wcbH knockout) and LPS O antigen mutants (wbiA knockout) demonstrated higher vaccination protection against B. pseudomallei (70% and 80% after day 35, respectively) in comparison to mice vaccinated with heat-killed putative type III O-polysaccharide mutant (BPSS0421 knockout) and putative type IV O-polysaccharide mutants (BPSS1833 knockout) in the study…
PMC3564208	Table 4	BPSS0421	FALSE	Caption=Summary of killed whole cell vaccine development against B. pseudomallei;Strain=K96243 ΔBPSS0421:: kan;Immunization: Duration=Immunization: 2 weeks First booster: 2 weeks Second booster: 5 weeks;Percentage survival=50% at day 35
PMC3564208	Table 4	BPSS1833	FALSE	Caption=Summary of killed whole cell vaccine development against B. pseudomallei;Strain=K96243 ΔBPSS1833:: kan;Immunization: Duration=Immunization: 2 weeks First booster: 2 weeks Second booster: 5 weeks;Percentage survival=50% at day 35
PMC3540353	Potential vaccine candidates identified	BPSS0796	FALSE	Further, this screen detected 5 out of the 11 documented autotransporters in K96243 and interestingly detects both BPSS0796 (BoaA) and BPSL1705 (BoaB), these trimeric autotransported adhesins are implicated in adhesion to epithelial cells and are shown to have immunogenic properties (Tiyawisutsri et al., 2007; Balder et al., 2010).
PMC3540353	Potential vaccine candidates identified	BPSL1705	FALSE	Further, this screen detected 5 out of the 11 documented autotransporters in K96243 and interestingly detects both BPSS0796 (BoaA) and BPSL1705 (BoaB), these trimeric autotransported adhesins are implicated in adhesion to epithelial cells and are shown to have immunogenic properties (Tiyawisutsri et al., 2007; Balder et al., 2010).
PMC3540353	Potential vaccine candidates identified	BPSS0171	FALSE	Three of the six documented hcp encoded proteins; Hcp5 (BPSS099), Hcp4 (BPSS0171), and Hcp6 (BPSL3015), were within ROI detected by this screen.
PMC3540353	Potential vaccine candidates identified	BPSL3015	FALSE	Three of the six documented hcp encoded proteins; Hcp5 (BPSS099), Hcp4 (BPSS0171), and Hcp6 (BPSL3015), were within ROI detected by this screen.
PMC3540353	Potential vaccine candidates identified	BPSS1381	FALSE	One of the anti-macrophage regions identified contains a putative Phospholipase D-like protein (BPSS1381) (Dowling et al., 2010).
PMC3540353	Potential vaccine candidates identified	BPSL0590	FALSE	One positive region described by the screen contained two large adjacent CDSs, BPSL0590 and BPSL0591, encoding hypothetical proteins.
PMC3540353	Potential vaccine candidates identified	BPSL0591	FALSE	One positive region described by the screen contained two large adjacent CDSs, BPSL0590 and BPSL0591, encoding hypothetical proteins.
PMC3540353	Potential vaccine candidates identified	BPSL0590	FALSE	The position-specific-iterative BLAST (psi-BLAST) algorithm predicted homology within BPSL0590 and BPSL0591 to known toxins from other pathogens.
PMC3540353	Potential vaccine candidates identified	BPSL0591	FALSE	The position-specific-iterative BLAST (psi-BLAST) algorithm predicted homology within BPSL0590 and BPSL0591 to known toxins from other pathogens.
PMC3540353	Potential vaccine candidates identified	BPSL0590	FALSE	Both contain domains with homology to the Toxin complexes (Tc's) from Photorhabdus, further the predicted N-terminal of BPSL0590 has homology to the Salmonella enterica virulence associated protein or SpvB.
PMC3540353	Potential vaccine candidates identified	BPSL0590	FALSE	Macrophages treated with lysate from recombinant E. coli library clones expressing BPSL0590 and BPSL0591 show altered actin cytoskeletal morphology, multi-nucleation, and apoptosis illustrating that these may be novel toxins (Dowling et al., 2010).
PMC3540353	Potential vaccine candidates identified	BPSL0591	FALSE	Macrophages treated with lysate from recombinant E. coli library clones expressing BPSL0590 and BPSL0591 show altered actin cytoskeletal morphology, multi-nucleation, and apoptosis illustrating that these may be novel toxins (Dowling et al., 2010).
PMC3540353	Potential vaccine candidates identified	BPSL1549	FALSE	Recently a novel toxin has been described in B. pseudomallei K96243 with similarity to the potent CNF1 toxin from E. coli and has been named “Burkholderia Lethal Factor 1” or BLF1 (BPSL1549) (Cruz-Migoni et al., 2011).
PMC3540353	Potential vaccine candidates identified	BPSL1549	FALSE	The BPSL1549 CDS that encodes BLF1 was identified within a positive locus pulled out by the anti-macrophage screen.
PMC3540353	Potential vaccine candidates identified	BPSL1545	FALSE	Of note, the toxin is flanked by two ABC transporter systems (BPSL1545-BPSL1546 and BPSL1548) also contained with the anti-macrophage region of interest that may be involved in secretion of BLF1.
PMC3540353	Potential vaccine candidates identified	BPSL1546	FALSE	Of note, the toxin is flanked by two ABC transporter systems (BPSL1545-BPSL1546 and BPSL1548) also contained with the anti-macrophage region of interest that may be involved in secretion of BLF1.
PMC3540353	Potential vaccine candidates identified	BPSL1548	FALSE	Of note, the toxin is flanked by two ABC transporter systems (BPSL1545-BPSL1546 and BPSL1548) also contained with the anti-macrophage region of interest that may be involved in secretion of BLF1.
PMC3540353	Potential vaccine candidates identified	BPSS1721	FALSE	The region BPSS1721-BPSS1735 identified as an anti-macrophage locus encodes proteins with predicted homology to B. pertussis FHA.
PMC3540353	Potential vaccine candidates identified	BPSS1722	TRUE	The region BPSS1721-BPSS1735 identified as an anti-macrophage locus encodes proteins with predicted homology to B. pertussis FHA.
PMC3540353	Potential vaccine candidates identified	BPSS1723	TRUE	The region BPSS1721-BPSS1735 identified as an anti-macrophage locus encodes proteins with predicted homology to B. pertussis FHA.
PMC3540353	Potential vaccine candidates identified	BPSS1724	TRUE	The region BPSS1721-BPSS1735 identified as an anti-macrophage locus encodes proteins with predicted homology to B. pertussis FHA.
PMC3540353	Potential vaccine candidates identified	BPSS1725	TRUE	The region BPSS1721-BPSS1735 identified as an anti-macrophage locus encodes proteins with predicted homology to B. pertussis FHA.
PMC3540353	Potential vaccine candidates identified	BPSS1726	TRUE	The region BPSS1721-BPSS1735 identified as an anti-macrophage locus encodes proteins with predicted homology to B. pertussis FHA.
PMC3540353	Potential vaccine candidates identified	BPSS1727	TRUE	The region BPSS1721-BPSS1735 identified as an anti-macrophage locus encodes proteins with predicted homology to B. pertussis FHA.
PMC3540353	Potential vaccine candidates identified	BPSS1728	TRUE	The region BPSS1721-BPSS1735 identified as an anti-macrophage locus encodes proteins with predicted homology to B. pertussis FHA.
PMC3540353	Potential vaccine candidates identified	BPSS1728A	TRUE	The region BPSS1721-BPSS1735 identified as an anti-macrophage locus encodes proteins with predicted homology to B. pertussis FHA.
PMC3540353	Potential vaccine candidates identified	BPSS1729	TRUE	The region BPSS1721-BPSS1735 identified as an anti-macrophage locus encodes proteins with predicted homology to B. pertussis FHA.
PMC3540353	Potential vaccine candidates identified	BPSS1730	TRUE	The region BPSS1721-BPSS1735 identified as an anti-macrophage locus encodes proteins with predicted homology to B. pertussis FHA.
PMC3540353	Potential vaccine candidates identified	BPSS1731	TRUE	The region BPSS1721-BPSS1735 identified as an anti-macrophage locus encodes proteins with predicted homology to B. pertussis FHA.
PMC3540353	Potential vaccine candidates identified	BPSS1732	TRUE	The region BPSS1721-BPSS1735 identified as an anti-macrophage locus encodes proteins with predicted homology to B. pertussis FHA.
PMC3540353	Potential vaccine candidates identified	BPSS1733	TRUE	The region BPSS1721-BPSS1735 identified as an anti-macrophage locus encodes proteins with predicted homology to B. pertussis FHA.
PMC3540353	Potential vaccine candidates identified	BPSS1734	TRUE	The region BPSS1721-BPSS1735 identified as an anti-macrophage locus encodes proteins with predicted homology to B. pertussis FHA.
PMC3540353	Potential vaccine candidates identified	BPSS1735	FALSE	The region BPSS1721-BPSS1735 identified as an anti-macrophage locus encodes proteins with predicted homology to B. pertussis FHA.
PMC3540353	Table 1	BPSL2672	FALSE	Caption=Examples of putative vaccine candidates identified;Functional class=ABC transporter;Example vaccine candidate=LPS biosynthesis operon plus wzt ABC transporter;CDS=BPSL2672-BPSL2688;References=Garmory and Titball, 2004; Harland et al., 2007b
PMC3540353	Table 1	BPSL2673	TRUE	Caption=Examples of putative vaccine candidates identified;Functional class=ABC transporter;Example vaccine candidate=LPS biosynthesis operon plus wzt ABC transporter;CDS=BPSL2672-BPSL2688;References=Garmory and Titball, 2004; Harland et al., 2007b
PMC3540353	Table 1	BPSL2674	TRUE	Caption=Examples of putative vaccine candidates identified;Functional class=ABC transporter;Example vaccine candidate=LPS biosynthesis operon plus wzt ABC transporter;CDS=BPSL2672-BPSL2688;References=Garmory and Titball, 2004; Harland et al., 2007b
PMC3540353	Table 1	BPSL2675	TRUE	Caption=Examples of putative vaccine candidates identified;Functional class=ABC transporter;Example vaccine candidate=LPS biosynthesis operon plus wzt ABC transporter;CDS=BPSL2672-BPSL2688;References=Garmory and Titball, 2004; Harland et al., 2007b
PMC3540353	Table 1	BPSL2676	TRUE	Caption=Examples of putative vaccine candidates identified;Functional class=ABC transporter;Example vaccine candidate=LPS biosynthesis operon plus wzt ABC transporter;CDS=BPSL2672-BPSL2688;References=Garmory and Titball, 2004; Harland et al., 2007b
PMC3540353	Table 1	BPSL2677	TRUE	Caption=Examples of putative vaccine candidates identified;Functional class=ABC transporter;Example vaccine candidate=LPS biosynthesis operon plus wzt ABC transporter;CDS=BPSL2672-BPSL2688;References=Garmory and Titball, 2004; Harland et al., 2007b
PMC3540353	Table 1	BPSL2678	TRUE	Caption=Examples of putative vaccine candidates identified;Functional class=ABC transporter;Example vaccine candidate=LPS biosynthesis operon plus wzt ABC transporter;CDS=BPSL2672-BPSL2688;References=Garmory and Titball, 2004; Harland et al., 2007b
PMC3540353	Table 1	BPSL2679	TRUE	Caption=Examples of putative vaccine candidates identified;Functional class=ABC transporter;Example vaccine candidate=LPS biosynthesis operon plus wzt ABC transporter;CDS=BPSL2672-BPSL2688;References=Garmory and Titball, 2004; Harland et al., 2007b
PMC3540353	Table 1	BPSL2680	TRUE	Caption=Examples of putative vaccine candidates identified;Functional class=ABC transporter;Example vaccine candidate=LPS biosynthesis operon plus wzt ABC transporter;CDS=BPSL2672-BPSL2688;References=Garmory and Titball, 2004; Harland et al., 2007b
PMC3540353	Table 1	BPSL2681	TRUE	Caption=Examples of putative vaccine candidates identified;Functional class=ABC transporter;Example vaccine candidate=LPS biosynthesis operon plus wzt ABC transporter;CDS=BPSL2672-BPSL2688;References=Garmory and Titball, 2004; Harland et al., 2007b
PMC3540353	Table 1	BPSL2682	TRUE	Caption=Examples of putative vaccine candidates identified;Functional class=ABC transporter;Example vaccine candidate=LPS biosynthesis operon plus wzt ABC transporter;CDS=BPSL2672-BPSL2688;References=Garmory and Titball, 2004; Harland et al., 2007b
PMC3540353	Table 1	BPSL2683	TRUE	Caption=Examples of putative vaccine candidates identified;Functional class=ABC transporter;Example vaccine candidate=LPS biosynthesis operon plus wzt ABC transporter;CDS=BPSL2672-BPSL2688;References=Garmory and Titball, 2004; Harland et al., 2007b
PMC3540353	Table 1	BPSL2684	TRUE	Caption=Examples of putative vaccine candidates identified;Functional class=ABC transporter;Example vaccine candidate=LPS biosynthesis operon plus wzt ABC transporter;CDS=BPSL2672-BPSL2688;References=Garmory and Titball, 2004; Harland et al., 2007b
PMC3540353	Table 1	BPSL2685	TRUE	Caption=Examples of putative vaccine candidates identified;Functional class=ABC transporter;Example vaccine candidate=LPS biosynthesis operon plus wzt ABC transporter;CDS=BPSL2672-BPSL2688;References=Garmory and Titball, 2004; Harland et al., 2007b
PMC3540353	Table 1	BPSL2686	TRUE	Caption=Examples of putative vaccine candidates identified;Functional class=ABC transporter;Example vaccine candidate=LPS biosynthesis operon plus wzt ABC transporter;CDS=BPSL2672-BPSL2688;References=Garmory and Titball, 2004; Harland et al., 2007b
PMC3540353	Table 1	BPSL2687	TRUE	Caption=Examples of putative vaccine candidates identified;Functional class=ABC transporter;Example vaccine candidate=LPS biosynthesis operon plus wzt ABC transporter;CDS=BPSL2672-BPSL2688;References=Garmory and Titball, 2004; Harland et al., 2007b
PMC3540353	Table 1	BPSL2688	FALSE	Caption=Examples of putative vaccine candidates identified;Functional class=ABC transporter;Example vaccine candidate=LPS biosynthesis operon plus wzt ABC transporter;CDS=BPSL2672-BPSL2688;References=Garmory and Titball, 2004; Harland et al., 2007b
PMC3540353	Table 1	BPSS0796	FALSE	Caption=Examples of putative vaccine candidates identified;Functional class=Autotransporter;Example vaccine candidate=BoaA;CDS=BPSS0796;References=Tiyawisutsri et al., 2007; Balder et al., 2010; Lazar Adler et al., 2011
PMC3540353	Table 1	BPSL1705	FALSE	Caption=Examples of putative vaccine candidates identified;Functional class=Autotransporter;Example vaccine candidate=BoaB;CDS=BPSL1705;References=Tiyawisutsri et al., 2007; Balder et al., 2010; Lazar Adler et al., 2011
PMC3540353	Table 1	BPSL1549	FALSE	Caption=Examples of putative vaccine candidates identified;Functional class=Toxin;Example vaccine candidate=Burkholderia Lethal Factor 1;CDS=BPSL1549;References=Cruz-Migoni et al., 2011
PMC3540353	Table 1	BPSS1381	FALSE	Caption=Examples of putative vaccine candidates identified;Functional class=Enzyme;Example vaccine candidate=Phospholipase D;CDS=BPSS1381;References=McKean et al., 2007; Driskell et al., 2009
PMC3540353	Table 1	BPSS0067	FALSE	Caption=Examples of putative vaccine candidates identified;Example vaccine candidate=Non-hemolytic phospholipase PLC-3;CDS=BPSS0067;References=Tuanyok et al., 2006
PMC3540353	Table 1	BPSS1721	FALSE	Caption=Examples of putative vaccine candidates identified;Functional class=Adhesion;Example vaccine candidate=Filamentous hemagglutinin-like;CDS=BPSS1721-BPSS1735;References=Sato et al., 1981; Kimura et al., 1990; Dowling et al., 2010
PMC3540353	Table 1	BPSS1722	TRUE	Caption=Examples of putative vaccine candidates identified;Functional class=Adhesion;Example vaccine candidate=Filamentous hemagglutinin-like;CDS=BPSS1721-BPSS1735;References=Sato et al., 1981; Kimura et al., 1990; Dowling et al., 2010
PMC3540353	Table 1	BPSS1723	TRUE	Caption=Examples of putative vaccine candidates identified;Functional class=Adhesion;Example vaccine candidate=Filamentous hemagglutinin-like;CDS=BPSS1721-BPSS1735;References=Sato et al., 1981; Kimura et al., 1990; Dowling et al., 2010
PMC3540353	Table 1	BPSS1724	TRUE	Caption=Examples of putative vaccine candidates identified;Functional class=Adhesion;Example vaccine candidate=Filamentous hemagglutinin-like;CDS=BPSS1721-BPSS1735;References=Sato et al., 1981; Kimura et al., 1990; Dowling et al., 2010
PMC3540353	Table 1	BPSS1725	TRUE	Caption=Examples of putative vaccine candidates identified;Functional class=Adhesion;Example vaccine candidate=Filamentous hemagglutinin-like;CDS=BPSS1721-BPSS1735;References=Sato et al., 1981; Kimura et al., 1990; Dowling et al., 2010
PMC3540353	Table 1	BPSS1726	TRUE	Caption=Examples of putative vaccine candidates identified;Functional class=Adhesion;Example vaccine candidate=Filamentous hemagglutinin-like;CDS=BPSS1721-BPSS1735;References=Sato et al., 1981; Kimura et al., 1990; Dowling et al., 2010
PMC3540353	Table 1	BPSS1727	TRUE	Caption=Examples of putative vaccine candidates identified;Functional class=Adhesion;Example vaccine candidate=Filamentous hemagglutinin-like;CDS=BPSS1721-BPSS1735;References=Sato et al., 1981; Kimura et al., 1990; Dowling et al., 2010
PMC3540353	Table 1	BPSS1728	TRUE	Caption=Examples of putative vaccine candidates identified;Functional class=Adhesion;Example vaccine candidate=Filamentous hemagglutinin-like;CDS=BPSS1721-BPSS1735;References=Sato et al., 1981; Kimura et al., 1990; Dowling et al., 2010
PMC3540353	Table 1	BPSS1728A	TRUE	Caption=Examples of putative vaccine candidates identified;Functional class=Adhesion;Example vaccine candidate=Filamentous hemagglutinin-like;CDS=BPSS1721-BPSS1735;References=Sato et al., 1981; Kimura et al., 1990; Dowling et al., 2010
PMC3540353	Table 1	BPSS1729	TRUE	Caption=Examples of putative vaccine candidates identified;Functional class=Adhesion;Example vaccine candidate=Filamentous hemagglutinin-like;CDS=BPSS1721-BPSS1735;References=Sato et al., 1981; Kimura et al., 1990; Dowling et al., 2010
PMC3540353	Table 1	BPSS1730	TRUE	Caption=Examples of putative vaccine candidates identified;Functional class=Adhesion;Example vaccine candidate=Filamentous hemagglutinin-like;CDS=BPSS1721-BPSS1735;References=Sato et al., 1981; Kimura et al., 1990; Dowling et al., 2010
PMC3540353	Table 1	BPSS1731	TRUE	Caption=Examples of putative vaccine candidates identified;Functional class=Adhesion;Example vaccine candidate=Filamentous hemagglutinin-like;CDS=BPSS1721-BPSS1735;References=Sato et al., 1981; Kimura et al., 1990; Dowling et al., 2010
PMC3540353	Table 1	BPSS1732	TRUE	Caption=Examples of putative vaccine candidates identified;Functional class=Adhesion;Example vaccine candidate=Filamentous hemagglutinin-like;CDS=BPSS1721-BPSS1735;References=Sato et al., 1981; Kimura et al., 1990; Dowling et al., 2010
PMC3540353	Table 1	BPSS1733	TRUE	Caption=Examples of putative vaccine candidates identified;Functional class=Adhesion;Example vaccine candidate=Filamentous hemagglutinin-like;CDS=BPSS1721-BPSS1735;References=Sato et al., 1981; Kimura et al., 1990; Dowling et al., 2010
PMC3540353	Table 1	BPSS1734	TRUE	Caption=Examples of putative vaccine candidates identified;Functional class=Adhesion;Example vaccine candidate=Filamentous hemagglutinin-like;CDS=BPSS1721-BPSS1735;References=Sato et al., 1981; Kimura et al., 1990; Dowling et al., 2010
PMC3540353	Table 1	BPSS1735	FALSE	Caption=Examples of putative vaccine candidates identified;Functional class=Adhesion;Example vaccine candidate=Filamentous hemagglutinin-like;CDS=BPSS1721-BPSS1735;References=Sato et al., 1981; Kimura et al., 1990; Dowling et al., 2010
PMC3540353	Table 1	BPSS1263	FALSE	Caption=Examples of putative vaccine candidates identified;Functional class=Secondary metabolism;Example vaccine candidate=SylA-like (BylA);CDS=BPSS1263-BPSS1269;References=Groll et al., 2008; Dowling et al., 2010
PMC3540353	Table 1	BPSS1264	TRUE	Caption=Examples of putative vaccine candidates identified;Functional class=Secondary metabolism;Example vaccine candidate=SylA-like (BylA);CDS=BPSS1263-BPSS1269;References=Groll et al., 2008; Dowling et al., 2010
PMC3540353	Table 1	BPSS1265	TRUE	Caption=Examples of putative vaccine candidates identified;Functional class=Secondary metabolism;Example vaccine candidate=SylA-like (BylA);CDS=BPSS1263-BPSS1269;References=Groll et al., 2008; Dowling et al., 2010
PMC3540353	Table 1	BPSS1266	TRUE	Caption=Examples of putative vaccine candidates identified;Functional class=Secondary metabolism;Example vaccine candidate=SylA-like (BylA);CDS=BPSS1263-BPSS1269;References=Groll et al., 2008; Dowling et al., 2010
PMC3540353	Table 1	BPSS1267	TRUE	Caption=Examples of putative vaccine candidates identified;Functional class=Secondary metabolism;Example vaccine candidate=SylA-like (BylA);CDS=BPSS1263-BPSS1269;References=Groll et al., 2008; Dowling et al., 2010
PMC3540353	Table 1	BPSS1268	TRUE	Caption=Examples of putative vaccine candidates identified;Functional class=Secondary metabolism;Example vaccine candidate=SylA-like (BylA);CDS=BPSS1263-BPSS1269;References=Groll et al., 2008; Dowling et al., 2010
PMC3540353	Table 1	BPSS1269	FALSE	Caption=Examples of putative vaccine candidates identified;Functional class=Secondary metabolism;Example vaccine candidate=SylA-like (BylA);CDS=BPSS1263-BPSS1269;References=Groll et al., 2008; Dowling et al., 2010
PMC3540353	Table 1	BPSL0590	FALSE	Caption=Examples of putative vaccine candidates identified;Functional class=Hypothetical protein;Example vaccine candidate=Putative toxins;CDS=BPSL0590;References=Dowling et al., 2010
PMC3540353	Table 1	BPSL0591	FALSE	Caption=Examples of putative vaccine candidates identified;Functional class=Hypothetical protein;Example vaccine candidate=Putative toxins;CDS=BPSL0591;References=Dowling et al., 2010
PMC3527420	Table 3	BPSS0886	FALSE	Caption=TofM homologs in Burkholderia spp. and Pseudomonas fuscovaginae;Locus_tag/Gene=BPSS0886;Protein ID (Accession #)=YP_110895.1;Organism=B. pseudomallei K96243;Identity (similarity)=49.7% (62.4%)
PMC3527420	Table 3	BPSS1179	FALSE	Caption=TofM homologs in Burkholderia spp. and Pseudomonas fuscovaginae;Locus_tag/Gene=BPSS1179;Protein ID (Accession #)=YP_111192.1;Organism=B. pseudomallei K96243;Identity (similarity)=28.7% (38.9%)
PMC3521395	Figure text	BPSL0100	FALSE	BPSL0100-O6-methylguanine-DNA methyltransferase, BPSL0099-glyoxalase/bleomycin resistance protein/dioxygenase superfamily protein, BPSL3250-putative LysR-family transcriptional regulator, BPSL3249-putative outer membrane protein, BTH_I1232-OsmC/Ohr family protein, BTH_I1233-ribosomal protein L13, Rsc3386-outermembrane signal peptide protein, Rsc3387-Two-component response regulator transcription …
PMC3521395	Figure text	BPSL0099	FALSE	BPSL0100-O6-methylguanine-DNA methyltransferase, BPSL0099-glyoxalase/bleomycin resistance protein/dioxygenase superfamily protein, BPSL3250-putative LysR-family transcriptional regulator, BPSL3249-putative outer membrane protein, BTH_I1232-OsmC/Ohr family protein, BTH_I1233-ribosomal protein L13, Rsc3386-outermembrane signal peptide protein, Rsc3387-Two-component response regulator transcription …
PMC3521395	Figure text	BPSL3250	FALSE	BPSL0100-O6-methylguanine-DNA methyltransferase, BPSL0099-glyoxalase/bleomycin resistance protein/dioxygenase superfamily protein, BPSL3250-putative LysR-family transcriptional regulator, BPSL3249-putative outer membrane protein, BTH_I1232-OsmC/Ohr family protein, BTH_I1233-ribosomal protein L13, Rsc3386-outermembrane signal peptide protein, Rsc3387-Two-component response regulator transcription …
PMC3521395	Figure text	BPSL3249	FALSE	BPSL0100-O6-methylguanine-DNA methyltransferase, BPSL0099-glyoxalase/bleomycin resistance protein/dioxygenase superfamily protein, BPSL3250-putative LysR-family transcriptional regulator, BPSL3249-putative outer membrane protein, BTH_I1232-OsmC/Ohr family protein, BTH_I1233-ribosomal protein L13, Rsc3386-outermembrane signal peptide protein, Rsc3387-Two-component response regulator transcription …
PMC3443583	Results and Discussion	BPSS3220	FALSE	The majority of these proteins have been annotated as proteins that are involved in the core regulation machinery such as translation and transcription (bpss3220, bpsl3215), nucleotide excision repair (bpss0058), proteolysis (bpss1760), and protein folding (bpsl2827).
PMC3443583	Results and Discussion	BPSL3215	FALSE	The majority of these proteins have been annotated as proteins that are involved in the core regulation machinery such as translation and transcription (bpss3220, bpsl3215), nucleotide excision repair (bpss0058), proteolysis (bpss1760), and protein folding (bpsl2827).
PMC3443583	Results and Discussion	BPSS0058	FALSE	The majority of these proteins have been annotated as proteins that are involved in the core regulation machinery such as translation and transcription (bpss3220, bpsl3215), nucleotide excision repair (bpss0058), proteolysis (bpss1760), and protein folding (bpsl2827).
PMC3443583	Results and Discussion	BPSS1760	FALSE	The majority of these proteins have been annotated as proteins that are involved in the core regulation machinery such as translation and transcription (bpss3220, bpsl3215), nucleotide excision repair (bpss0058), proteolysis (bpss1760), and protein folding (bpsl2827).
PMC3443583	Results and Discussion	BPSL2827	FALSE	The majority of these proteins have been annotated as proteins that are involved in the core regulation machinery such as translation and transcription (bpss3220, bpsl3215), nucleotide excision repair (bpss0058), proteolysis (bpss1760), and protein folding (bpsl2827).
PMC3443583	Results and Discussion	BPSS2081	FALSE	These two proteins were chosen mainly because of their functions: (i) an α-galactosidase enzyme (BPSS2081) which is associated to the synthesis of sugar found in the immunogenic polysaccharide [59] and (ii) a putative surface protein (BPSS0796) that consists of a hemagglutinin motif which has been reported as important for bacterial adhesins [60].
PMC3443583	Results and Discussion	BPSS0796	FALSE	These two proteins were chosen mainly because of their functions: (i) an α-galactosidase enzyme (BPSS2081) which is associated to the synthesis of sugar found in the immunogenic polysaccharide [59] and (ii) a putative surface protein (BPSS0796) that consists of a hemagglutinin motif which has been reported as important for bacterial adhesins [60].
PMC3443583	Results and Discussion	BPSS2081	FALSE	The gene bpss2081 encodes for an α-galactosidase that is needed for the synthesis of the α-galactose found in the immunogenic capsular polysaccharide of B. pseudomallei [59].
PMC3443583	Results and Discussion	BPSS2081	FALSE	Comparative analysis revealed a significantly lower G+C content (53.3%) in the flanking gene of B. pseudomallei K96243 bpss2081 compared to the G+C content (68.06%) of its own chromosomes.
PMC3443583	Results and Discussion	BPSS2081	FALSE	Using Sim et al. [61] as a reference, we conducted a comparison for the gene position relative to bpss2081 in the remaining Burkholderia species and discovered that B. ambifaria MC40-6 and B. cenocepacia J2315 have another form of isomer, namely, β-galactosidase gene (Figure 2).
PMC3443583	Results and Discussion	BPSS2081	FALSE	The genes flanking bpss2081 for B. pseudomallei K96243 was found to have a relatively lower G+C content (54.94%) compared to the B. ambifaria MC40-6 gene cluster (69.11%) and the B. cenocepacia J2315 gene cluster (65.58%) (Supplementary Table 2).
PMC3443583	Results and Discussion	BPSS2081	FALSE	Since most gene transfers take place between closely related organisms [64], we extended the investigation of bpss2081 to the closest homologs outside the Burkholderia genus.
PMC3443583	Results and Discussion	BPSS2081	FALSE	Due to similar or shared habitats, it is possible bpss2081 may have been acquired by B. pseudomallei from other bacteria within the same environmental niche.
PMC3443583	Results and Discussion	BPSS0796	FALSE	BPSS0796 is a surface protein with a hemagglutinin motif that was identified using the Pfam database [40].
PMC3443583	Results and Discussion	BPSS0796	FALSE	The protein coded for by the structural gene bpss0796 is among the four proteins unique to B. pseudomallei and B. mallei.
PMC3443583	Results and Discussion	BPSS0796	FALSE	Analysis of the surrounding genes indicates that the gene cluster bpss0796-bpss0799 in B. pseudomallei K96243 and bmaa0649-bmaa0653 in B. mallei ATCC 23344 do not have orthologs present in B. thailandensis (Figure 3).
PMC3443583	Results and Discussion	BPSS0796A	TRUE	Analysis of the surrounding genes indicates that the gene cluster bpss0796-bpss0799 in B. pseudomallei K96243 and bmaa0649-bmaa0653 in B. mallei ATCC 23344 do not have orthologs present in B. thailandensis (Figure 3).
PMC3443583	Results and Discussion	BPSS0797	TRUE	Analysis of the surrounding genes indicates that the gene cluster bpss0796-bpss0799 in B. pseudomallei K96243 and bmaa0649-bmaa0653 in B. mallei ATCC 23344 do not have orthologs present in B. thailandensis (Figure 3).
PMC3443583	Results and Discussion	BPSS0798	TRUE	Analysis of the surrounding genes indicates that the gene cluster bpss0796-bpss0799 in B. pseudomallei K96243 and bmaa0649-bmaa0653 in B. mallei ATCC 23344 do not have orthologs present in B. thailandensis (Figure 3).
PMC3443583	Results and Discussion	BPSS0799	FALSE	Analysis of the surrounding genes indicates that the gene cluster bpss0796-bpss0799 in B. pseudomallei K96243 and bmaa0649-bmaa0653 in B. mallei ATCC 23344 do not have orthologs present in B. thailandensis (Figure 3).
PMC3443583	Results and Discussion	BPSS0796	FALSE	The structural comparison is not shown for the orthologs of bpss0796 that are also absent in the other remaining Burkholderia species.
PMC3443583	Results and Discussion	BPSL1705	FALSE	In the work conducted by Felgner et al. [43], BPSL1705 was found to be a serodiagnostic antigen that exhibited significantly different reactivity levels between the Singapore melioidosis positive and negative cohorts, while BPSL1902, BPSS2053, and BPSS1434 are cross-reactive antigens that are equally reactive in both melioidosis positive and negative cohorts.
PMC3443583	Results and Discussion	BPSL1902	FALSE	In the work conducted by Felgner et al. [43], BPSL1705 was found to be a serodiagnostic antigen that exhibited significantly different reactivity levels between the Singapore melioidosis positive and negative cohorts, while BPSL1902, BPSS2053, and BPSS1434 are cross-reactive antigens that are equally reactive in both melioidosis positive and negative cohorts.
PMC3443583	Results and Discussion	BPSS2053	FALSE	In the work conducted by Felgner et al. [43], BPSL1705 was found to be a serodiagnostic antigen that exhibited significantly different reactivity levels between the Singapore melioidosis positive and negative cohorts, while BPSL1902, BPSS2053, and BPSS1434 are cross-reactive antigens that are equally reactive in both melioidosis positive and negative cohorts.
PMC3443583	Results and Discussion	BPSS1434	FALSE	In the work conducted by Felgner et al. [43], BPSL1705 was found to be a serodiagnostic antigen that exhibited significantly different reactivity levels between the Singapore melioidosis positive and negative cohorts, while BPSL1902, BPSS2053, and BPSS1434 are cross-reactive antigens that are equally reactive in both melioidosis positive and negative cohorts.
PMC3443583	Results and Discussion	BPSS1439	FALSE	In another study conducted by Tiyawisutsri et al., the ortholog of BPSS1439 in B. mallei exhibited a strong antibody response during experimental glanders.
PMC3443583	Results and Discussion	BPSL1902	FALSE	Further analysis revealed one of these five to be an S-layer protein (BPSL1902).
PMC3443583	Results and Discussion	BPSL1902	FALSE	We first assigned BPSL1902, which was originally annotated as a putative membrane protein, to be an S-layer protein after analyzing B. pseudomallei protein sequences using the PSORTb subcellular location prediction program [49].
PMC3443583	Results and Discussion	BPSL1902	FALSE	BPSL1902 was then subjected to further analyses that revealed similar sequence features to experimentally verified S-layer proteins in other prokaryotes.
PMC3443583	Results and Discussion	BPSL1902	FALSE	Most S-layer proteins are in the weakly acidic pH range [75] and this is consistent with BPSL1902 which has a ProtParam [51] predicted isoelectric point of 4.58.
PMC3443583	Results and Discussion	BPSL1902	FALSE	The hydrophobicity plot of BPSL1902 showed a similar hydrophobicity profile to known S-layer proteins (Figure 4) where the transmembrane α-helices segments are arranged at the highly hydrophobic N-terminal.
PMC3443583	Results and Discussion	BPSL1902	FALSE	The BPSL1902 S-layer was also subjected to EnsembleGly [50] glycosylation sites prediction and was found to potentially be highly O-glycosylated at the serine and threonine residues.
PMC3443583	Results and Discussion	BPSS1434	FALSE	The glycosylation predictions carried out point to the possibility that BPSS1434, BPSL1705, and BPSS1439 consist of heavily glycosylated serine and threonine tandem repeats (STRs).
PMC3443583	Results and Discussion	BPSL1705	FALSE	The glycosylation predictions carried out point to the possibility that BPSS1434, BPSL1705, and BPSS1439 consist of heavily glycosylated serine and threonine tandem repeats (STRs).
PMC3443583	Results and Discussion	BPSS1439	FALSE	The glycosylation predictions carried out point to the possibility that BPSS1434, BPSL1705, and BPSS1439 consist of heavily glycosylated serine and threonine tandem repeats (STRs).
PMC3443583	Results and Discussion	BPSS1434	FALSE	Besides STRs, the presence of hemagglutinin motifs in BPSS1434, BPSS2053, BPSS1439, and BPSL1705 and hemagglutinin motif has been described to contribute to cell adherence and binding purposes.
PMC3443583	Results and Discussion	BPSS2053	FALSE	Besides STRs, the presence of hemagglutinin motifs in BPSS1434, BPSS2053, BPSS1439, and BPSL1705 and hemagglutinin motif has been described to contribute to cell adherence and binding purposes.
PMC3443583	Results and Discussion	BPSS1439	FALSE	Besides STRs, the presence of hemagglutinin motifs in BPSS1434, BPSS2053, BPSS1439, and BPSL1705 and hemagglutinin motif has been described to contribute to cell adherence and binding purposes.
PMC3443583	Results and Discussion	BPSL1705	FALSE	Besides STRs, the presence of hemagglutinin motifs in BPSS1434, BPSS2053, BPSS1439, and BPSL1705 and hemagglutinin motif has been described to contribute to cell adherence and binding purposes.
PMC3443583	Section title	BPSS2081	FALSE	3.5. B. pseudomallei Putative α-Galactose (Bpss2081)
PMC3443583	Section title	BPSL1902	FALSE	3.8. A B. pseudomallei S-Layer Protein (BPSL1902)
PMC3443583	Figure text	BPSS0796	FALSE	Structural comparison of surface-associated gene (bpss0796) in B. pseudomallei K96243, B. mallei ATCC 23344, and B. thailandensis E264.
PMC3443583	Figure text	BPSL1902	FALSE	Composite diagram of comparisons for hydrophobicity plots and secondary structure predictions of B. pseudomallei S-layer protein (BPSL1902) versus Bacillus thuringiensis ctc (GeneBank ID: AJ012290) and Methanothermus sociabilis slgA (GeneBank ID: X58296) S-layer proteins.
PMC3443583	Figure text	BPSL1902	FALSE	Multiple sequence alignment showed glycosylated amino acid in (a) BPSL1902, (b) BPSS1434, and (c) BPSS2053 with its respective orthologs.
PMC3443583	Figure text	BPSS1434	FALSE	Multiple sequence alignment showed glycosylated amino acid in (a) BPSL1902, (b) BPSS1434, and (c) BPSS2053 with its respective orthologs.
PMC3443583	Figure text	BPSS2053	FALSE	Multiple sequence alignment showed glycosylated amino acid in (a) BPSL1902, (b) BPSS1434, and (c) BPSS2053 with its respective orthologs.
PMC3443583	Figure text	BPSL1902	FALSE	BPSL1902, BPSS1434, and BPSS2053 are B. pseudomallei K96243 protein, B_mallei23344 is B. mallei ATCC 23344, B_mv17616 is B. multivorans ATCC 17616, B_ambifariaMC40-6 is B. ambifaria MC40-6, B_vietG4 is B. vietnamiensis G4, B_cenoJ2315 is B. cenocepacia J2315, B_thailE264 is B. thailandensis E264, and B_xenoLB400 is B. xenovorans LB400.
PMC3443583	Figure text	BPSS1434	FALSE	BPSL1902, BPSS1434, and BPSS2053 are B. pseudomallei K96243 protein, B_mallei23344 is B. mallei ATCC 23344, B_mv17616 is B. multivorans ATCC 17616, B_ambifariaMC40-6 is B. ambifaria MC40-6, B_vietG4 is B. vietnamiensis G4, B_cenoJ2315 is B. cenocepacia J2315, B_thailE264 is B. thailandensis E264, and B_xenoLB400 is B. xenovorans LB400.
PMC3443583	Figure text	BPSS2053	FALSE	BPSL1902, BPSS1434, and BPSS2053 are B. pseudomallei K96243 protein, B_mallei23344 is B. mallei ATCC 23344, B_mv17616 is B. multivorans ATCC 17616, B_ambifariaMC40-6 is B. ambifaria MC40-6, B_vietG4 is B. vietnamiensis G4, B_cenoJ2315 is B. cenocepacia J2315, B_thailE264 is B. thailandensis E264, and B_xenoLB400 is B. xenovorans LB400.
PMC3443583	Figure text	BPSS1434	FALSE	Glycosylated serine and threonine tandem repeats in (a) BPSS1434, (b) BPSS1439 and (c) BPSL1705 with its respective orthologs in Burkholderia spp. (if any).
PMC3443583	Figure text	BPSS1439	FALSE	Glycosylated serine and threonine tandem repeats in (a) BPSS1434, (b) BPSS1439 and (c) BPSL1705 with its respective orthologs in Burkholderia spp. (if any).
PMC3443583	Figure text	BPSL1705	FALSE	Glycosylated serine and threonine tandem repeats in (a) BPSS1434, (b) BPSS1439 and (c) BPSL1705 with its respective orthologs in Burkholderia spp. (if any).
PMC3443583	Figure text	BPSL1434	FALSE	BPSL1434, BPSL1705, and BPSS1439 are B. pseudomallei K96243 proteins, B_mv17616 is B. multivorans ATCC 17616, B_ambifariaMC40-6 is B. ambifaria MC40-6, B_vietG4 is B. vietnamiensis G4, B_thailE264 is B. thailandensis E264, and B_xenoLB400 is B. xenovorans LB400.
PMC3443583	Figure text	BPSL1705	FALSE	BPSL1434, BPSL1705, and BPSS1439 are B. pseudomallei K96243 proteins, B_mv17616 is B. multivorans ATCC 17616, B_ambifariaMC40-6 is B. ambifaria MC40-6, B_vietG4 is B. vietnamiensis G4, B_thailE264 is B. thailandensis E264, and B_xenoLB400 is B. xenovorans LB400.
PMC3443583	Figure text	BPSS1439	FALSE	BPSL1434, BPSL1705, and BPSS1439 are B. pseudomallei K96243 proteins, B_mv17616 is B. multivorans ATCC 17616, B_ambifariaMC40-6 is B. ambifaria MC40-6, B_vietG4 is B. vietnamiensis G4, B_thailE264 is B. thailandensis E264, and B_xenoLB400 is B. xenovorans LB400.
PMC3443583	Table footnotes	BPSL1439	FALSE	^ UStrong antibody response: the experiment was carried out using the protein in B. mallei which is ortholog for BPSL1439.
PMC3443583	Table 1	BPSS1825	FALSE	Caption=The transposase found in position relatives to glycan associated gene cluster;Gene clusters in B. pseudomallei K96243=bpss1825-bpss1833 (exopolysaccharide biosynthesis-related tyrosine-protein kinase);Relative position in B. mallei ATCC 23344=Transposase OrfA (bmaa0275),Transposase OrfB (bmaa0276)
PMC3443583	Table 1	BPSS1826	TRUE	Caption=The transposase found in position relatives to glycan associated gene cluster;Gene clusters in B. pseudomallei K96243=bpss1825-bpss1833 (exopolysaccharide biosynthesis-related tyrosine-protein kinase);Relative position in B. mallei ATCC 23344=Transposase OrfA (bmaa0275),Transposase OrfB (bmaa0276)
PMC3443583	Table 1	BPSS1827	TRUE	Caption=The transposase found in position relatives to glycan associated gene cluster;Gene clusters in B. pseudomallei K96243=bpss1825-bpss1833 (exopolysaccharide biosynthesis-related tyrosine-protein kinase);Relative position in B. mallei ATCC 23344=Transposase OrfA (bmaa0275),Transposase OrfB (bmaa0276)
PMC3443583	Table 1	BPSS1828	TRUE	Caption=The transposase found in position relatives to glycan associated gene cluster;Gene clusters in B. pseudomallei K96243=bpss1825-bpss1833 (exopolysaccharide biosynthesis-related tyrosine-protein kinase);Relative position in B. mallei ATCC 23344=Transposase OrfA (bmaa0275),Transposase OrfB (bmaa0276)
PMC3443583	Table 1	BPSS1829	TRUE	Caption=The transposase found in position relatives to glycan associated gene cluster;Gene clusters in B. pseudomallei K96243=bpss1825-bpss1833 (exopolysaccharide biosynthesis-related tyrosine-protein kinase);Relative position in B. mallei ATCC 23344=Transposase OrfA (bmaa0275),Transposase OrfB (bmaa0276)
PMC3443583	Table 1	BPSS1830	TRUE	Caption=The transposase found in position relatives to glycan associated gene cluster;Gene clusters in B. pseudomallei K96243=bpss1825-bpss1833 (exopolysaccharide biosynthesis-related tyrosine-protein kinase);Relative position in B. mallei ATCC 23344=Transposase OrfA (bmaa0275),Transposase OrfB (bmaa0276)
PMC3443583	Table 1	BPSS1831	TRUE	Caption=The transposase found in position relatives to glycan associated gene cluster;Gene clusters in B. pseudomallei K96243=bpss1825-bpss1833 (exopolysaccharide biosynthesis-related tyrosine-protein kinase);Relative position in B. mallei ATCC 23344=Transposase OrfA (bmaa0275),Transposase OrfB (bmaa0276)
PMC3443583	Table 1	BPSS1832	TRUE	Caption=The transposase found in position relatives to glycan associated gene cluster;Gene clusters in B. pseudomallei K96243=bpss1825-bpss1833 (exopolysaccharide biosynthesis-related tyrosine-protein kinase);Relative position in B. mallei ATCC 23344=Transposase OrfA (bmaa0275),Transposase OrfB (bmaa0276)
PMC3443583	Table 1	BPSS1833	FALSE	Caption=The transposase found in position relatives to glycan associated gene cluster;Gene clusters in B. pseudomallei K96243=bpss1825-bpss1833 (exopolysaccharide biosynthesis-related tyrosine-protein kinase);Relative position in B. mallei ATCC 23344=Transposase OrfA (bmaa0275),Transposase OrfB (bmaa0276)
PMC3443583	Table 1	BPSL2769	FALSE	Caption=The transposase found in position relatives to glycan associated gene cluster;Gene clusters in B. pseudomallei K96243=bpsl2769-bpsl2790 (capsular polysaccharide-related gene cluster);Relative position in B. mallei ATCC 23344= Transposase OrfA (bma2284),Transposase OrfB (bma2283)
PMC3443583	Table 1	BPSL2770	TRUE	Caption=The transposase found in position relatives to glycan associated gene cluster;Gene clusters in B. pseudomallei K96243=bpsl2769-bpsl2790 (capsular polysaccharide-related gene cluster);Relative position in B. mallei ATCC 23344= Transposase OrfA (bma2284),Transposase OrfB (bma2283)
PMC3443583	Table 1	BPSL2771	TRUE	Caption=The transposase found in position relatives to glycan associated gene cluster;Gene clusters in B. pseudomallei K96243=bpsl2769-bpsl2790 (capsular polysaccharide-related gene cluster);Relative position in B. mallei ATCC 23344= Transposase OrfA (bma2284),Transposase OrfB (bma2283)
PMC3443583	Table 1	BPSL2772	TRUE	Caption=The transposase found in position relatives to glycan associated gene cluster;Gene clusters in B. pseudomallei K96243=bpsl2769-bpsl2790 (capsular polysaccharide-related gene cluster);Relative position in B. mallei ATCC 23344= Transposase OrfA (bma2284),Transposase OrfB (bma2283)
PMC3443583	Table 1	BPSL2773	TRUE	Caption=The transposase found in position relatives to glycan associated gene cluster;Gene clusters in B. pseudomallei K96243=bpsl2769-bpsl2790 (capsular polysaccharide-related gene cluster);Relative position in B. mallei ATCC 23344= Transposase OrfA (bma2284),Transposase OrfB (bma2283)
PMC3443583	Table 1	BPSL2774	TRUE	Caption=The transposase found in position relatives to glycan associated gene cluster;Gene clusters in B. pseudomallei K96243=bpsl2769-bpsl2790 (capsular polysaccharide-related gene cluster);Relative position in B. mallei ATCC 23344= Transposase OrfA (bma2284),Transposase OrfB (bma2283)
PMC3443583	Table 1	BPSL2775	TRUE	Caption=The transposase found in position relatives to glycan associated gene cluster;Gene clusters in B. pseudomallei K96243=bpsl2769-bpsl2790 (capsular polysaccharide-related gene cluster);Relative position in B. mallei ATCC 23344= Transposase OrfA (bma2284),Transposase OrfB (bma2283)
PMC3443583	Table 1	BPSL2776	TRUE	Caption=The transposase found in position relatives to glycan associated gene cluster;Gene clusters in B. pseudomallei K96243=bpsl2769-bpsl2790 (capsular polysaccharide-related gene cluster);Relative position in B. mallei ATCC 23344= Transposase OrfA (bma2284),Transposase OrfB (bma2283)
PMC3443583	Table 1	BPSL2777	TRUE	Caption=The transposase found in position relatives to glycan associated gene cluster;Gene clusters in B. pseudomallei K96243=bpsl2769-bpsl2790 (capsular polysaccharide-related gene cluster);Relative position in B. mallei ATCC 23344= Transposase OrfA (bma2284),Transposase OrfB (bma2283)
PMC3443583	Table 1	BPSL2778	TRUE	Caption=The transposase found in position relatives to glycan associated gene cluster;Gene clusters in B. pseudomallei K96243=bpsl2769-bpsl2790 (capsular polysaccharide-related gene cluster);Relative position in B. mallei ATCC 23344= Transposase OrfA (bma2284),Transposase OrfB (bma2283)
PMC3443583	Table 1	BPSL2779	TRUE	Caption=The transposase found in position relatives to glycan associated gene cluster;Gene clusters in B. pseudomallei K96243=bpsl2769-bpsl2790 (capsular polysaccharide-related gene cluster);Relative position in B. mallei ATCC 23344= Transposase OrfA (bma2284),Transposase OrfB (bma2283)
PMC3443583	Table 1	BPSL2780	TRUE	Caption=The transposase found in position relatives to glycan associated gene cluster;Gene clusters in B. pseudomallei K96243=bpsl2769-bpsl2790 (capsular polysaccharide-related gene cluster);Relative position in B. mallei ATCC 23344= Transposase OrfA (bma2284),Transposase OrfB (bma2283)
PMC3443583	Table 1	BPSL2781	TRUE	Caption=The transposase found in position relatives to glycan associated gene cluster;Gene clusters in B. pseudomallei K96243=bpsl2769-bpsl2790 (capsular polysaccharide-related gene cluster);Relative position in B. mallei ATCC 23344= Transposase OrfA (bma2284),Transposase OrfB (bma2283)
PMC3443583	Table 1	BPSL2782	TRUE	Caption=The transposase found in position relatives to glycan associated gene cluster;Gene clusters in B. pseudomallei K96243=bpsl2769-bpsl2790 (capsular polysaccharide-related gene cluster);Relative position in B. mallei ATCC 23344= Transposase OrfA (bma2284),Transposase OrfB (bma2283)
PMC3443583	Table 1	BPSL2783	TRUE	Caption=The transposase found in position relatives to glycan associated gene cluster;Gene clusters in B. pseudomallei K96243=bpsl2769-bpsl2790 (capsular polysaccharide-related gene cluster);Relative position in B. mallei ATCC 23344= Transposase OrfA (bma2284),Transposase OrfB (bma2283)
PMC3443583	Table 1	BPSL2784	TRUE	Caption=The transposase found in position relatives to glycan associated gene cluster;Gene clusters in B. pseudomallei K96243=bpsl2769-bpsl2790 (capsular polysaccharide-related gene cluster);Relative position in B. mallei ATCC 23344= Transposase OrfA (bma2284),Transposase OrfB (bma2283)
PMC3443583	Table 1	BPSL2785	TRUE	Caption=The transposase found in position relatives to glycan associated gene cluster;Gene clusters in B. pseudomallei K96243=bpsl2769-bpsl2790 (capsular polysaccharide-related gene cluster);Relative position in B. mallei ATCC 23344= Transposase OrfA (bma2284),Transposase OrfB (bma2283)
PMC3443583	Table 1	BPSL2786	TRUE	Caption=The transposase found in position relatives to glycan associated gene cluster;Gene clusters in B. pseudomallei K96243=bpsl2769-bpsl2790 (capsular polysaccharide-related gene cluster);Relative position in B. mallei ATCC 23344= Transposase OrfA (bma2284),Transposase OrfB (bma2283)
PMC3443583	Table 1	BPSL2787	TRUE	Caption=The transposase found in position relatives to glycan associated gene cluster;Gene clusters in B. pseudomallei K96243=bpsl2769-bpsl2790 (capsular polysaccharide-related gene cluster);Relative position in B. mallei ATCC 23344= Transposase OrfA (bma2284),Transposase OrfB (bma2283)
PMC3443583	Table 1	BPSL2788	TRUE	Caption=The transposase found in position relatives to glycan associated gene cluster;Gene clusters in B. pseudomallei K96243=bpsl2769-bpsl2790 (capsular polysaccharide-related gene cluster);Relative position in B. mallei ATCC 23344= Transposase OrfA (bma2284),Transposase OrfB (bma2283)
PMC3443583	Table 1	BPSL2789	TRUE	Caption=The transposase found in position relatives to glycan associated gene cluster;Gene clusters in B. pseudomallei K96243=bpsl2769-bpsl2790 (capsular polysaccharide-related gene cluster);Relative position in B. mallei ATCC 23344= Transposase OrfA (bma2284),Transposase OrfB (bma2283)
PMC3443583	Table 1	BPSL2790	FALSE	Caption=The transposase found in position relatives to glycan associated gene cluster;Gene clusters in B. pseudomallei K96243=bpsl2769-bpsl2790 (capsular polysaccharide-related gene cluster);Relative position in B. mallei ATCC 23344= Transposase OrfA (bma2284),Transposase OrfB (bma2283)
PMC3443583	Table 1	BPSL1830	FALSE	Caption=The transposase found in position relatives to glycan associated gene cluster;Gene clusters in B. pseudomallei K96243=bpsl1830-bpsl1834 (ribose synthesis);Relative position in B. mallei ATCC 23344= Transposase OrfA (bma1204),Transposase OrfB (bma1203)
PMC3443583	Table 1	BPSL1831	TRUE	Caption=The transposase found in position relatives to glycan associated gene cluster;Gene clusters in B. pseudomallei K96243=bpsl1830-bpsl1834 (ribose synthesis);Relative position in B. mallei ATCC 23344= Transposase OrfA (bma1204),Transposase OrfB (bma1203)
PMC3443583	Table 1	BPSL1832	TRUE	Caption=The transposase found in position relatives to glycan associated gene cluster;Gene clusters in B. pseudomallei K96243=bpsl1830-bpsl1834 (ribose synthesis);Relative position in B. mallei ATCC 23344= Transposase OrfA (bma1204),Transposase OrfB (bma1203)
PMC3443583	Table 1	BPSL1833	TRUE	Caption=The transposase found in position relatives to glycan associated gene cluster;Gene clusters in B. pseudomallei K96243=bpsl1830-bpsl1834 (ribose synthesis);Relative position in B. mallei ATCC 23344= Transposase OrfA (bma1204),Transposase OrfB (bma1203)
PMC3443583	Table 1	BPSL1834	FALSE	Caption=The transposase found in position relatives to glycan associated gene cluster;Gene clusters in B. pseudomallei K96243=bpsl1830-bpsl1834 (ribose synthesis);Relative position in B. mallei ATCC 23344= Transposase OrfA (bma1204),Transposase OrfB (bma1203)
PMC3443583	Table 2	BPSS2081	FALSE	Caption=Unique glycan associated proteins found in B. pseudomallei K96243;GeneDB ID=BPSS2081;Protein names=Putative α-galactosidase ;Subcellular location=Cytoplasmic
PMC3443583	Table 2	BPSL1705	FALSE	Caption=Unique glycan associated proteins found in B. pseudomallei K96243;GeneDB ID=BPSL1705;Protein names=Putative membrane protein;Subcellular location=Outer membrane/extracellular
PMC3443583	Table 2	BPSS1215	FALSE	Caption=Unique glycan associated proteins found in B. pseudomallei K96243;GeneDB ID=BPSS1215;Protein names=Sugar transporter;Subcellular location=Cytoplasmic membrane
PMC3443583	Table 3	BPSS0254	FALSE	Caption=Unique glycan associated proteins found in B.pseudomallei K96243 and B.mallei ATCC 23344;B. pseudomallei K96253=BPSS0254;Protein names=Putative ribose 5-phosphate isomerase ;Subcellular location=Cytoplasmic;Orthologs in B. mallei ATCC 23344=YP_106366.1
PMC3443583	Table 3	BPSL2793	FALSE	Caption=Unique glycan associated proteins found in B.pseudomallei K96243 and B.mallei ATCC 23344;B. pseudomallei K96253=BPSL2793;Protein names=Putative D-glycero-d-manno-heptose 1,7-bisphosphate phosphatase ;Subcellular location=Cytoplasmic;Orthologs in B. mallei ATCC 23344=YP_103855.1
PMC3443583	Table 3	BPSL2795	FALSE	Caption=Unique glycan associated proteins found in B.pseudomallei K96243 and B.mallei ATCC 23344;B. pseudomallei K96253=BPSL2795;Protein names=Putative sedoheptulose 7-phosphate ;Subcellular location=Cytoplasmic;Orthologs in B. mallei ATCC 23344=YP_103857.1
PMC3443583	Table 3	BPSS0796	FALSE	Caption=Unique glycan associated proteins found in B.pseudomallei K96243 and B.mallei ATCC 23344;B. pseudomallei K96253=BPSS0796;Protein names=Putative surface-exposed protein ;Subcellular location=Outer membrane/extracellular;Orthologs in B. mallei ATCC 23344=YP_105401.1
PMC3443583	Table 3	BPSS1727	FALSE	Caption=Unique glycan associated proteins found in B.pseudomallei K96243 and B.mallei ATCC 23344;B. pseudomallei K96253=BPSS1727;Protein names=Putative hemagglutinin related protein ;Subcellular location=Outer membrane;Orthologs in B. mallei ATCC 23344=YP_106315.1
PMC3443583	Table 3	BPSS1439	FALSE	Caption=Unique glycan associated proteins found in B.pseudomallei K96243 and B.mallei ATCC 23344;B. pseudomallei K96253=BPSS1439;Protein names=Putative membrane-anchored cell surface protein ;Subcellular location=Outer membrane;Orthologs in B. mallei ATCC 23344=YP_105520.1
PMC3443583	Table 4	BPSL1902	FALSE	Caption=Surface glycan associated proteins that showed significant reactivity during infection;GeneDB ID=BPSL1902;Protein names=Putative membrane protein ;Subcellular location=S-Layer ;Pathogenic description=Cross-reactive antigen ;Reference=Felgner et al. [43]
PMC3443583	Table 4	BPSL1705	FALSE	Caption=Surface glycan associated proteins that showed significant reactivity during infection;GeneDB ID=BPSL1705;Protein names=Putative membrane protein ;Subcellular location=Outer membrane/extracellular;Pathogenic description=Serodiagnostic antigen ;Reference=Felgner et al. [43]
PMC3443583	Table 4	BPSS2053	FALSE	Caption=Surface glycan associated proteins that showed significant reactivity during infection;GeneDB ID=BPSS2053;Protein names=Putative cell surface protein ;Subcellular location=Outer membrane;Pathogenic description=Cross-reactive antigen ;Reference=Felgner et al. [43]
PMC3443583	Table 4	BPSS1434	FALSE	Caption=Surface glycan associated proteins that showed significant reactivity during infection;GeneDB ID=BPSS1434;Protein names=Putative membrane-anchored cell surface protein ;Subcellular location=Outer membrane/extracellular ;Pathogenic description=Cross-reactive antigen ;Reference=Felgner et al. [43]
PMC3443583	Table 4	BPSS1439	FALSE	Caption=Surface glycan associated proteins that showed significant reactivity during infection;GeneDB ID=BPSS1439;Protein names=Putative membrane-anchored cell surface protein ;Subcellular location=Outer membrane;Pathogenic description=Strong antibody response^U;Reference=Tiyawisutsri et al. [44]
PMC3443583	Table 5	BPSL1902	FALSE	Caption=Summary of significantly reactive surface proteins feature in Burkholderia spp. and the orthologs;B. pseudomallei GeneDB ID= BPSL1902;Glycosylation types= N-linked;;Additional features= —;Ortholog proteins: GenBank=YP_102742.1 ;Ortholog proteins: Species=B. mallei ATCC 23344
PMC3443583	Table 5	BPSL1902	FALSE	Caption=Summary of significantly reactive surface proteins feature in Burkholderia spp. and the orthologs;B. pseudomallei GeneDB ID= BPSL1902;Glycosylation types=O-linked;Additional features= ;Ortholog proteins: GenBank=YP_443066.1 ;Ortholog proteins: Species=B. thailandensis E264
PMC3443583	Table 5	BPSL1902	FALSE	Caption=Summary of significantly reactive surface proteins feature in Burkholderia spp. and the orthologs;B. pseudomallei GeneDB ID= BPSL1902;Glycosylation types= ;Additional features= ;Ortholog proteins: GenBank=YP_558210.1 ;Ortholog proteins: Species=B. xenovorans LB400
PMC3443583	Table 5	BPSL1902	FALSE	Caption=Summary of significantly reactive surface proteins feature in Burkholderia spp. and the orthologs;B. pseudomallei GeneDB ID= BPSL1902;Glycosylation types= ;Additional features= ;Ortholog proteins: GenBank=YP_001579923.1 ;Ortholog proteins: Species=B. multivorans ATCC 17616
PMC3443583	Table 5	BPSL1902	FALSE	Caption=Summary of significantly reactive surface proteins feature in Burkholderia spp. and the orthologs;B. pseudomallei GeneDB ID= BPSL1902;Glycosylation types= ;Additional features= ;Ortholog proteins: GenBank=YP_001808141.1 ;Ortholog proteins: Species=B. ambifaria MC40-6
PMC3443583	Table 5	BPSL1902	FALSE	Caption=Summary of significantly reactive surface proteins feature in Burkholderia spp. and the orthologs;B. pseudomallei GeneDB ID= BPSL1902;Glycosylation types= ;Additional features= ;Ortholog proteins: GenBank=YP_001119324.1 ;Ortholog proteins: Species=B. vietnamiensis G4
PMC3443583	Table 5	BPSL1902	FALSE	Caption=Summary of significantly reactive surface proteins feature in Burkholderia spp. and the orthologs;B. pseudomallei GeneDB ID= BPSL1902;Glycosylation types= ;Additional features= ;Ortholog proteins: GenBank=YP_002230652.1;Ortholog proteins: Species=B. cenocepacia J2315
PMC3443583	Table 5	BPSS1434	FALSE	Caption=Summary of significantly reactive surface proteins feature in Burkholderia spp. and the orthologs;B. pseudomallei GeneDB ID=BPSS1434;Glycosylation types=N-linked;;Additional features=Serine threonine tandem repeats;Ortholog proteins: GenBank=YP_439154.1 ;Ortholog proteins: Species=B. thailandensis E264
PMC3443583	Table 5	BPSS1434	FALSE	Caption=Summary of significantly reactive surface proteins feature in Burkholderia spp. and the orthologs;B. pseudomallei GeneDB ID=BPSS1434;Glycosylation types=O-linked;Additional features= ;Ortholog proteins: GenBank=YP_560399.1 ;Ortholog proteins: Species=B. xenovorans LB400
PMC3443583	Table 5	BPSS1434	FALSE	Caption=Summary of significantly reactive surface proteins feature in Burkholderia spp. and the orthologs;B. pseudomallei GeneDB ID=BPSS1434;Glycosylation types= ;Additional features= ;Ortholog proteins: GenBank=YP_001583453.1 ;Ortholog proteins: Species=B. multivorans ATCC 17616
PMC3443583	Table 5	BPSS1434	FALSE	Caption=Summary of significantly reactive surface proteins feature in Burkholderia spp. and the orthologs;B. pseudomallei GeneDB ID=BPSS1434;Glycosylation types= ;Additional features= ;Ortholog proteins: GenBank=YP_001815920.1 ;Ortholog proteins: Species=B. ambifaria MC40-6
PMC3443583	Table 5	BPSS1434	FALSE	Caption=Summary of significantly reactive surface proteins feature in Burkholderia spp. and the orthologs;B. pseudomallei GeneDB ID=BPSS1434;Glycosylation types= ;Additional features= ;Ortholog proteins: GenBank=YP_001118486.1 ;Ortholog proteins: Species=B. vietnamiensis G4
PMC3443583	Table 5	BPSS1434	FALSE	Caption=Summary of significantly reactive surface proteins feature in Burkholderia spp. and the orthologs;B. pseudomallei GeneDB ID=BPSS1434;Glycosylation types= ;Additional features= ;Ortholog proteins: GenBank=YP_001858800.1;Ortholog proteins: Species=B. phymatum STM815
PMC3443583	Table 5	BPSS2053	FALSE	Caption=Summary of significantly reactive surface proteins feature in Burkholderia spp. and the orthologs;B. pseudomallei GeneDB ID=BPSS2053;Glycosylation types=N-linked;;Additional features=—;Ortholog proteins: GenBank=YP_443237.1 ;Ortholog proteins: Species=B. thailandensis E264
PMC3443583	Table 5	BPSS2053	FALSE	Caption=Summary of significantly reactive surface proteins feature in Burkholderia spp. and the orthologs;B. pseudomallei GeneDB ID=BPSS2053;Glycosylation types=O-linked;Additional features= ;Ortholog proteins: GenBank=YP_557393.1 ;Ortholog proteins: Species=B. xenovorans LB400
PMC3443583	Table 5	BPSS2053	FALSE	Caption=Summary of significantly reactive surface proteins feature in Burkholderia spp. and the orthologs;B. pseudomallei GeneDB ID=BPSS2053;Glycosylation types= ;Additional features= ;Ortholog proteins: GenBank=YP_001812417.1 ;Ortholog proteins: Species=B. ambifaria MC40-6
PMC3443583	Table 5	BPSS2053	FALSE	Caption=Summary of significantly reactive surface proteins feature in Burkholderia spp. and the orthologs;B. pseudomallei GeneDB ID=BPSS2053;Glycosylation types= ;Additional features= ;Ortholog proteins: GenBank=YP_001116438.1 ;Ortholog proteins: Species=B. vietnamiensis G4
PMC3443583	Table 5	BPSS2053	FALSE	Caption=Summary of significantly reactive surface proteins feature in Burkholderia spp. and the orthologs;B. pseudomallei GeneDB ID=BPSS2053;Glycosylation types= ;Additional features= ;Ortholog proteins: GenBank=YP_001861848.1;Ortholog proteins: Species=B. phymatum STM815
PMC3443583	Table 5	BPSS1439	FALSE	Caption=Summary of significantly reactive surface proteins feature in Burkholderia spp. and the orthologs;B. pseudomallei GeneDB ID=BPSS1439;Glycosylation types=N-linked;;Additional features=Serine threonine tandem repeats;Ortholog proteins: GenBank=YP_105520.1;Ortholog proteins: Species=B. mallei ATCC 23344
PMC3443583	Table 5	BPSS1439	FALSE	Caption=Summary of significantly reactive surface proteins feature in Burkholderia spp. and the orthologs;B. pseudomallei GeneDB ID=BPSS1439;Glycosylation types=O-linked;Additional features= ;Ortholog proteins: GenBank= ;Ortholog proteins: Species=
PMC3443583	Table 5	BPSL1705	FALSE	Caption=Summary of significantly reactive surface proteins feature in Burkholderia spp. and the orthologs;B. pseudomallei GeneDB ID=BPSL1705;Glycosylation types=N-linked;;Additional features=Serine threonine tandem repeats;Ortholog proteins: GenBank=—;Ortholog proteins: Species=—
PMC3443583	Table 5	BPSL1705	FALSE	Caption=Summary of significantly reactive surface proteins feature in Burkholderia spp. and the orthologs;B. pseudomallei GeneDB ID=BPSL1705;Glycosylation types=O-linked;Additional features= ;Ortholog proteins: GenBank= ;Ortholog proteins: Species=
PMC3443583	Table 6	BPSS1439	FALSE	Caption=Nonsynonymous substitution (Ka) and synonymous substitution (Ks) rates between protein pairs and its orthologs as described;Sequence 1=BPSS1439;Sequence 2=B.mallei ATCC 23344(Genbank: YP_105520.1) ;Nonsynonymous substitution; Ka=0.0217786;Synonymous substitution; Ks=0.160713;Ka/Ks=0.135513
PMC3443583	Table 6	BPSL1902	FALSE	Caption=Nonsynonymous substitution (Ka) and synonymous substitution (Ks) rates between protein pairs and its orthologs as described;Sequence 1=BPSL1902;Sequence 2=B.mallei ATCC 23344(Genbank: YP_102742.1) ;Nonsynonymous substitution; Ka=0.001901;Synonymous substitution; Ks=0.014441;Ka/Ks=0.131671
PMC3443583	Table 6	BPSL1902	FALSE	Caption=Nonsynonymous substitution (Ka) and synonymous substitution (Ks) rates between protein pairs and its orthologs as described;Sequence 1=BPSL1902;Sequence 2=B. thailandensis E264(Genbank: YP_443066.1) ;Nonsynonymous substitution; Ka=0.022584;Synonymous substitution; Ks=0.366201;Ka/Ks=0.061671
PMC3443583	Table 6	BPSL1902	FALSE	Caption=Nonsynonymous substitution (Ka) and synonymous substitution (Ks) rates between protein pairs and its orthologs as described;Sequence 1=BPSL1902;Sequence 2=B. multivorans ATCC 17616(Genbank: YP_001579923.1) ;Nonsynonymous substitution; Ka=0.178427;Synonymous substitution; Ks=2.7173;Ka/Ks=0.065663
PMC3443583	Table 6	BPSL1902	FALSE	Caption=Nonsynonymous substitution (Ka) and synonymous substitution (Ks) rates between protein pairs and its orthologs as described;Sequence 1=BPSL1902;Sequence 2=B. ambifaria MC40-6(Genbank: YP_001808141.1) ;Nonsynonymous substitution; Ka=0.185665;Synonymous substitution; Ks=1.8318;Ka/Ks=0.101357
PMC3443583	Table 6	BPSL1902	FALSE	Caption=Nonsynonymous substitution (Ka) and synonymous substitution (Ks) rates between protein pairs and its orthologs as described;Sequence 1=BPSL1902;Sequence 2=B. vietnamiensis G4(Genbank: YP_001119324.1) ;Nonsynonymous substitution; Ka=0.161194;Synonymous substitution; Ks=1.62651;Ka/Ks=0.099104
PMC3443583	Table 6	BPSL1902	FALSE	Caption=Nonsynonymous substitution (Ka) and synonymous substitution (Ks) rates between protein pairs and its orthologs as described;Sequence 1=BPSL1902;Sequence 2=B. cenocepacia J2315(Genbank: YP_002230652.1) ;Nonsynonymous substitution; Ka=0.170878;Synonymous substitution; Ks=2.93372;Ka/Ks=0.058246
PMC3443583	Table 6	BPSL1902	FALSE	Caption=Nonsynonymous substitution (Ka) and synonymous substitution (Ks) rates between protein pairs and its orthologs as described;Sequence 1=BPSL1902;Sequence 2=B. xenovorans LB400(Genbank: YP_558210.1) ;Nonsynonymous substitution; Ka=0.343855;Synonymous substitution; Ks=3.80685;Ka/Ks=0.090325
PMC3443583	Table 6	BPSS2053	FALSE	Caption=Nonsynonymous substitution (Ka) and synonymous substitution (Ks) rates between protein pairs and its orthologs as described;Sequence 1=BPSS2053;Sequence 2=B. thailandensis E264(Genbank: YP_443237.1) ;Nonsynonymous substitution; Ka=0.366385;Synonymous substitution; Ks=5.64031;Ka/Ks=0.064958
PMC3443583	Table 6	BPSS2053	FALSE	Caption=Nonsynonymous substitution (Ka) and synonymous substitution (Ks) rates between protein pairs and its orthologs as described;Sequence 1=BPSS2053;Sequence 2=B. ambifaria MC40-6(Genbank: YP_001812417.1) ;Nonsynonymous substitution; Ka=1.14359;Synonymous substitution; Ks=3.06456;Ka/Ks=0.373167
PMC3443583	Table 6	BPSS2053	FALSE	Caption=Nonsynonymous substitution (Ka) and synonymous substitution (Ks) rates between protein pairs and its orthologs as described;Sequence 1=BPSS2053;Sequence 2=B. vietnamiensis G4(Genbank: YP_001116438.1) ;Nonsynonymous substitution; Ka=0.383681;Synonymous substitution; Ks=4.61058;Ka/Ks=0.083218
PMC3443583	Table 6	BPSS2053	FALSE	Caption=Nonsynonymous substitution (Ka) and synonymous substitution (Ks) rates between protein pairs and its orthologs as described;Sequence 1=BPSS2053;Sequence 2=B. xenovorans LB400(Genbank: YP_557393.1) ;Nonsynonymous substitution; Ka=0.570889;Synonymous substitution; Ks=5.6423;Ka/Ks=0.10118
PMC3443583	Table 6	BPSS2053	FALSE	Caption=Nonsynonymous substitution (Ka) and synonymous substitution (Ks) rates between protein pairs and its orthologs as described;Sequence 1=BPSS2053;Sequence 2=B. phymatum STM815(Genbank: YP_001861848.1) ;Nonsynonymous substitution; Ka=0.4192;Synonymous substitution; Ks=2.5801;Ka/Ks=0.162475
PMC3443583	Table 6	BPSS1434	FALSE	Caption=Nonsynonymous substitution (Ka) and synonymous substitution (Ks) rates between protein pairs and its orthologs as described;Sequence 1=BPSS1434;Sequence 2=B. thailandensis E264(Genbank: YP_439154.1) ;Nonsynonymous substitution; Ka=0.091527;Synonymous substitution; Ks=0.885211;Ka/Ks=0.103395
PMC3443583	Table 6	BPSS1434	FALSE	Caption=Nonsynonymous substitution (Ka) and synonymous substitution (Ks) rates between protein pairs and its orthologs as described;Sequence 1=BPSS1434;Sequence 2=B. multivorans ATCC 17616(Genbank: YP_001583453.1) ;Nonsynonymous substitution; Ka=0.360264;Synonymous substitution; Ks=2.33222;Ka/Ks=0.154473
PMC3443583	Table 6	BPSS1434	FALSE	Caption=Nonsynonymous substitution (Ka) and synonymous substitution (Ks) rates between protein pairs and its orthologs as described;Sequence 1=BPSS1434;Sequence 2=B. ambifaria MC40-6(Genbank: YP_001815920.1) ;Nonsynonymous substitution; Ka=0.555408;Synonymous substitution; Ks=5.0961;Ka/Ks=0.108987
PMC3443583	Table 6	BPSS1434	FALSE	Caption=Nonsynonymous substitution (Ka) and synonymous substitution (Ks) rates between protein pairs and its orthologs as described;Sequence 1=BPSS1434;Sequence 2=B. vietnamiensis G4(Genbank: YP_001118486.1);Nonsynonymous substitution; Ka=0.943879;Synonymous substitution; Ks=5.11658;Ka/Ks=0.184474
PMC3443583	Table 6	BPSS1434	FALSE	Caption=Nonsynonymous substitution (Ka) and synonymous substitution (Ks) rates between protein pairs and its orthologs as described;Sequence 1=BPSS1434;Sequence 2=B. xenovorans LB400(Genbank: YP_560399.1) ;Nonsynonymous substitution; Ka=0.79562;Synonymous substitution; Ks=5.64563;Ka/Ks=0.140927
PMC3443583	Table 6	BPSS1434	FALSE	Caption=Nonsynonymous substitution (Ka) and synonymous substitution (Ks) rates between protein pairs and its orthologs as described;Sequence 1=BPSS1434;Sequence 2=B. phymatum STM815(Genbank: YP_001858800.1);Nonsynonymous substitution; Ka=0.803449;Synonymous substitution; Ks=5.62495;Ka/Ks=0.142837
PMC3419357	Materials and methods	BPSL2683	FALSE	To construct an in-frame deletion in the O-polysaccharide (OPS)-related biosynthetic gene, rmlD (BPSL2683), the rmlD-5FH/rmlD-5RPs and rmlD-3FPs/rmlD-3RXb primer pairs were used to PCR amplify ~600 bp DNA fragments upstream (rmlD5′) and downstream (rmlD3′) of the gene, respectively.
PMC3418162	Results	BPSS1279	FALSE	Anaerobic metabolism pathway genes such as BPSS1279 (threonine dehydratase), BPSL1771 (cobalamin biosynthesis protein CbiG) and BPSS0842 (benzoylformate decarboxylase) were up-regulated throughout the infection period.
PMC3418162	Results	BPSL1771	FALSE	Anaerobic metabolism pathway genes such as BPSS1279 (threonine dehydratase), BPSL1771 (cobalamin biosynthesis protein CbiG) and BPSS0842 (benzoylformate decarboxylase) were up-regulated throughout the infection period.
PMC3418162	Results	BPSS0842	FALSE	Anaerobic metabolism pathway genes such as BPSS1279 (threonine dehydratase), BPSL1771 (cobalamin biosynthesis protein CbiG) and BPSS0842 (benzoylformate decarboxylase) were up-regulated throughout the infection period.
PMC3418162	Results	BPSL2311	FALSE	Nevertheless, none of the components of the anaerobic respiratory chain showed significant changes in expression except for BPSL2311 (putative respiratory nitrate reductase delta chain) and BPSL2312 (putative respiratory nitrate reductase gamma chain) that were induced at the early stage of infection.
PMC3418162	Results	BPSL2312	FALSE	Nevertheless, none of the components of the anaerobic respiratory chain showed significant changes in expression except for BPSL2311 (putative respiratory nitrate reductase delta chain) and BPSL2312 (putative respiratory nitrate reductase gamma chain) that were induced at the early stage of infection.
PMC3418162	Results	BPSS0404	FALSE	The major nitrogen source in the intracellular compartment is most likely methylamine and purine as suggested by the increased expression of methylamine utilization protein (BPSS0404) and allantoicase (BPSL2945).
PMC3418162	Results	BPSL2945	FALSE	The major nitrogen source in the intracellular compartment is most likely methylamine and purine as suggested by the increased expression of methylamine utilization protein (BPSS0404) and allantoicase (BPSL2945).
PMC3418162	Results	BPSL2787	FALSE	These include the main capsular polysaccharide biosynthesis (BPSL2787-BPSL2810) genes, two potential surface polysaccharide biosynthesis gene clusters (BPSS0417-BPSS0429 and BPSS1825-BPSS1834), majority of genes in the lipopolysaccharide (LPS) biosynthesis cluster and genes encoding for flagella assembly and chemotaxis.
PMC3418162	Results	BPSL2788	TRUE	These include the main capsular polysaccharide biosynthesis (BPSL2787-BPSL2810) genes, two potential surface polysaccharide biosynthesis gene clusters (BPSS0417-BPSS0429 and BPSS1825-BPSS1834), majority of genes in the lipopolysaccharide (LPS) biosynthesis cluster and genes encoding for flagella assembly and chemotaxis.
PMC3418162	Results	BPSL2789	TRUE	These include the main capsular polysaccharide biosynthesis (BPSL2787-BPSL2810) genes, two potential surface polysaccharide biosynthesis gene clusters (BPSS0417-BPSS0429 and BPSS1825-BPSS1834), majority of genes in the lipopolysaccharide (LPS) biosynthesis cluster and genes encoding for flagella assembly and chemotaxis.
PMC3418162	Results	BPSL2790	TRUE	These include the main capsular polysaccharide biosynthesis (BPSL2787-BPSL2810) genes, two potential surface polysaccharide biosynthesis gene clusters (BPSS0417-BPSS0429 and BPSS1825-BPSS1834), majority of genes in the lipopolysaccharide (LPS) biosynthesis cluster and genes encoding for flagella assembly and chemotaxis.
PMC3418162	Results	BPSL2791	TRUE	These include the main capsular polysaccharide biosynthesis (BPSL2787-BPSL2810) genes, two potential surface polysaccharide biosynthesis gene clusters (BPSS0417-BPSS0429 and BPSS1825-BPSS1834), majority of genes in the lipopolysaccharide (LPS) biosynthesis cluster and genes encoding for flagella assembly and chemotaxis.
PMC3418162	Results	BPSL2792	TRUE	These include the main capsular polysaccharide biosynthesis (BPSL2787-BPSL2810) genes, two potential surface polysaccharide biosynthesis gene clusters (BPSS0417-BPSS0429 and BPSS1825-BPSS1834), majority of genes in the lipopolysaccharide (LPS) biosynthesis cluster and genes encoding for flagella assembly and chemotaxis.
PMC3418162	Results	BPSL2793	TRUE	These include the main capsular polysaccharide biosynthesis (BPSL2787-BPSL2810) genes, two potential surface polysaccharide biosynthesis gene clusters (BPSS0417-BPSS0429 and BPSS1825-BPSS1834), majority of genes in the lipopolysaccharide (LPS) biosynthesis cluster and genes encoding for flagella assembly and chemotaxis.
PMC3418162	Results	BPSL2794	TRUE	These include the main capsular polysaccharide biosynthesis (BPSL2787-BPSL2810) genes, two potential surface polysaccharide biosynthesis gene clusters (BPSS0417-BPSS0429 and BPSS1825-BPSS1834), majority of genes in the lipopolysaccharide (LPS) biosynthesis cluster and genes encoding for flagella assembly and chemotaxis.
PMC3418162	Results	BPSL2795	TRUE	These include the main capsular polysaccharide biosynthesis (BPSL2787-BPSL2810) genes, two potential surface polysaccharide biosynthesis gene clusters (BPSS0417-BPSS0429 and BPSS1825-BPSS1834), majority of genes in the lipopolysaccharide (LPS) biosynthesis cluster and genes encoding for flagella assembly and chemotaxis.
PMC3418162	Results	BPSL2796	TRUE	These include the main capsular polysaccharide biosynthesis (BPSL2787-BPSL2810) genes, two potential surface polysaccharide biosynthesis gene clusters (BPSS0417-BPSS0429 and BPSS1825-BPSS1834), majority of genes in the lipopolysaccharide (LPS) biosynthesis cluster and genes encoding for flagella assembly and chemotaxis.
PMC3418162	Results	BPSL2797	TRUE	These include the main capsular polysaccharide biosynthesis (BPSL2787-BPSL2810) genes, two potential surface polysaccharide biosynthesis gene clusters (BPSS0417-BPSS0429 and BPSS1825-BPSS1834), majority of genes in the lipopolysaccharide (LPS) biosynthesis cluster and genes encoding for flagella assembly and chemotaxis.
PMC3418162	Results	BPSL2798	TRUE	These include the main capsular polysaccharide biosynthesis (BPSL2787-BPSL2810) genes, two potential surface polysaccharide biosynthesis gene clusters (BPSS0417-BPSS0429 and BPSS1825-BPSS1834), majority of genes in the lipopolysaccharide (LPS) biosynthesis cluster and genes encoding for flagella assembly and chemotaxis.
PMC3418162	Results	BPSL2799	TRUE	These include the main capsular polysaccharide biosynthesis (BPSL2787-BPSL2810) genes, two potential surface polysaccharide biosynthesis gene clusters (BPSS0417-BPSS0429 and BPSS1825-BPSS1834), majority of genes in the lipopolysaccharide (LPS) biosynthesis cluster and genes encoding for flagella assembly and chemotaxis.
PMC3418162	Results	BPSL2800	TRUE	These include the main capsular polysaccharide biosynthesis (BPSL2787-BPSL2810) genes, two potential surface polysaccharide biosynthesis gene clusters (BPSS0417-BPSS0429 and BPSS1825-BPSS1834), majority of genes in the lipopolysaccharide (LPS) biosynthesis cluster and genes encoding for flagella assembly and chemotaxis.
PMC3418162	Results	BPSL2801	TRUE	These include the main capsular polysaccharide biosynthesis (BPSL2787-BPSL2810) genes, two potential surface polysaccharide biosynthesis gene clusters (BPSS0417-BPSS0429 and BPSS1825-BPSS1834), majority of genes in the lipopolysaccharide (LPS) biosynthesis cluster and genes encoding for flagella assembly and chemotaxis.
PMC3418162	Results	BPSL2802	TRUE	These include the main capsular polysaccharide biosynthesis (BPSL2787-BPSL2810) genes, two potential surface polysaccharide biosynthesis gene clusters (BPSS0417-BPSS0429 and BPSS1825-BPSS1834), majority of genes in the lipopolysaccharide (LPS) biosynthesis cluster and genes encoding for flagella assembly and chemotaxis.
PMC3418162	Results	BPSL2803	TRUE	These include the main capsular polysaccharide biosynthesis (BPSL2787-BPSL2810) genes, two potential surface polysaccharide biosynthesis gene clusters (BPSS0417-BPSS0429 and BPSS1825-BPSS1834), majority of genes in the lipopolysaccharide (LPS) biosynthesis cluster and genes encoding for flagella assembly and chemotaxis.
PMC3418162	Results	BPSL2804	TRUE	These include the main capsular polysaccharide biosynthesis (BPSL2787-BPSL2810) genes, two potential surface polysaccharide biosynthesis gene clusters (BPSS0417-BPSS0429 and BPSS1825-BPSS1834), majority of genes in the lipopolysaccharide (LPS) biosynthesis cluster and genes encoding for flagella assembly and chemotaxis.
PMC3418162	Results	BPSL2805	TRUE	These include the main capsular polysaccharide biosynthesis (BPSL2787-BPSL2810) genes, two potential surface polysaccharide biosynthesis gene clusters (BPSS0417-BPSS0429 and BPSS1825-BPSS1834), majority of genes in the lipopolysaccharide (LPS) biosynthesis cluster and genes encoding for flagella assembly and chemotaxis.
PMC3418162	Results	BPSL2806	TRUE	These include the main capsular polysaccharide biosynthesis (BPSL2787-BPSL2810) genes, two potential surface polysaccharide biosynthesis gene clusters (BPSS0417-BPSS0429 and BPSS1825-BPSS1834), majority of genes in the lipopolysaccharide (LPS) biosynthesis cluster and genes encoding for flagella assembly and chemotaxis.
PMC3418162	Results	BPSL2806a	TRUE	These include the main capsular polysaccharide biosynthesis (BPSL2787-BPSL2810) genes, two potential surface polysaccharide biosynthesis gene clusters (BPSS0417-BPSS0429 and BPSS1825-BPSS1834), majority of genes in the lipopolysaccharide (LPS) biosynthesis cluster and genes encoding for flagella assembly and chemotaxis.
PMC3418162	Results	BPSL2807	TRUE	These include the main capsular polysaccharide biosynthesis (BPSL2787-BPSL2810) genes, two potential surface polysaccharide biosynthesis gene clusters (BPSS0417-BPSS0429 and BPSS1825-BPSS1834), majority of genes in the lipopolysaccharide (LPS) biosynthesis cluster and genes encoding for flagella assembly and chemotaxis.
PMC3418162	Results	BPSL2808	TRUE	These include the main capsular polysaccharide biosynthesis (BPSL2787-BPSL2810) genes, two potential surface polysaccharide biosynthesis gene clusters (BPSS0417-BPSS0429 and BPSS1825-BPSS1834), majority of genes in the lipopolysaccharide (LPS) biosynthesis cluster and genes encoding for flagella assembly and chemotaxis.
PMC3418162	Results	BPSL2809	TRUE	These include the main capsular polysaccharide biosynthesis (BPSL2787-BPSL2810) genes, two potential surface polysaccharide biosynthesis gene clusters (BPSS0417-BPSS0429 and BPSS1825-BPSS1834), majority of genes in the lipopolysaccharide (LPS) biosynthesis cluster and genes encoding for flagella assembly and chemotaxis.
PMC3418162	Results	BPSL2810	FALSE	These include the main capsular polysaccharide biosynthesis (BPSL2787-BPSL2810) genes, two potential surface polysaccharide biosynthesis gene clusters (BPSS0417-BPSS0429 and BPSS1825-BPSS1834), majority of genes in the lipopolysaccharide (LPS) biosynthesis cluster and genes encoding for flagella assembly and chemotaxis.
PMC3418162	Results	BPSS0417	FALSE	These include the main capsular polysaccharide biosynthesis (BPSL2787-BPSL2810) genes, two potential surface polysaccharide biosynthesis gene clusters (BPSS0417-BPSS0429 and BPSS1825-BPSS1834), majority of genes in the lipopolysaccharide (LPS) biosynthesis cluster and genes encoding for flagella assembly and chemotaxis.
PMC3418162	Results	BPSS0418	TRUE	These include the main capsular polysaccharide biosynthesis (BPSL2787-BPSL2810) genes, two potential surface polysaccharide biosynthesis gene clusters (BPSS0417-BPSS0429 and BPSS1825-BPSS1834), majority of genes in the lipopolysaccharide (LPS) biosynthesis cluster and genes encoding for flagella assembly and chemotaxis.
PMC3418162	Results	BPSS0419	TRUE	These include the main capsular polysaccharide biosynthesis (BPSL2787-BPSL2810) genes, two potential surface polysaccharide biosynthesis gene clusters (BPSS0417-BPSS0429 and BPSS1825-BPSS1834), majority of genes in the lipopolysaccharide (LPS) biosynthesis cluster and genes encoding for flagella assembly and chemotaxis.
PMC3418162	Results	BPSS0420	TRUE	These include the main capsular polysaccharide biosynthesis (BPSL2787-BPSL2810) genes, two potential surface polysaccharide biosynthesis gene clusters (BPSS0417-BPSS0429 and BPSS1825-BPSS1834), majority of genes in the lipopolysaccharide (LPS) biosynthesis cluster and genes encoding for flagella assembly and chemotaxis.
PMC3418162	Results	BPSS0421	TRUE	These include the main capsular polysaccharide biosynthesis (BPSL2787-BPSL2810) genes, two potential surface polysaccharide biosynthesis gene clusters (BPSS0417-BPSS0429 and BPSS1825-BPSS1834), majority of genes in the lipopolysaccharide (LPS) biosynthesis cluster and genes encoding for flagella assembly and chemotaxis.
PMC3418162	Results	BPSS0422	TRUE	These include the main capsular polysaccharide biosynthesis (BPSL2787-BPSL2810) genes, two potential surface polysaccharide biosynthesis gene clusters (BPSS0417-BPSS0429 and BPSS1825-BPSS1834), majority of genes in the lipopolysaccharide (LPS) biosynthesis cluster and genes encoding for flagella assembly and chemotaxis.
PMC3418162	Results	BPSS0423	TRUE	These include the main capsular polysaccharide biosynthesis (BPSL2787-BPSL2810) genes, two potential surface polysaccharide biosynthesis gene clusters (BPSS0417-BPSS0429 and BPSS1825-BPSS1834), majority of genes in the lipopolysaccharide (LPS) biosynthesis cluster and genes encoding for flagella assembly and chemotaxis.
PMC3418162	Results	BPSS0424	TRUE	These include the main capsular polysaccharide biosynthesis (BPSL2787-BPSL2810) genes, two potential surface polysaccharide biosynthesis gene clusters (BPSS0417-BPSS0429 and BPSS1825-BPSS1834), majority of genes in the lipopolysaccharide (LPS) biosynthesis cluster and genes encoding for flagella assembly and chemotaxis.
PMC3418162	Results	BPSS0425	TRUE	These include the main capsular polysaccharide biosynthesis (BPSL2787-BPSL2810) genes, two potential surface polysaccharide biosynthesis gene clusters (BPSS0417-BPSS0429 and BPSS1825-BPSS1834), majority of genes in the lipopolysaccharide (LPS) biosynthesis cluster and genes encoding for flagella assembly and chemotaxis.
PMC3418162	Results	BPSS0426	TRUE	These include the main capsular polysaccharide biosynthesis (BPSL2787-BPSL2810) genes, two potential surface polysaccharide biosynthesis gene clusters (BPSS0417-BPSS0429 and BPSS1825-BPSS1834), majority of genes in the lipopolysaccharide (LPS) biosynthesis cluster and genes encoding for flagella assembly and chemotaxis.
PMC3418162	Results	BPSS0427	TRUE	These include the main capsular polysaccharide biosynthesis (BPSL2787-BPSL2810) genes, two potential surface polysaccharide biosynthesis gene clusters (BPSS0417-BPSS0429 and BPSS1825-BPSS1834), majority of genes in the lipopolysaccharide (LPS) biosynthesis cluster and genes encoding for flagella assembly and chemotaxis.
PMC3418162	Results	BPSS0428	TRUE	These include the main capsular polysaccharide biosynthesis (BPSL2787-BPSL2810) genes, two potential surface polysaccharide biosynthesis gene clusters (BPSS0417-BPSS0429 and BPSS1825-BPSS1834), majority of genes in the lipopolysaccharide (LPS) biosynthesis cluster and genes encoding for flagella assembly and chemotaxis.
PMC3418162	Results	BPSS0429	FALSE	These include the main capsular polysaccharide biosynthesis (BPSL2787-BPSL2810) genes, two potential surface polysaccharide biosynthesis gene clusters (BPSS0417-BPSS0429 and BPSS1825-BPSS1834), majority of genes in the lipopolysaccharide (LPS) biosynthesis cluster and genes encoding for flagella assembly and chemotaxis.
PMC3418162	Results	BPSS1825	FALSE	These include the main capsular polysaccharide biosynthesis (BPSL2787-BPSL2810) genes, two potential surface polysaccharide biosynthesis gene clusters (BPSS0417-BPSS0429 and BPSS1825-BPSS1834), majority of genes in the lipopolysaccharide (LPS) biosynthesis cluster and genes encoding for flagella assembly and chemotaxis.
PMC3418162	Results	BPSS1826	TRUE	These include the main capsular polysaccharide biosynthesis (BPSL2787-BPSL2810) genes, two potential surface polysaccharide biosynthesis gene clusters (BPSS0417-BPSS0429 and BPSS1825-BPSS1834), majority of genes in the lipopolysaccharide (LPS) biosynthesis cluster and genes encoding for flagella assembly and chemotaxis.
PMC3418162	Results	BPSS1827	TRUE	These include the main capsular polysaccharide biosynthesis (BPSL2787-BPSL2810) genes, two potential surface polysaccharide biosynthesis gene clusters (BPSS0417-BPSS0429 and BPSS1825-BPSS1834), majority of genes in the lipopolysaccharide (LPS) biosynthesis cluster and genes encoding for flagella assembly and chemotaxis.
PMC3418162	Results	BPSS1828	TRUE	These include the main capsular polysaccharide biosynthesis (BPSL2787-BPSL2810) genes, two potential surface polysaccharide biosynthesis gene clusters (BPSS0417-BPSS0429 and BPSS1825-BPSS1834), majority of genes in the lipopolysaccharide (LPS) biosynthesis cluster and genes encoding for flagella assembly and chemotaxis.
PMC3418162	Results	BPSS1829	TRUE	These include the main capsular polysaccharide biosynthesis (BPSL2787-BPSL2810) genes, two potential surface polysaccharide biosynthesis gene clusters (BPSS0417-BPSS0429 and BPSS1825-BPSS1834), majority of genes in the lipopolysaccharide (LPS) biosynthesis cluster and genes encoding for flagella assembly and chemotaxis.
PMC3418162	Results	BPSS1830	TRUE	These include the main capsular polysaccharide biosynthesis (BPSL2787-BPSL2810) genes, two potential surface polysaccharide biosynthesis gene clusters (BPSS0417-BPSS0429 and BPSS1825-BPSS1834), majority of genes in the lipopolysaccharide (LPS) biosynthesis cluster and genes encoding for flagella assembly and chemotaxis.
PMC3418162	Results	BPSS1831	TRUE	These include the main capsular polysaccharide biosynthesis (BPSL2787-BPSL2810) genes, two potential surface polysaccharide biosynthesis gene clusters (BPSS0417-BPSS0429 and BPSS1825-BPSS1834), majority of genes in the lipopolysaccharide (LPS) biosynthesis cluster and genes encoding for flagella assembly and chemotaxis.
PMC3418162	Results	BPSS1832	TRUE	These include the main capsular polysaccharide biosynthesis (BPSL2787-BPSL2810) genes, two potential surface polysaccharide biosynthesis gene clusters (BPSS0417-BPSS0429 and BPSS1825-BPSS1834), majority of genes in the lipopolysaccharide (LPS) biosynthesis cluster and genes encoding for flagella assembly and chemotaxis.
PMC3418162	Results	BPSS1833	TRUE	These include the main capsular polysaccharide biosynthesis (BPSL2787-BPSL2810) genes, two potential surface polysaccharide biosynthesis gene clusters (BPSS0417-BPSS0429 and BPSS1825-BPSS1834), majority of genes in the lipopolysaccharide (LPS) biosynthesis cluster and genes encoding for flagella assembly and chemotaxis.
PMC3418162	Results	BPSS1834	FALSE	These include the main capsular polysaccharide biosynthesis (BPSL2787-BPSL2810) genes, two potential surface polysaccharide biosynthesis gene clusters (BPSS0417-BPSS0429 and BPSS1825-BPSS1834), majority of genes in the lipopolysaccharide (LPS) biosynthesis cluster and genes encoding for flagella assembly and chemotaxis.
PMC3418162	Results	BPSS1493	FALSE	One of the six clusters of the type VI secretion system, the tss-5 cluster (BPSS1493-BPSS1511), was up-regulated up to 182-fold during intracellular infection (Figure 8).
PMC3418162	Results	BPSS1494	TRUE	One of the six clusters of the type VI secretion system, the tss-5 cluster (BPSS1493-BPSS1511), was up-regulated up to 182-fold during intracellular infection (Figure 8).
PMC3418162	Results	BPSS1495	TRUE	One of the six clusters of the type VI secretion system, the tss-5 cluster (BPSS1493-BPSS1511), was up-regulated up to 182-fold during intracellular infection (Figure 8).
PMC3418162	Results	BPSS1496	TRUE	One of the six clusters of the type VI secretion system, the tss-5 cluster (BPSS1493-BPSS1511), was up-regulated up to 182-fold during intracellular infection (Figure 8).
PMC3418162	Results	BPSS1497	TRUE	One of the six clusters of the type VI secretion system, the tss-5 cluster (BPSS1493-BPSS1511), was up-regulated up to 182-fold during intracellular infection (Figure 8).
PMC3418162	Results	BPSS1498	TRUE	One of the six clusters of the type VI secretion system, the tss-5 cluster (BPSS1493-BPSS1511), was up-regulated up to 182-fold during intracellular infection (Figure 8).
PMC3418162	Results	BPSS1499	TRUE	One of the six clusters of the type VI secretion system, the tss-5 cluster (BPSS1493-BPSS1511), was up-regulated up to 182-fold during intracellular infection (Figure 8).
PMC3418162	Results	BPSS1500	TRUE	One of the six clusters of the type VI secretion system, the tss-5 cluster (BPSS1493-BPSS1511), was up-regulated up to 182-fold during intracellular infection (Figure 8).
PMC3418162	Results	BPSS1501	TRUE	One of the six clusters of the type VI secretion system, the tss-5 cluster (BPSS1493-BPSS1511), was up-regulated up to 182-fold during intracellular infection (Figure 8).
PMC3418162	Results	BPSS1502	TRUE	One of the six clusters of the type VI secretion system, the tss-5 cluster (BPSS1493-BPSS1511), was up-regulated up to 182-fold during intracellular infection (Figure 8).
PMC3418162	Results	BPSS1503	TRUE	One of the six clusters of the type VI secretion system, the tss-5 cluster (BPSS1493-BPSS1511), was up-regulated up to 182-fold during intracellular infection (Figure 8).
PMC3418162	Results	BPSS1504	TRUE	One of the six clusters of the type VI secretion system, the tss-5 cluster (BPSS1493-BPSS1511), was up-regulated up to 182-fold during intracellular infection (Figure 8).
PMC3418162	Results	BPSS1505	TRUE	One of the six clusters of the type VI secretion system, the tss-5 cluster (BPSS1493-BPSS1511), was up-regulated up to 182-fold during intracellular infection (Figure 8).
PMC3418162	Results	BPSS1506	TRUE	One of the six clusters of the type VI secretion system, the tss-5 cluster (BPSS1493-BPSS1511), was up-regulated up to 182-fold during intracellular infection (Figure 8).
PMC3418162	Results	BPSS1507	TRUE	One of the six clusters of the type VI secretion system, the tss-5 cluster (BPSS1493-BPSS1511), was up-regulated up to 182-fold during intracellular infection (Figure 8).
PMC3418162	Results	BPSS1508	TRUE	One of the six clusters of the type VI secretion system, the tss-5 cluster (BPSS1493-BPSS1511), was up-regulated up to 182-fold during intracellular infection (Figure 8).
PMC3418162	Results	BPSS1509	TRUE	One of the six clusters of the type VI secretion system, the tss-5 cluster (BPSS1493-BPSS1511), was up-regulated up to 182-fold during intracellular infection (Figure 8).
PMC3418162	Results	BPSS1510	TRUE	One of the six clusters of the type VI secretion system, the tss-5 cluster (BPSS1493-BPSS1511), was up-regulated up to 182-fold during intracellular infection (Figure 8).
PMC3418162	Results	BPSS1511	FALSE	One of the six clusters of the type VI secretion system, the tss-5 cluster (BPSS1493-BPSS1511), was up-regulated up to 182-fold during intracellular infection (Figure 8).
PMC3418162	Results	BPSS1492	FALSE	We also observed the induction of genes flanking the tss-5 cluster, bimA (Burkholderiaintracellular motility A)(BPSS1492) and BPSS1512 at 2 to 6 h post-infection.
PMC3418162	Results	BPSS1512	FALSE	We also observed the induction of genes flanking the tss-5 cluster, bimA (Burkholderiaintracellular motility A)(BPSS1492) and BPSS1512 at 2 to 6 h post-infection.
PMC3418162	Results	BPSS1728	FALSE	Moreover, the hemolysin activator-like protein precursor, fhaC (BPSS1728) gene was significantly up-regulated during intracellular infection.
PMC3418162	Results	BPSS1727	FALSE	Consistently, the large filamentous hemagglutinin precursor, fhaB (BPSS1727) gene, a potential virulence factor of B. pseudomallei[20], was induced between 2 to 6 h post-infection.
PMC3418162	Discussion	BPSS1498	FALSE	In this study, high induction of tssD-5 (BPSS1498), an effector Hcp1 protein of T6SS was observed throughout the infection period.
PMC3418162	Table 1	BPSL0184	FALSE	Caption=Twenty-five common up-regulated genes ofB. pseudomalleiduring intracellular growth in host macrophages relative toin vitrogrowth;Gene=BPSL0184;Description=Putative rod shape-determining protein;Fold Change (in vivo/in vitro) at the indicated time (h): 1=23.83;Fold Change (in vivo/in vitro) at the indicated time (h): 2=15.31;Fold Change (in vivo/in vitro) at the indicated time (h): 4=12.69…
PMC3418162	Table 1	BPSL0842	FALSE	Caption=Twenty-five common up-regulated genes ofB. pseudomalleiduring intracellular growth in host macrophages relative toin vitrogrowth;Gene=BPSL0842;Description=Benzoylformate decarboxylase;Fold Change (in vivo/in vitro) at the indicated time (h): 1=70.27;Fold Change (in vivo/in vitro) at the indicated time (h): 2=31.78;Fold Change (in vivo/in vitro) at the indicated time (h): 4=27.64;Fold Chan…
PMC3418162	Table 1	BPSL0886	FALSE	Caption=Twenty-five common up-regulated genes ofB. pseudomalleiduring intracellular growth in host macrophages relative toin vitrogrowth;Gene=BPSL0886;Description=Hypothetical protein;Fold Change (in vivo/in vitro) at the indicated time (h): 1=12.29;Fold Change (in vivo/in vitro) at the indicated time (h): 2=8.36;Fold Change (in vivo/in vitro) at the indicated time (h): 4=6.56;Fold Change (in viv…
PMC3418162	Table 1	BPSL1067	FALSE	Caption=Twenty-five common up-regulated genes ofB. pseudomalleiduring intracellular growth in host macrophages relative toin vitrogrowth;Gene=BPSL1067;Description=Hypothetical protein;Fold Change (in vivo/in vitro) at the indicated time (h): 1=8.39;Fold Change (in vivo/in vitro) at the indicated time (h): 2=5.15;Fold Change (in vivo/in vitro) at the indicated time (h): 4=6.75;Fold Change (in vivo…
PMC3418162	Table 1	BPSL1771	FALSE	Caption=Twenty-five common up-regulated genes ofB. pseudomalleiduring intracellular growth in host macrophages relative toin vitrogrowth;Gene=BPSL1771;Description=Cobalamin biosynthesis protein CbiG;Fold Change (in vivo/in vitro) at the indicated time (h): 1=25.36;Fold Change (in vivo/in vitro) at the indicated time (h): 2=16.66;Fold Change (in vivo/in vitro) at the indicated time (h): 4=15.21;Fo…
PMC3418162	Table 1	BPSL1817	FALSE	Caption=Twenty-five common up-regulated genes ofB. pseudomalleiduring intracellular growth in host macrophages relative toin vitrogrowth;Gene=BPSL1817;Description=Putative lipoprotein;Fold Change (in vivo/in vitro) at the indicated time (h): 1=30.07;Fold Change (in vivo/in vitro) at the indicated time (h): 2=14.11;Fold Change (in vivo/in vitro) at the indicated time (h): 4=12.67;Fold Change (in v…
PMC3418162	Table 1	BPSL1902	FALSE	Caption=Twenty-five common up-regulated genes ofB. pseudomalleiduring intracellular growth in host macrophages relative toin vitrogrowth;Gene=BPSL1902;Description=Hypothetical protein;Fold Change (in vivo/in vitro) at the indicated time (h): 1=37.91;Fold Change (in vivo/in vitro) at the indicated time (h): 2=18.81;Fold Change (in vivo/in vitro) at the indicated time (h): 4=12.46;Fold Change (in v…
PMC3418162	Table 1	BPSL2759	FALSE	Caption=Twenty-five common up-regulated genes ofB. pseudomalleiduring intracellular growth in host macrophages relative toin vitrogrowth;Gene=BPSL2759;Description=Putative short-chain dehydrogenase;Fold Change (in vivo/in vitro) at the indicated time (h): 1=16.54;Fold Change (in vivo/in vitro) at the indicated time (h): 2=8.31;Fold Change (in vivo/in vitro) at the indicated time (h): 4=5.93;Fold …
PMC3418162	Table 1	BPSL2945	FALSE	Caption=Twenty-five common up-regulated genes ofB. pseudomalleiduring intracellular growth in host macrophages relative toin vitrogrowth;Gene=BPSL2945;Description=Allantoicase;Fold Change (in vivo/in vitro) at the indicated time (h): 1=27.9;Fold Change (in vivo/in vitro) at the indicated time (h): 2=9.57;Fold Change (in vivo/in vitro) at the indicated time (h): 4=8.83;Fold Change (in vivo/in vitr…
PMC3418162	Table 1	BPSL3354	FALSE	Caption=Twenty-five common up-regulated genes ofB. pseudomalleiduring intracellular growth in host macrophages relative toin vitrogrowth;Gene=BPSL3354;Description=Putative cytochrome;Fold Change (in vivo/in vitro) at the indicated time (h): 1=18.66;Fold Change (in vivo/in vitro) at the indicated time (h): 2=11.7;Fold Change (in vivo/in vitro) at the indicated time (h): 4=8.64;Fold Change (in vivo…
PMC3418162	Table 1	BPSS0140	FALSE	Caption=Twenty-five common up-regulated genes ofB. pseudomalleiduring intracellular growth in host macrophages relative toin vitrogrowth;Gene=BPSS0140;Description=Sugar ABC transport system, lipoprotein;Fold Change (in vivo/in vitro) at the indicated time (h): 1=7.8;Fold Change (in vivo/in vitro) at the indicated time (h): 2=16.62;Fold Change (in vivo/in vitro) at the indicated time (h): 4=13.56;…
PMC3418162	Table 1	BPSS0142	FALSE	Caption=Twenty-five common up-regulated genes ofB. pseudomalleiduring intracellular growth in host macrophages relative toin vitrogrowth;Gene=BPSS0142 *;Description=Sugar ABC transport system, ATP-binding protein;Fold Change (in vivo/in vitro) at the indicated time (h): 1=4.62;Fold Change (in vivo/in vitro) at the indicated time (h): 2=10.04;Fold Change (in vivo/in vitro) at the indicated time (h…
PMC3418162	Table 1	BPSS0143	FALSE	Caption=Twenty-five common up-regulated genes ofB. pseudomalleiduring intracellular growth in host macrophages relative toin vitrogrowth;Gene=BPSS0143;Description=ROK family transcriptional regulator;Fold Change (in vivo/in vitro) at the indicated time (h): 1=4.78;Fold Change (in vivo/in vitro) at the indicated time (h): 2=9.97;Fold Change (in vivo/in vitro) at the indicated time (h): 4=11.8;Fold…
PMC3418162	Table 1	BPSS0404	FALSE	Caption=Twenty-five common up-regulated genes ofB. pseudomalleiduring intracellular growth in host macrophages relative toin vitrogrowth;Gene=BPSS0404;Description=Methylamine utilization protein;Fold Change (in vivo/in vitro) at the indicated time (h): 1=49.46;Fold Change (in vivo/in vitro) at the indicated time (h): 2=36.31;Fold Change (in vivo/in vitro) at the indicated time (h): 4=30.14;Fold C…
PMC3418162	Table 1	BPSS0433	FALSE	Caption=Twenty-five common up-regulated genes ofB. pseudomalleiduring intracellular growth in host macrophages relative toin vitrogrowth;Gene=BPSS0433;Description=Hypothetical protein;Fold Change (in vivo/in vitro) at the indicated time (h): 1=11.87;Fold Change (in vivo/in vitro) at the indicated time (h): 2=5.84;Fold Change (in vivo/in vitro) at the indicated time (h): 4=7.7;Fold Change (in vivo…
PMC3418162	Table 1	BPSS0529	FALSE	Caption=Twenty-five common up-regulated genes ofB. pseudomalleiduring intracellular growth in host macrophages relative toin vitrogrowth;Gene=BPSS0529;Description=Lipoprotein;Fold Change (in vivo/in vitro) at the indicated time (h): 1=26.49;Fold Change (in vivo/in vitro) at the indicated time (h): 2=19.04;Fold Change (in vivo/in vitro) at the indicated time (h): 4=14.1;Fold Change (in vivo/in vit…
PMC3418162	Table 1	BPSS1279	FALSE	Caption=Twenty-five common up-regulated genes ofB. pseudomalleiduring intracellular growth in host macrophages relative toin vitrogrowth;Gene=BPSS1279;Description=Threonine dehydratase;Fold Change (in vivo/in vitro) at the indicated time (h): 1=17.47;Fold Change (in vivo/in vitro) at the indicated time (h): 2=11.84;Fold Change (in vivo/in vitro) at the indicated time (h): 4=10.8;Fold Change (in v…
PMC3418162	Table 1	BPSS1498	FALSE	Caption=Twenty-five common up-regulated genes ofB. pseudomalleiduring intracellular growth in host macrophages relative toin vitrogrowth;Gene=BPSS1498 *;Description=tssD, type VI secretion system Hcp protein;Fold Change (in vivo/in vitro) at the indicated time (h): 1=7.38;Fold Change (in vivo/in vitro) at the indicated time (h): 2=93.61;Fold Change (in vivo/in vitro) at the indicated time (h): 4=…
PMC3418162	Table 1	BPSS1499	FALSE	Caption=Twenty-five common up-regulated genes ofB. pseudomalleiduring intracellular growth in host macrophages relative toin vitrogrowth;Gene=BPSS1499;Description=tssE, type VI secretion system lysozyme;Fold Change (in vivo/in vitro) at the indicated time (h): 1=4.72;Fold Change (in vivo/in vitro) at the indicated time (h): 2=58.87;Fold Change (in vivo/in vitro) at the indicated time (h): 4=99.06…
PMC3418162	Table 1	BPSS1505	FALSE	Caption=Twenty-five common up-regulated genes ofB. pseudomalleiduring intracellular growth in host macrophages relative toin vitrogrowth;Gene=BPSS1505;Description=tagB, type VI secretion system hypothetical protein;Fold Change (in vivo/in vitro) at the indicated time (h): 1=6.49;Fold Change (in vivo/in vitro) at the indicated time (h): 2=14.01;Fold Change (in vivo/in vitro) at the indicated time …
PMC3418162	Table 1	BPSS1508	FALSE	Caption=Twenty-five common up-regulated genes ofB. pseudomalleiduring intracellular growth in host macrophages relative toin vitrogrowth;Gene=BPSS1508;Description=tssJ, type VI secretion system lipoprotein;Fold Change (in vivo/in vitro) at the indicated time (h): 1=5.04;Fold Change (in vivo/in vitro) at the indicated time (h): 2=6.27;Fold Change (in vivo/in vitro) at the indicated time (h): 4=8.1…
PMC3418162	Table 1	BPSS1728	FALSE	Caption=Twenty-five common up-regulated genes ofB. pseudomalleiduring intracellular growth in host macrophages relative toin vitrogrowth;Gene=BPSS1728 *;Description=Secretion/activator protein;Fold Change (in vivo/in vitro) at the indicated time (h): 1=3;Fold Change (in vivo/in vitro) at the indicated time (h): 2=23.6;Fold Change (in vivo/in vitro) at the indicated time (h): 4=29.33;Fold Change (…
PMC3418162	Table 1	BPSS1892	FALSE	Caption=Twenty-five common up-regulated genes ofB. pseudomalleiduring intracellular growth in host macrophages relative toin vitrogrowth;Gene=BPSS1892;Description=catA, catechol 1,2-dioxygenase;Fold Change (in vivo/in vitro) at the indicated time (h): 1=7.76;Fold Change (in vivo/in vitro) at the indicated time (h): 2=19.46;Fold Change (in vivo/in vitro) at the indicated time (h): 4=16.64;Fold Cha…
PMC3418162	Table 1	BPSS1893	FALSE	Caption=Twenty-five common up-regulated genes ofB. pseudomalleiduring intracellular growth in host macrophages relative toin vitrogrowth;Gene=BPSS1893;Description=catC, muconolactone delta-isomerase;Fold Change (in vivo/in vitro) at the indicated time (h): 1=10.57;Fold Change (in vivo/in vitro) at the indicated time (h): 2=9.3;Fold Change (in vivo/in vitro) at the indicated time (h): 4=7.33;Fold …
PMC3418162	Table 1	BPSS2276	FALSE	Caption=Twenty-five common up-regulated genes ofB. pseudomalleiduring intracellular growth in host macrophages relative toin vitrogrowth;Gene=BPSS2276;Description=LysR family regulatory protein;Fold Change (in vivo/in vitro) at the indicated time (h): 1=59.21;Fold Change (in vivo/in vitro) at the indicated time (h): 2=41.83;Fold Change (in vivo/in vitro) at the indicated time (h): 4=26.33;Fold Ch…
PMC3418162	Table 3	BPSS0142	FALSE	Caption=List of oligonucleotides used in real-time qPCR experiments;Gene=BPSS0142;Primer name=BPSS0142_F;Nucleotide sequence (5’-3’)=ACCGATAACCTGTTCCG
PMC3418162	Table 3	BPSS0142	FALSE	Caption=List of oligonucleotides used in real-time qPCR experiments;Gene=BPSS0142;Primer name=BPSS0142_R;Nucleotide sequence (5’-3’)=CGTAGATTTCCGCCATC
PMC3418162	Table 3	BPSS1498	FALSE	Caption=List of oligonucleotides used in real-time qPCR experiments;Gene=BPSS1498;Primer name=BPSS1498_F;Nucleotide sequence (5’-3’)=TCAAGGTCAAAGGAAAAAC
PMC3418162	Table 3	BPSS1498	FALSE	Caption=List of oligonucleotides used in real-time qPCR experiments;Gene=BPSS1498;Primer name=BPSS1498_R;Nucleotide sequence (5’-3’)=AAGGCGAGGATGTGGAT
PMC3418162	Table 3	BPSS1728	FALSE	Caption=List of oligonucleotides used in real-time qPCR experiments;Gene=BPSS1728;Primer name=BPSS1728_F;Nucleotide sequence (5’-3’)=AGAGCCGCCAAGATCAA
PMC3418162	Table 3	BPSS1728	FALSE	Caption=List of oligonucleotides used in real-time qPCR experiments;Gene=BPSS1728;Primer name=BPSS1728_R;Nucleotide sequence (5’-3’)=GCCGAGACCCGAGTTAT
PMC3418162	Table 3	BPSS1835	FALSE	Caption=List of oligonucleotides used in real-time qPCR experiments;Gene=BPSS1835;Primer name=BPSS1835_F BPSS1835_R;Nucleotide sequence (5’-3’)=CGTGAAGAAAATCGTCG GAGTCGTAATGTCCCCAC
PMC3417646	Materials and methods	BPSS1933	FALSE	The recombinant MprA protease (BPSS1933) smBpF4 construct has been previously described (Chin et al., 2007).
PMC3417646	Discussion	BPSL2522	FALSE	The recombinant B. pseudomallei outer membrane protein A (OmpA, BPSL2522) (Hara et al., 2009) and Omp85 (BLSL2151) (Su et al., 2010) were shown to induce protective immunity against melioidosis.
PMC3383733	Results	BPSL2723	FALSE	Although it initially appeared that the 1710b HEM locus lacked a homolog of BPSL2723, which is predicted serve as the ATPase component of the transport system, closer examination revealed that this was due to a misannotated start site for BURPS1710b_3208, the predicted periplasmic binding protein.
PMC3383733	Results	BPSL2723	FALSE	An uncalled open reading frame with 99% sequence identity to BPSL2723 is located from 3,516,374 bp to 3,517,171 bp, immediately adjacent to the re-annotated BURPS1710b_3208 (Fig. 3A).
PMC3383733	Discussion	BPSS0312	FALSE	However BPSS0312, a LuxR-type regulator immediately downstream of the BPSS0299-BPSS0311 NPRS/PKS cluster was seen to be upregulated under low iron conditions [28].
PMC3383733	Discussion	BPSS0299	FALSE	However BPSS0312, a LuxR-type regulator immediately downstream of the BPSS0299-BPSS0311 NPRS/PKS cluster was seen to be upregulated under low iron conditions [28].
PMC3383733	Discussion	BPSS0300	TRUE	However BPSS0312, a LuxR-type regulator immediately downstream of the BPSS0299-BPSS0311 NPRS/PKS cluster was seen to be upregulated under low iron conditions [28].
PMC3383733	Discussion	BPSS0301	TRUE	However BPSS0312, a LuxR-type regulator immediately downstream of the BPSS0299-BPSS0311 NPRS/PKS cluster was seen to be upregulated under low iron conditions [28].
PMC3383733	Discussion	BPSS0302	TRUE	However BPSS0312, a LuxR-type regulator immediately downstream of the BPSS0299-BPSS0311 NPRS/PKS cluster was seen to be upregulated under low iron conditions [28].
PMC3383733	Discussion	BPSS0303	TRUE	However BPSS0312, a LuxR-type regulator immediately downstream of the BPSS0299-BPSS0311 NPRS/PKS cluster was seen to be upregulated under low iron conditions [28].
PMC3383733	Discussion	BPSS0304	TRUE	However BPSS0312, a LuxR-type regulator immediately downstream of the BPSS0299-BPSS0311 NPRS/PKS cluster was seen to be upregulated under low iron conditions [28].
PMC3383733	Discussion	BPSS0305	TRUE	However BPSS0312, a LuxR-type regulator immediately downstream of the BPSS0299-BPSS0311 NPRS/PKS cluster was seen to be upregulated under low iron conditions [28].
PMC3383733	Discussion	BPSS0306	TRUE	However BPSS0312, a LuxR-type regulator immediately downstream of the BPSS0299-BPSS0311 NPRS/PKS cluster was seen to be upregulated under low iron conditions [28].
PMC3383733	Discussion	BPSS0307	TRUE	However BPSS0312, a LuxR-type regulator immediately downstream of the BPSS0299-BPSS0311 NPRS/PKS cluster was seen to be upregulated under low iron conditions [28].
PMC3383733	Discussion	BPSS0308	TRUE	However BPSS0312, a LuxR-type regulator immediately downstream of the BPSS0299-BPSS0311 NPRS/PKS cluster was seen to be upregulated under low iron conditions [28].
PMC3383733	Discussion	BPSS0309	TRUE	However BPSS0312, a LuxR-type regulator immediately downstream of the BPSS0299-BPSS0311 NPRS/PKS cluster was seen to be upregulated under low iron conditions [28].
PMC3383733	Discussion	BPSS0310	TRUE	However BPSS0312, a LuxR-type regulator immediately downstream of the BPSS0299-BPSS0311 NPRS/PKS cluster was seen to be upregulated under low iron conditions [28].
PMC3383733	Discussion	BPSS0311	FALSE	However BPSS0312, a LuxR-type regulator immediately downstream of the BPSS0299-BPSS0311 NPRS/PKS cluster was seen to be upregulated under low iron conditions [28].
PMC3365882	Results	BPSL1638	FALSE	The largest GI, GI8 (92.3 kb), in the K96243 strain was seen as two separated absent regions of 15.7 kb (CDS coordinates BPSL1638-BPSL1656) and 21.8kb (CDS coordinates BPSL1693-1708A) with distinguishable %GC contents (Table 1).
PMC3365882	Results	BPSL1639	TRUE	The largest GI, GI8 (92.3 kb), in the K96243 strain was seen as two separated absent regions of 15.7 kb (CDS coordinates BPSL1638-BPSL1656) and 21.8kb (CDS coordinates BPSL1693-1708A) with distinguishable %GC contents (Table 1).
PMC3365882	Results	BPSL1642	TRUE	The largest GI, GI8 (92.3 kb), in the K96243 strain was seen as two separated absent regions of 15.7 kb (CDS coordinates BPSL1638-BPSL1656) and 21.8kb (CDS coordinates BPSL1693-1708A) with distinguishable %GC contents (Table 1).
PMC3365882	Results	BPSL1643	TRUE	The largest GI, GI8 (92.3 kb), in the K96243 strain was seen as two separated absent regions of 15.7 kb (CDS coordinates BPSL1638-BPSL1656) and 21.8kb (CDS coordinates BPSL1693-1708A) with distinguishable %GC contents (Table 1).
PMC3365882	Results	BPSL1644	TRUE	The largest GI, GI8 (92.3 kb), in the K96243 strain was seen as two separated absent regions of 15.7 kb (CDS coordinates BPSL1638-BPSL1656) and 21.8kb (CDS coordinates BPSL1693-1708A) with distinguishable %GC contents (Table 1).
PMC3365882	Results	BPSL1645	TRUE	The largest GI, GI8 (92.3 kb), in the K96243 strain was seen as two separated absent regions of 15.7 kb (CDS coordinates BPSL1638-BPSL1656) and 21.8kb (CDS coordinates BPSL1693-1708A) with distinguishable %GC contents (Table 1).
PMC3365882	Results	BPSL1646	TRUE	The largest GI, GI8 (92.3 kb), in the K96243 strain was seen as two separated absent regions of 15.7 kb (CDS coordinates BPSL1638-BPSL1656) and 21.8kb (CDS coordinates BPSL1693-1708A) with distinguishable %GC contents (Table 1).
PMC3365882	Results	BPSL1647	TRUE	The largest GI, GI8 (92.3 kb), in the K96243 strain was seen as two separated absent regions of 15.7 kb (CDS coordinates BPSL1638-BPSL1656) and 21.8kb (CDS coordinates BPSL1693-1708A) with distinguishable %GC contents (Table 1).
PMC3365882	Results	BPSL1648	TRUE	The largest GI, GI8 (92.3 kb), in the K96243 strain was seen as two separated absent regions of 15.7 kb (CDS coordinates BPSL1638-BPSL1656) and 21.8kb (CDS coordinates BPSL1693-1708A) with distinguishable %GC contents (Table 1).
PMC3365882	Results	BPSL1649	TRUE	The largest GI, GI8 (92.3 kb), in the K96243 strain was seen as two separated absent regions of 15.7 kb (CDS coordinates BPSL1638-BPSL1656) and 21.8kb (CDS coordinates BPSL1693-1708A) with distinguishable %GC contents (Table 1).
PMC3365882	Results	BPSL1650	TRUE	The largest GI, GI8 (92.3 kb), in the K96243 strain was seen as two separated absent regions of 15.7 kb (CDS coordinates BPSL1638-BPSL1656) and 21.8kb (CDS coordinates BPSL1693-1708A) with distinguishable %GC contents (Table 1).
PMC3365882	Results	BPSL1651	TRUE	The largest GI, GI8 (92.3 kb), in the K96243 strain was seen as two separated absent regions of 15.7 kb (CDS coordinates BPSL1638-BPSL1656) and 21.8kb (CDS coordinates BPSL1693-1708A) with distinguishable %GC contents (Table 1).
PMC3365882	Results	BPSL1652	TRUE	The largest GI, GI8 (92.3 kb), in the K96243 strain was seen as two separated absent regions of 15.7 kb (CDS coordinates BPSL1638-BPSL1656) and 21.8kb (CDS coordinates BPSL1693-1708A) with distinguishable %GC contents (Table 1).
PMC3365882	Results	BPSL1653	TRUE	The largest GI, GI8 (92.3 kb), in the K96243 strain was seen as two separated absent regions of 15.7 kb (CDS coordinates BPSL1638-BPSL1656) and 21.8kb (CDS coordinates BPSL1693-1708A) with distinguishable %GC contents (Table 1).
PMC3365882	Results	BPSL1654	TRUE	The largest GI, GI8 (92.3 kb), in the K96243 strain was seen as two separated absent regions of 15.7 kb (CDS coordinates BPSL1638-BPSL1656) and 21.8kb (CDS coordinates BPSL1693-1708A) with distinguishable %GC contents (Table 1).
PMC3365882	Results	BPSL1655	TRUE	The largest GI, GI8 (92.3 kb), in the K96243 strain was seen as two separated absent regions of 15.7 kb (CDS coordinates BPSL1638-BPSL1656) and 21.8kb (CDS coordinates BPSL1693-1708A) with distinguishable %GC contents (Table 1).
PMC3365882	Results	BPSL1656	FALSE	The largest GI, GI8 (92.3 kb), in the K96243 strain was seen as two separated absent regions of 15.7 kb (CDS coordinates BPSL1638-BPSL1656) and 21.8kb (CDS coordinates BPSL1693-1708A) with distinguishable %GC contents (Table 1).
PMC3365882	Results	BPSL1693	FALSE	The largest GI, GI8 (92.3 kb), in the K96243 strain was seen as two separated absent regions of 15.7 kb (CDS coordinates BPSL1638-BPSL1656) and 21.8kb (CDS coordinates BPSL1693-1708A) with distinguishable %GC contents (Table 1).
PMC3365882	Results	BPSL1694	TRUE	The largest GI, GI8 (92.3 kb), in the K96243 strain was seen as two separated absent regions of 15.7 kb (CDS coordinates BPSL1638-BPSL1656) and 21.8kb (CDS coordinates BPSL1693-1708A) with distinguishable %GC contents (Table 1).
PMC3365882	Results	BPSL1695	TRUE	The largest GI, GI8 (92.3 kb), in the K96243 strain was seen as two separated absent regions of 15.7 kb (CDS coordinates BPSL1638-BPSL1656) and 21.8kb (CDS coordinates BPSL1693-1708A) with distinguishable %GC contents (Table 1).
PMC3365882	Results	BPSL1696	TRUE	The largest GI, GI8 (92.3 kb), in the K96243 strain was seen as two separated absent regions of 15.7 kb (CDS coordinates BPSL1638-BPSL1656) and 21.8kb (CDS coordinates BPSL1693-1708A) with distinguishable %GC contents (Table 1).
PMC3365882	Results	BPSL1697	TRUE	The largest GI, GI8 (92.3 kb), in the K96243 strain was seen as two separated absent regions of 15.7 kb (CDS coordinates BPSL1638-BPSL1656) and 21.8kb (CDS coordinates BPSL1693-1708A) with distinguishable %GC contents (Table 1).
PMC3365882	Results	BPSL1699	TRUE	The largest GI, GI8 (92.3 kb), in the K96243 strain was seen as two separated absent regions of 15.7 kb (CDS coordinates BPSL1638-BPSL1656) and 21.8kb (CDS coordinates BPSL1693-1708A) with distinguishable %GC contents (Table 1).
PMC3365882	Results	BPSL1700	TRUE	The largest GI, GI8 (92.3 kb), in the K96243 strain was seen as two separated absent regions of 15.7 kb (CDS coordinates BPSL1638-BPSL1656) and 21.8kb (CDS coordinates BPSL1693-1708A) with distinguishable %GC contents (Table 1).
PMC3365882	Results	BPSL1702	TRUE	The largest GI, GI8 (92.3 kb), in the K96243 strain was seen as two separated absent regions of 15.7 kb (CDS coordinates BPSL1638-BPSL1656) and 21.8kb (CDS coordinates BPSL1693-1708A) with distinguishable %GC contents (Table 1).
PMC3365882	Results	BPSL1703	TRUE	The largest GI, GI8 (92.3 kb), in the K96243 strain was seen as two separated absent regions of 15.7 kb (CDS coordinates BPSL1638-BPSL1656) and 21.8kb (CDS coordinates BPSL1693-1708A) with distinguishable %GC contents (Table 1).
PMC3365882	Results	BPSL1704	TRUE	The largest GI, GI8 (92.3 kb), in the K96243 strain was seen as two separated absent regions of 15.7 kb (CDS coordinates BPSL1638-BPSL1656) and 21.8kb (CDS coordinates BPSL1693-1708A) with distinguishable %GC contents (Table 1).
PMC3365882	Results	BPSL1704a	TRUE	The largest GI, GI8 (92.3 kb), in the K96243 strain was seen as two separated absent regions of 15.7 kb (CDS coordinates BPSL1638-BPSL1656) and 21.8kb (CDS coordinates BPSL1693-1708A) with distinguishable %GC contents (Table 1).
PMC3365882	Results	BPSL1705	TRUE	The largest GI, GI8 (92.3 kb), in the K96243 strain was seen as two separated absent regions of 15.7 kb (CDS coordinates BPSL1638-BPSL1656) and 21.8kb (CDS coordinates BPSL1693-1708A) with distinguishable %GC contents (Table 1).
PMC3365882	Results	BPSL1706	TRUE	The largest GI, GI8 (92.3 kb), in the K96243 strain was seen as two separated absent regions of 15.7 kb (CDS coordinates BPSL1638-BPSL1656) and 21.8kb (CDS coordinates BPSL1693-1708A) with distinguishable %GC contents (Table 1).
PMC3365882	Results	BPSL1707	TRUE	The largest GI, GI8 (92.3 kb), in the K96243 strain was seen as two separated absent regions of 15.7 kb (CDS coordinates BPSL1638-BPSL1656) and 21.8kb (CDS coordinates BPSL1693-1708A) with distinguishable %GC contents (Table 1).
PMC3365882	Results	BPSL1708	TRUE	The largest GI, GI8 (92.3 kb), in the K96243 strain was seen as two separated absent regions of 15.7 kb (CDS coordinates BPSL1638-BPSL1656) and 21.8kb (CDS coordinates BPSL1693-1708A) with distinguishable %GC contents (Table 1).
PMC3365882	Results	BPSS2148	FALSE	It consists of eight contiguous probes (CDS coordinates BPSS2148-BPSS2154) containing common characteristics of a GI such as a transposase gene and insertion element.
PMC3365882	Results	BPSS2148a	TRUE	It consists of eight contiguous probes (CDS coordinates BPSS2148-BPSS2154) containing common characteristics of a GI such as a transposase gene and insertion element.
PMC3365882	Results	BPSS2149	TRUE	It consists of eight contiguous probes (CDS coordinates BPSS2148-BPSS2154) containing common characteristics of a GI such as a transposase gene and insertion element.
PMC3365882	Results	BPSS2150	TRUE	It consists of eight contiguous probes (CDS coordinates BPSS2148-BPSS2154) containing common characteristics of a GI such as a transposase gene and insertion element.
PMC3365882	Results	BPSS2151	TRUE	It consists of eight contiguous probes (CDS coordinates BPSS2148-BPSS2154) containing common characteristics of a GI such as a transposase gene and insertion element.
PMC3365882	Results	BPSS2152	TRUE	It consists of eight contiguous probes (CDS coordinates BPSS2148-BPSS2154) containing common characteristics of a GI such as a transposase gene and insertion element.
PMC3365882	Results	BPSS2153	TRUE	It consists of eight contiguous probes (CDS coordinates BPSS2148-BPSS2154) containing common characteristics of a GI such as a transposase gene and insertion element.
PMC3365882	Results	BPSS2154	FALSE	It consists of eight contiguous probes (CDS coordinates BPSS2148-BPSS2154) containing common characteristics of a GI such as a transposase gene and insertion element.
PMC3365882	Discussion	BPSL1705	FALSE	The islands also include genes encoded for the outer membrane porin protein and a surface exposed protein such as BPSL1705, a Yad A-like protein (adhesion gene of Yersinia sp.).
PMC3365882	Discussion	BPSL1705	FALSE	The BPSL1705 gene, however, was confirmed by PCR amplification to be absent in all tested isolates but was still present in the B. pseudomallei K96243 (data not shown).
PMC3365882	Discussion	BPSS2053	FALSE	A similar story was also found for the cell surface protein or hemagglutinin-related protein gene (BPSS2053) (in GI 16) that was absent in all tested isolates but present in the K96243.
PMC3365882	Discussion	BPSL2800	FALSE	Besides examining the virulence genes located in some absent GIs, PCR was used to investigate the presence of genes outside the GIs that encode for other known virulence determinants such as type III protein secretion systems (bsaQ), that are potential virulence determinants such as surface polysaccharides (BPSL2800), fimbriae and pili (BPSS0120) [12].
PMC3365882	Discussion	BPSS0120	FALSE	Besides examining the virulence genes located in some absent GIs, PCR was used to investigate the presence of genes outside the GIs that encode for other known virulence determinants such as type III protein secretion systems (bsaQ), that are potential virulence determinants such as surface polysaccharides (BPSL2800), fimbriae and pili (BPSS0120) [12].
PMC3365882	Materials and Methods	BPSL2800	FALSE	Further confirmation of the presence of some selected virulence genes; FliC, bsaQ, rpoS, BPSL2800, BPSS0120, BPSL1705 and BPSS2053 was also performed.
PMC3365882	Materials and Methods	BPSS0120	FALSE	Further confirmation of the presence of some selected virulence genes; FliC, bsaQ, rpoS, BPSL2800, BPSS0120, BPSL1705 and BPSS2053 was also performed.
PMC3365882	Materials and Methods	BPSL1705	FALSE	Further confirmation of the presence of some selected virulence genes; FliC, bsaQ, rpoS, BPSL2800, BPSS0120, BPSL1705 and BPSS2053 was also performed.
PMC3365882	Materials and Methods	BPSS2053	FALSE	Further confirmation of the presence of some selected virulence genes; FliC, bsaQ, rpoS, BPSL2800, BPSS0120, BPSL1705 and BPSS2053 was also performed.
PMC3365882	Table 5	BPSL1642	FALSE	Caption=Primer sequences used to detect 5 GIs in all B. pseudomallei isolates (139 total);Gene=GI8.1 (BPSL1642);Primers=Forward AGTGCTAAGGCACCTGGAAA
PMC3365882	Table 5	BPSL1708	FALSE	Caption=Primer sequences used to detect 5 GIs in all B. pseudomallei isolates (139 total);Gene=GI8.2 (BPSL1708);Primers=Forward AACCCCTCACAACGAAAGG
PMC3365882	Table 5	BPSS0379	FALSE	Caption=Primer sequences used to detect 5 GIs in all B. pseudomallei isolates (139 total);Gene=GI13 (BPSS0379);Primers=Forward CTACGCTTGCGCTTGTCTC
PMC3365882	Table 5	BPSS1057	FALSE	Caption=Primer sequences used to detect 5 GIs in all B. pseudomallei isolates (139 total);Gene=GI15 (BPSS1057);Primers=Forward CCAGTTGCTCGATGACCATA
PMC3365882	Table 5	BPSS2152	FALSE	Caption=Primer sequences used to detect 5 GIs in all B. pseudomallei isolates (139 total);Gene=GI16c (BPSS2152);Primers=Forward CTCGTCTATGCGTACGATGC
PMC3365882	Table 1	BPSL0140	FALSE	Caption=Summary of the genomic islands (GIs) identified to be absent in tested isolates when compared with GIs in the K96243;GI=GI 2;Coordinates of absent region=BPSL0140-BPSL0176;Coordinates of absent region=BPSL0176;Size (kb)=27.3;No. CDSs=37;%GC=65.7
PMC3365882	Table 1	BPSL0141	TRUE	Caption=Summary of the genomic islands (GIs) identified to be absent in tested isolates when compared with GIs in the K96243;GI=GI 2;Coordinates of absent region=BPSL0140-BPSL0176;Coordinates of absent region=BPSL0176;Size (kb)=27.3;No. CDSs=37;%GC=65.7
PMC3365882	Table 1	BPSL0142	TRUE	Caption=Summary of the genomic islands (GIs) identified to be absent in tested isolates when compared with GIs in the K96243;GI=GI 2;Coordinates of absent region=BPSL0140-BPSL0176;Coordinates of absent region=BPSL0176;Size (kb)=27.3;No. CDSs=37;%GC=65.7
PMC3365882	Table 1	BPSL0143	TRUE	Caption=Summary of the genomic islands (GIs) identified to be absent in tested isolates when compared with GIs in the K96243;GI=GI 2;Coordinates of absent region=BPSL0140-BPSL0176;Coordinates of absent region=BPSL0176;Size (kb)=27.3;No. CDSs=37;%GC=65.7
PMC3365882	Table 1	BPSL0144	TRUE	Caption=Summary of the genomic islands (GIs) identified to be absent in tested isolates when compared with GIs in the K96243;GI=GI 2;Coordinates of absent region=BPSL0140-BPSL0176;Coordinates of absent region=BPSL0176;Size (kb)=27.3;No. CDSs=37;%GC=65.7
PMC3365882	Table 1	BPSL0145	TRUE	Caption=Summary of the genomic islands (GIs) identified to be absent in tested isolates when compared with GIs in the K96243;GI=GI 2;Coordinates of absent region=BPSL0140-BPSL0176;Coordinates of absent region=BPSL0176;Size (kb)=27.3;No. CDSs=37;%GC=65.7
PMC3365882	Table 1	BPSL0146	TRUE	Caption=Summary of the genomic islands (GIs) identified to be absent in tested isolates when compared with GIs in the K96243;GI=GI 2;Coordinates of absent region=BPSL0140-BPSL0176;Coordinates of absent region=BPSL0176;Size (kb)=27.3;No. CDSs=37;%GC=65.7
PMC3365882	Table 1	BPSL0147	TRUE	Caption=Summary of the genomic islands (GIs) identified to be absent in tested isolates when compared with GIs in the K96243;GI=GI 2;Coordinates of absent region=BPSL0140-BPSL0176;Coordinates of absent region=BPSL0176;Size (kb)=27.3;No. CDSs=37;%GC=65.7
PMC3365882	Table 1	BPSL0148	TRUE	Caption=Summary of the genomic islands (GIs) identified to be absent in tested isolates when compared with GIs in the K96243;GI=GI 2;Coordinates of absent region=BPSL0140-BPSL0176;Coordinates of absent region=BPSL0176;Size (kb)=27.3;No. CDSs=37;%GC=65.7
PMC3365882	Table 1	BPSL0149	TRUE	Caption=Summary of the genomic islands (GIs) identified to be absent in tested isolates when compared with GIs in the K96243;GI=GI 2;Coordinates of absent region=BPSL0140-BPSL0176;Coordinates of absent region=BPSL0176;Size (kb)=27.3;No. CDSs=37;%GC=65.7
PMC3365882	Table 1	BPSL0150	TRUE	Caption=Summary of the genomic islands (GIs) identified to be absent in tested isolates when compared with GIs in the K96243;GI=GI 2;Coordinates of absent region=BPSL0140-BPSL0176;Coordinates of absent region=BPSL0176;Size (kb)=27.3;No. CDSs=37;%GC=65.7
PMC3365882	Table 1	BPSL0151	TRUE	Caption=Summary of the genomic islands (GIs) identified to be absent in tested isolates when compared with GIs in the K96243;GI=GI 2;Coordinates of absent region=BPSL0140-BPSL0176;Coordinates of absent region=BPSL0176;Size (kb)=27.3;No. CDSs=37;%GC=65.7
PMC3365882	Table 1	BPSL0152	TRUE	Caption=Summary of the genomic islands (GIs) identified to be absent in tested isolates when compared with GIs in the K96243;GI=GI 2;Coordinates of absent region=BPSL0140-BPSL0176;Coordinates of absent region=BPSL0176;Size (kb)=27.3;No. CDSs=37;%GC=65.7
PMC3365882	Table 1	BPSL0153	TRUE	Caption=Summary of the genomic islands (GIs) identified to be absent in tested isolates when compared with GIs in the K96243;GI=GI 2;Coordinates of absent region=BPSL0140-BPSL0176;Coordinates of absent region=BPSL0176;Size (kb)=27.3;No. CDSs=37;%GC=65.7
PMC3365882	Table 1	BPSL0154	TRUE	Caption=Summary of the genomic islands (GIs) identified to be absent in tested isolates when compared with GIs in the K96243;GI=GI 2;Coordinates of absent region=BPSL0140-BPSL0176;Coordinates of absent region=BPSL0176;Size (kb)=27.3;No. CDSs=37;%GC=65.7
PMC3365882	Table 1	BPSL0155	TRUE	Caption=Summary of the genomic islands (GIs) identified to be absent in tested isolates when compared with GIs in the K96243;GI=GI 2;Coordinates of absent region=BPSL0140-BPSL0176;Coordinates of absent region=BPSL0176;Size (kb)=27.3;No. CDSs=37;%GC=65.7
PMC3365882	Table 1	BPSL0156	TRUE	Caption=Summary of the genomic islands (GIs) identified to be absent in tested isolates when compared with GIs in the K96243;GI=GI 2;Coordinates of absent region=BPSL0140-BPSL0176;Coordinates of absent region=BPSL0176;Size (kb)=27.3;No. CDSs=37;%GC=65.7
PMC3365882	Table 1	BPSL0157	TRUE	Caption=Summary of the genomic islands (GIs) identified to be absent in tested isolates when compared with GIs in the K96243;GI=GI 2;Coordinates of absent region=BPSL0140-BPSL0176;Coordinates of absent region=BPSL0176;Size (kb)=27.3;No. CDSs=37;%GC=65.7
PMC3365882	Table 1	BPSL0158	TRUE	Caption=Summary of the genomic islands (GIs) identified to be absent in tested isolates when compared with GIs in the K96243;GI=GI 2;Coordinates of absent region=BPSL0140-BPSL0176;Coordinates of absent region=BPSL0176;Size (kb)=27.3;No. CDSs=37;%GC=65.7
PMC3365882	Table 1	BPSL0159	TRUE	Caption=Summary of the genomic islands (GIs) identified to be absent in tested isolates when compared with GIs in the K96243;GI=GI 2;Coordinates of absent region=BPSL0140-BPSL0176;Coordinates of absent region=BPSL0176;Size (kb)=27.3;No. CDSs=37;%GC=65.7
PMC3365882	Table 1	BPSL0160	TRUE	Caption=Summary of the genomic islands (GIs) identified to be absent in tested isolates when compared with GIs in the K96243;GI=GI 2;Coordinates of absent region=BPSL0140-BPSL0176;Coordinates of absent region=BPSL0176;Size (kb)=27.3;No. CDSs=37;%GC=65.7
PMC3365882	Table 1	BPSL0161	TRUE	Caption=Summary of the genomic islands (GIs) identified to be absent in tested isolates when compared with GIs in the K96243;GI=GI 2;Coordinates of absent region=BPSL0140-BPSL0176;Coordinates of absent region=BPSL0176;Size (kb)=27.3;No. CDSs=37;%GC=65.7
PMC3365882	Table 1	BPSL0162	TRUE	Caption=Summary of the genomic islands (GIs) identified to be absent in tested isolates when compared with GIs in the K96243;GI=GI 2;Coordinates of absent region=BPSL0140-BPSL0176;Coordinates of absent region=BPSL0176;Size (kb)=27.3;No. CDSs=37;%GC=65.7
PMC3365882	Table 1	BPSL0163	TRUE	Caption=Summary of the genomic islands (GIs) identified to be absent in tested isolates when compared with GIs in the K96243;GI=GI 2;Coordinates of absent region=BPSL0140-BPSL0176;Coordinates of absent region=BPSL0176;Size (kb)=27.3;No. CDSs=37;%GC=65.7
PMC3365882	Table 1	BPSL0164	TRUE	Caption=Summary of the genomic islands (GIs) identified to be absent in tested isolates when compared with GIs in the K96243;GI=GI 2;Coordinates of absent region=BPSL0140-BPSL0176;Coordinates of absent region=BPSL0176;Size (kb)=27.3;No. CDSs=37;%GC=65.7
PMC3365882	Table 1	BPSL0165	TRUE	Caption=Summary of the genomic islands (GIs) identified to be absent in tested isolates when compared with GIs in the K96243;GI=GI 2;Coordinates of absent region=BPSL0140-BPSL0176;Coordinates of absent region=BPSL0176;Size (kb)=27.3;No. CDSs=37;%GC=65.7
PMC3365882	Table 1	BPSL0166	TRUE	Caption=Summary of the genomic islands (GIs) identified to be absent in tested isolates when compared with GIs in the K96243;GI=GI 2;Coordinates of absent region=BPSL0140-BPSL0176;Coordinates of absent region=BPSL0176;Size (kb)=27.3;No. CDSs=37;%GC=65.7
PMC3365882	Table 1	BPSL0167	TRUE	Caption=Summary of the genomic islands (GIs) identified to be absent in tested isolates when compared with GIs in the K96243;GI=GI 2;Coordinates of absent region=BPSL0140-BPSL0176;Coordinates of absent region=BPSL0176;Size (kb)=27.3;No. CDSs=37;%GC=65.7
PMC3365882	Table 1	BPSL0168	TRUE	Caption=Summary of the genomic islands (GIs) identified to be absent in tested isolates when compared with GIs in the K96243;GI=GI 2;Coordinates of absent region=BPSL0140-BPSL0176;Coordinates of absent region=BPSL0176;Size (kb)=27.3;No. CDSs=37;%GC=65.7
PMC3365882	Table 1	BPSL0169	TRUE	Caption=Summary of the genomic islands (GIs) identified to be absent in tested isolates when compared with GIs in the K96243;GI=GI 2;Coordinates of absent region=BPSL0140-BPSL0176;Coordinates of absent region=BPSL0176;Size (kb)=27.3;No. CDSs=37;%GC=65.7
PMC3365882	Table 1	BPSL0170	TRUE	Caption=Summary of the genomic islands (GIs) identified to be absent in tested isolates when compared with GIs in the K96243;GI=GI 2;Coordinates of absent region=BPSL0140-BPSL0176;Coordinates of absent region=BPSL0176;Size (kb)=27.3;No. CDSs=37;%GC=65.7
PMC3365882	Table 1	BPSL0171	TRUE	Caption=Summary of the genomic islands (GIs) identified to be absent in tested isolates when compared with GIs in the K96243;GI=GI 2;Coordinates of absent region=BPSL0140-BPSL0176;Coordinates of absent region=BPSL0176;Size (kb)=27.3;No. CDSs=37;%GC=65.7
PMC3365882	Table 1	BPSL0172	TRUE	Caption=Summary of the genomic islands (GIs) identified to be absent in tested isolates when compared with GIs in the K96243;GI=GI 2;Coordinates of absent region=BPSL0140-BPSL0176;Coordinates of absent region=BPSL0176;Size (kb)=27.3;No. CDSs=37;%GC=65.7
PMC3365882	Table 1	BPSL0173	TRUE	Caption=Summary of the genomic islands (GIs) identified to be absent in tested isolates when compared with GIs in the K96243;GI=GI 2;Coordinates of absent region=BPSL0140-BPSL0176;Coordinates of absent region=BPSL0176;Size (kb)=27.3;No. CDSs=37;%GC=65.7
PMC3365882	Table 1	BPSL0174	TRUE	Caption=Summary of the genomic islands (GIs) identified to be absent in tested isolates when compared with GIs in the K96243;GI=GI 2;Coordinates of absent region=BPSL0140-BPSL0176;Coordinates of absent region=BPSL0176;Size (kb)=27.3;No. CDSs=37;%GC=65.7
PMC3365882	Table 1	BPSL0175	TRUE	Caption=Summary of the genomic islands (GIs) identified to be absent in tested isolates when compared with GIs in the K96243;GI=GI 2;Coordinates of absent region=BPSL0140-BPSL0176;Coordinates of absent region=BPSL0176;Size (kb)=27.3;No. CDSs=37;%GC=65.7
PMC3365882	Table 1	BPSL0176	FALSE	Caption=Summary of the genomic islands (GIs) identified to be absent in tested isolates when compared with GIs in the K96243;GI=GI 2;Coordinates of absent region=BPSL0140-BPSL0176;Coordinates of absent region=BPSL0176;Size (kb)=27.3;No. CDSs=37;%GC=65.7
PMC3365882	Table 1	BPSL0549A	FALSE	Caption=Summary of the genomic islands (GIs) identified to be absent in tested isolates when compared with GIs in the K96243;GI=GI 3;Coordinates of absent region=BPSL0549A-BPSL0588;Coordinates of absent region=BPSL0588;Size (kb)=46.6;No. CDSs=43;%GC=56.7
PMC3365882	Table 1	BPSL0550	TRUE	Caption=Summary of the genomic islands (GIs) identified to be absent in tested isolates when compared with GIs in the K96243;GI=GI 3;Coordinates of absent region=BPSL0549A-BPSL0588;Coordinates of absent region=BPSL0588;Size (kb)=46.6;No. CDSs=43;%GC=56.7
PMC3365882	Table 1	BPSL0551	TRUE	Caption=Summary of the genomic islands (GIs) identified to be absent in tested isolates when compared with GIs in the K96243;GI=GI 3;Coordinates of absent region=BPSL0549A-BPSL0588;Coordinates of absent region=BPSL0588;Size (kb)=46.6;No. CDSs=43;%GC=56.7
PMC3365882	Table 1	BPSL0552	TRUE	Caption=Summary of the genomic islands (GIs) identified to be absent in tested isolates when compared with GIs in the K96243;GI=GI 3;Coordinates of absent region=BPSL0549A-BPSL0588;Coordinates of absent region=BPSL0588;Size (kb)=46.6;No. CDSs=43;%GC=56.7
PMC3365882	Table 1	BPSL0553	TRUE	Caption=Summary of the genomic islands (GIs) identified to be absent in tested isolates when compared with GIs in the K96243;GI=GI 3;Coordinates of absent region=BPSL0549A-BPSL0588;Coordinates of absent region=BPSL0588;Size (kb)=46.6;No. CDSs=43;%GC=56.7
PMC3365882	Table 1	BPSL0554	TRUE	Caption=Summary of the genomic islands (GIs) identified to be absent in tested isolates when compared with GIs in the K96243;GI=GI 3;Coordinates of absent region=BPSL0549A-BPSL0588;Coordinates of absent region=BPSL0588;Size (kb)=46.6;No. CDSs=43;%GC=56.7
PMC3365882	Table 1	BPSL0555	TRUE	Caption=Summary of the genomic islands (GIs) identified to be absent in tested isolates when compared with GIs in the K96243;GI=GI 3;Coordinates of absent region=BPSL0549A-BPSL0588;Coordinates of absent region=BPSL0588;Size (kb)=46.6;No. CDSs=43;%GC=56.7
PMC3365882	Table 1	BPSL0556	TRUE	Caption=Summary of the genomic islands (GIs) identified to be absent in tested isolates when compared with GIs in the K96243;GI=GI 3;Coordinates of absent region=BPSL0549A-BPSL0588;Coordinates of absent region=BPSL0588;Size (kb)=46.6;No. CDSs=43;%GC=56.7
PMC3365882	Table 1	BPSL0557	TRUE	Caption=Summary of the genomic islands (GIs) identified to be absent in tested isolates when compared with GIs in the K96243;GI=GI 3;Coordinates of absent region=BPSL0549A-BPSL0588;Coordinates of absent region=BPSL0588;Size (kb)=46.6;No. CDSs=43;%GC=56.7
PMC3365882	Table 1	BPSL0557A	TRUE	Caption=Summary of the genomic islands (GIs) identified to be absent in tested isolates when compared with GIs in the K96243;GI=GI 3;Coordinates of absent region=BPSL0549A-BPSL0588;Coordinates of absent region=BPSL0588;Size (kb)=46.6;No. CDSs=43;%GC=56.7
PMC3365882	Table 1	BPSL0558	TRUE	Caption=Summary of the genomic islands (GIs) identified to be absent in tested isolates when compared with GIs in the K96243;GI=GI 3;Coordinates of absent region=BPSL0549A-BPSL0588;Coordinates of absent region=BPSL0588;Size (kb)=46.6;No. CDSs=43;%GC=56.7
PMC3365882	Table 1	BPSL0559	TRUE	Caption=Summary of the genomic islands (GIs) identified to be absent in tested isolates when compared with GIs in the K96243;GI=GI 3;Coordinates of absent region=BPSL0549A-BPSL0588;Coordinates of absent region=BPSL0588;Size (kb)=46.6;No. CDSs=43;%GC=56.7
PMC3365882	Table 1	BPSL0560	TRUE	Caption=Summary of the genomic islands (GIs) identified to be absent in tested isolates when compared with GIs in the K96243;GI=GI 3;Coordinates of absent region=BPSL0549A-BPSL0588;Coordinates of absent region=BPSL0588;Size (kb)=46.6;No. CDSs=43;%GC=56.7
PMC3365882	Table 1	BPSL0561	TRUE	Caption=Summary of the genomic islands (GIs) identified to be absent in tested isolates when compared with GIs in the K96243;GI=GI 3;Coordinates of absent region=BPSL0549A-BPSL0588;Coordinates of absent region=BPSL0588;Size (kb)=46.6;No. CDSs=43;%GC=56.7
PMC3365882	Table 1	BPSL0562	TRUE	Caption=Summary of the genomic islands (GIs) identified to be absent in tested isolates when compared with GIs in the K96243;GI=GI 3;Coordinates of absent region=BPSL0549A-BPSL0588;Coordinates of absent region=BPSL0588;Size (kb)=46.6;No. CDSs=43;%GC=56.7
PMC3365882	Table 1	BPSL0563	TRUE	Caption=Summary of the genomic islands (GIs) identified to be absent in tested isolates when compared with GIs in the K96243;GI=GI 3;Coordinates of absent region=BPSL0549A-BPSL0588;Coordinates of absent region=BPSL0588;Size (kb)=46.6;No. CDSs=43;%GC=56.7
PMC3365882	Table 1	BPSL0564	TRUE	Caption=Summary of the genomic islands (GIs) identified to be absent in tested isolates when compared with GIs in the K96243;GI=GI 3;Coordinates of absent region=BPSL0549A-BPSL0588;Coordinates of absent region=BPSL0588;Size (kb)=46.6;No. CDSs=43;%GC=56.7
PMC3365882	Table 1	BPSL0565	TRUE	Caption=Summary of the genomic islands (GIs) identified to be absent in tested isolates when compared with GIs in the K96243;GI=GI 3;Coordinates of absent region=BPSL0549A-BPSL0588;Coordinates of absent region=BPSL0588;Size (kb)=46.6;No. CDSs=43;%GC=56.7
PMC3365882	Table 1	BPSL0566	TRUE	Caption=Summary of the genomic islands (GIs) identified to be absent in tested isolates when compared with GIs in the K96243;GI=GI 3;Coordinates of absent region=BPSL0549A-BPSL0588;Coordinates of absent region=BPSL0588;Size (kb)=46.6;No. CDSs=43;%GC=56.7
PMC3365882	Table 1	BPSL0567	TRUE	Caption=Summary of the genomic islands (GIs) identified to be absent in tested isolates when compared with GIs in the K96243;GI=GI 3;Coordinates of absent region=BPSL0549A-BPSL0588;Coordinates of absent region=BPSL0588;Size (kb)=46.6;No. CDSs=43;%GC=56.7
PMC3365882	Table 1	BPSL0568	TRUE	Caption=Summary of the genomic islands (GIs) identified to be absent in tested isolates when compared with GIs in the K96243;GI=GI 3;Coordinates of absent region=BPSL0549A-BPSL0588;Coordinates of absent region=BPSL0588;Size (kb)=46.6;No. CDSs=43;%GC=56.7
PMC3365882	Table 1	BPSL0569	TRUE	Caption=Summary of the genomic islands (GIs) identified to be absent in tested isolates when compared with GIs in the K96243;GI=GI 3;Coordinates of absent region=BPSL0549A-BPSL0588;Coordinates of absent region=BPSL0588;Size (kb)=46.6;No. CDSs=43;%GC=56.7
PMC3365882	Table 1	BPSL0570	TRUE	Caption=Summary of the genomic islands (GIs) identified to be absent in tested isolates when compared with GIs in the K96243;GI=GI 3;Coordinates of absent region=BPSL0549A-BPSL0588;Coordinates of absent region=BPSL0588;Size (kb)=46.6;No. CDSs=43;%GC=56.7
PMC3365882	Table 1	BPSL0571	TRUE	Caption=Summary of the genomic islands (GIs) identified to be absent in tested isolates when compared with GIs in the K96243;GI=GI 3;Coordinates of absent region=BPSL0549A-BPSL0588;Coordinates of absent region=BPSL0588;Size (kb)=46.6;No. CDSs=43;%GC=56.7
PMC3365882	Table 1	BPSL0572	TRUE	Caption=Summary of the genomic islands (GIs) identified to be absent in tested isolates when compared with GIs in the K96243;GI=GI 3;Coordinates of absent region=BPSL0549A-BPSL0588;Coordinates of absent region=BPSL0588;Size (kb)=46.6;No. CDSs=43;%GC=56.7
PMC3365882	Table 1	BPSL0573	TRUE	Caption=Summary of the genomic islands (GIs) identified to be absent in tested isolates when compared with GIs in the K96243;GI=GI 3;Coordinates of absent region=BPSL0549A-BPSL0588;Coordinates of absent region=BPSL0588;Size (kb)=46.6;No. CDSs=43;%GC=56.7
PMC3365882	Table 1	BPSL0574	TRUE	Caption=Summary of the genomic islands (GIs) identified to be absent in tested isolates when compared with GIs in the K96243;GI=GI 3;Coordinates of absent region=BPSL0549A-BPSL0588;Coordinates of absent region=BPSL0588;Size (kb)=46.6;No. CDSs=43;%GC=56.7
PMC3365882	Table 1	BPSL0574A	TRUE	Caption=Summary of the genomic islands (GIs) identified to be absent in tested isolates when compared with GIs in the K96243;GI=GI 3;Coordinates of absent region=BPSL0549A-BPSL0588;Coordinates of absent region=BPSL0588;Size (kb)=46.6;No. CDSs=43;%GC=56.7
PMC3365882	Table 1	BPSL0574B	TRUE	Caption=Summary of the genomic islands (GIs) identified to be absent in tested isolates when compared with GIs in the K96243;GI=GI 3;Coordinates of absent region=BPSL0549A-BPSL0588;Coordinates of absent region=BPSL0588;Size (kb)=46.6;No. CDSs=43;%GC=56.7
PMC3365882	Table 1	BPSL0575	TRUE	Caption=Summary of the genomic islands (GIs) identified to be absent in tested isolates when compared with GIs in the K96243;GI=GI 3;Coordinates of absent region=BPSL0549A-BPSL0588;Coordinates of absent region=BPSL0588;Size (kb)=46.6;No. CDSs=43;%GC=56.7
PMC3365882	Table 1	BPSL0576	TRUE	Caption=Summary of the genomic islands (GIs) identified to be absent in tested isolates when compared with GIs in the K96243;GI=GI 3;Coordinates of absent region=BPSL0549A-BPSL0588;Coordinates of absent region=BPSL0588;Size (kb)=46.6;No. CDSs=43;%GC=56.7
PMC3365882	Table 1	BPSL0577	TRUE	Caption=Summary of the genomic islands (GIs) identified to be absent in tested isolates when compared with GIs in the K96243;GI=GI 3;Coordinates of absent region=BPSL0549A-BPSL0588;Coordinates of absent region=BPSL0588;Size (kb)=46.6;No. CDSs=43;%GC=56.7
PMC3365882	Table 1	BPSL0578	TRUE	Caption=Summary of the genomic islands (GIs) identified to be absent in tested isolates when compared with GIs in the K96243;GI=GI 3;Coordinates of absent region=BPSL0549A-BPSL0588;Coordinates of absent region=BPSL0588;Size (kb)=46.6;No. CDSs=43;%GC=56.7
PMC3365882	Table 1	BPSL0579	TRUE	Caption=Summary of the genomic islands (GIs) identified to be absent in tested isolates when compared with GIs in the K96243;GI=GI 3;Coordinates of absent region=BPSL0549A-BPSL0588;Coordinates of absent region=BPSL0588;Size (kb)=46.6;No. CDSs=43;%GC=56.7
PMC3365882	Table 1	BPSL0580	TRUE	Caption=Summary of the genomic islands (GIs) identified to be absent in tested isolates when compared with GIs in the K96243;GI=GI 3;Coordinates of absent region=BPSL0549A-BPSL0588;Coordinates of absent region=BPSL0588;Size (kb)=46.6;No. CDSs=43;%GC=56.7
PMC3365882	Table 1	BPSL0581	TRUE	Caption=Summary of the genomic islands (GIs) identified to be absent in tested isolates when compared with GIs in the K96243;GI=GI 3;Coordinates of absent region=BPSL0549A-BPSL0588;Coordinates of absent region=BPSL0588;Size (kb)=46.6;No. CDSs=43;%GC=56.7
PMC3365882	Table 1	BPSL0582	TRUE	Caption=Summary of the genomic islands (GIs) identified to be absent in tested isolates when compared with GIs in the K96243;GI=GI 3;Coordinates of absent region=BPSL0549A-BPSL0588;Coordinates of absent region=BPSL0588;Size (kb)=46.6;No. CDSs=43;%GC=56.7
PMC3365882	Table 1	BPSL0583	TRUE	Caption=Summary of the genomic islands (GIs) identified to be absent in tested isolates when compared with GIs in the K96243;GI=GI 3;Coordinates of absent region=BPSL0549A-BPSL0588;Coordinates of absent region=BPSL0588;Size (kb)=46.6;No. CDSs=43;%GC=56.7
PMC3365882	Table 1	BPSL0584	TRUE	Caption=Summary of the genomic islands (GIs) identified to be absent in tested isolates when compared with GIs in the K96243;GI=GI 3;Coordinates of absent region=BPSL0549A-BPSL0588;Coordinates of absent region=BPSL0588;Size (kb)=46.6;No. CDSs=43;%GC=56.7
PMC3365882	Table 1	BPSL0585	TRUE	Caption=Summary of the genomic islands (GIs) identified to be absent in tested isolates when compared with GIs in the K96243;GI=GI 3;Coordinates of absent region=BPSL0549A-BPSL0588;Coordinates of absent region=BPSL0588;Size (kb)=46.6;No. CDSs=43;%GC=56.7
PMC3365882	Table 1	BPSL0586	TRUE	Caption=Summary of the genomic islands (GIs) identified to be absent in tested isolates when compared with GIs in the K96243;GI=GI 3;Coordinates of absent region=BPSL0549A-BPSL0588;Coordinates of absent region=BPSL0588;Size (kb)=46.6;No. CDSs=43;%GC=56.7
PMC3365882	Table 1	BPSL0586a	TRUE	Caption=Summary of the genomic islands (GIs) identified to be absent in tested isolates when compared with GIs in the K96243;GI=GI 3;Coordinates of absent region=BPSL0549A-BPSL0588;Coordinates of absent region=BPSL0588;Size (kb)=46.6;No. CDSs=43;%GC=56.7
PMC3365882	Table 1	BPSL0587	TRUE	Caption=Summary of the genomic islands (GIs) identified to be absent in tested isolates when compared with GIs in the K96243;GI=GI 3;Coordinates of absent region=BPSL0549A-BPSL0588;Coordinates of absent region=BPSL0588;Size (kb)=46.6;No. CDSs=43;%GC=56.7
PMC3365882	Table 1	BPSL0588	FALSE	Caption=Summary of the genomic islands (GIs) identified to be absent in tested isolates when compared with GIs in the K96243;GI=GI 3;Coordinates of absent region=BPSL0549A-BPSL0588;Coordinates of absent region=BPSL0588;Size (kb)=46.6;No. CDSs=43;%GC=56.7
PMC3365882	Table 1	BPSL0745	FALSE	Caption=Summary of the genomic islands (GIs) identified to be absent in tested isolates when compared with GIs in the K96243;GI=GI 4;Coordinates of absent region=BPSL0745-BPSL0770;Coordinates of absent region=BPSL0770;Size (kb)=36.5;No. CDSs=26;%GC=56.4
PMC3365882	Table 1	BPSL0746	TRUE	Caption=Summary of the genomic islands (GIs) identified to be absent in tested isolates when compared with GIs in the K96243;GI=GI 4;Coordinates of absent region=BPSL0745-BPSL0770;Coordinates of absent region=BPSL0770;Size (kb)=36.5;No. CDSs=26;%GC=56.4
PMC3365882	Table 1	BPSL0747	TRUE	Caption=Summary of the genomic islands (GIs) identified to be absent in tested isolates when compared with GIs in the K96243;GI=GI 4;Coordinates of absent region=BPSL0745-BPSL0770;Coordinates of absent region=BPSL0770;Size (kb)=36.5;No. CDSs=26;%GC=56.4
PMC3365882	Table 1	BPSL0747a	TRUE	Caption=Summary of the genomic islands (GIs) identified to be absent in tested isolates when compared with GIs in the K96243;GI=GI 4;Coordinates of absent region=BPSL0745-BPSL0770;Coordinates of absent region=BPSL0770;Size (kb)=36.5;No. CDSs=26;%GC=56.4
PMC3365882	Table 1	BPSL0748	TRUE	Caption=Summary of the genomic islands (GIs) identified to be absent in tested isolates when compared with GIs in the K96243;GI=GI 4;Coordinates of absent region=BPSL0745-BPSL0770;Coordinates of absent region=BPSL0770;Size (kb)=36.5;No. CDSs=26;%GC=56.4
PMC3365882	Table 1	BPSL0749	TRUE	Caption=Summary of the genomic islands (GIs) identified to be absent in tested isolates when compared with GIs in the K96243;GI=GI 4;Coordinates of absent region=BPSL0745-BPSL0770;Coordinates of absent region=BPSL0770;Size (kb)=36.5;No. CDSs=26;%GC=56.4
PMC3365882	Table 1	BPSL0750	TRUE	Caption=Summary of the genomic islands (GIs) identified to be absent in tested isolates when compared with GIs in the K96243;GI=GI 4;Coordinates of absent region=BPSL0745-BPSL0770;Coordinates of absent region=BPSL0770;Size (kb)=36.5;No. CDSs=26;%GC=56.4
PMC3365882	Table 1	BPSL0751	TRUE	Caption=Summary of the genomic islands (GIs) identified to be absent in tested isolates when compared with GIs in the K96243;GI=GI 4;Coordinates of absent region=BPSL0745-BPSL0770;Coordinates of absent region=BPSL0770;Size (kb)=36.5;No. CDSs=26;%GC=56.4
PMC3365882	Table 1	BPSL0752	TRUE	Caption=Summary of the genomic islands (GIs) identified to be absent in tested isolates when compared with GIs in the K96243;GI=GI 4;Coordinates of absent region=BPSL0745-BPSL0770;Coordinates of absent region=BPSL0770;Size (kb)=36.5;No. CDSs=26;%GC=56.4
PMC3365882	Table 1	BPSL0753	TRUE	Caption=Summary of the genomic islands (GIs) identified to be absent in tested isolates when compared with GIs in the K96243;GI=GI 4;Coordinates of absent region=BPSL0745-BPSL0770;Coordinates of absent region=BPSL0770;Size (kb)=36.5;No. CDSs=26;%GC=56.4
PMC3365882	Table 1	BPSL0754	TRUE	Caption=Summary of the genomic islands (GIs) identified to be absent in tested isolates when compared with GIs in the K96243;GI=GI 4;Coordinates of absent region=BPSL0745-BPSL0770;Coordinates of absent region=BPSL0770;Size (kb)=36.5;No. CDSs=26;%GC=56.4
PMC3365882	Table 1	BPSL0756	TRUE	Caption=Summary of the genomic islands (GIs) identified to be absent in tested isolates when compared with GIs in the K96243;GI=GI 4;Coordinates of absent region=BPSL0745-BPSL0770;Coordinates of absent region=BPSL0770;Size (kb)=36.5;No. CDSs=26;%GC=56.4
PMC3365882	Table 1	BPSL0757	TRUE	Caption=Summary of the genomic islands (GIs) identified to be absent in tested isolates when compared with GIs in the K96243;GI=GI 4;Coordinates of absent region=BPSL0745-BPSL0770;Coordinates of absent region=BPSL0770;Size (kb)=36.5;No. CDSs=26;%GC=56.4
PMC3365882	Table 1	BPSL0758	TRUE	Caption=Summary of the genomic islands (GIs) identified to be absent in tested isolates when compared with GIs in the K96243;GI=GI 4;Coordinates of absent region=BPSL0745-BPSL0770;Coordinates of absent region=BPSL0770;Size (kb)=36.5;No. CDSs=26;%GC=56.4
PMC3365882	Table 1	BPSL0759	TRUE	Caption=Summary of the genomic islands (GIs) identified to be absent in tested isolates when compared with GIs in the K96243;GI=GI 4;Coordinates of absent region=BPSL0745-BPSL0770;Coordinates of absent region=BPSL0770;Size (kb)=36.5;No. CDSs=26;%GC=56.4
PMC3365882	Table 1	BPSL0760	TRUE	Caption=Summary of the genomic islands (GIs) identified to be absent in tested isolates when compared with GIs in the K96243;GI=GI 4;Coordinates of absent region=BPSL0745-BPSL0770;Coordinates of absent region=BPSL0770;Size (kb)=36.5;No. CDSs=26;%GC=56.4
PMC3365882	Table 1	BPSL0761	TRUE	Caption=Summary of the genomic islands (GIs) identified to be absent in tested isolates when compared with GIs in the K96243;GI=GI 4;Coordinates of absent region=BPSL0745-BPSL0770;Coordinates of absent region=BPSL0770;Size (kb)=36.5;No. CDSs=26;%GC=56.4
PMC3365882	Table 1	BPSL0762	TRUE	Caption=Summary of the genomic islands (GIs) identified to be absent in tested isolates when compared with GIs in the K96243;GI=GI 4;Coordinates of absent region=BPSL0745-BPSL0770;Coordinates of absent region=BPSL0770;Size (kb)=36.5;No. CDSs=26;%GC=56.4
PMC3365882	Table 1	BPSL0763	TRUE	Caption=Summary of the genomic islands (GIs) identified to be absent in tested isolates when compared with GIs in the K96243;GI=GI 4;Coordinates of absent region=BPSL0745-BPSL0770;Coordinates of absent region=BPSL0770;Size (kb)=36.5;No. CDSs=26;%GC=56.4
PMC3365882	Table 1	BPSL0764	TRUE	Caption=Summary of the genomic islands (GIs) identified to be absent in tested isolates when compared with GIs in the K96243;GI=GI 4;Coordinates of absent region=BPSL0745-BPSL0770;Coordinates of absent region=BPSL0770;Size (kb)=36.5;No. CDSs=26;%GC=56.4
PMC3365882	Table 1	BPSL0765	TRUE	Caption=Summary of the genomic islands (GIs) identified to be absent in tested isolates when compared with GIs in the K96243;GI=GI 4;Coordinates of absent region=BPSL0745-BPSL0770;Coordinates of absent region=BPSL0770;Size (kb)=36.5;No. CDSs=26;%GC=56.4
PMC3365882	Table 1	BPSL0766	TRUE	Caption=Summary of the genomic islands (GIs) identified to be absent in tested isolates when compared with GIs in the K96243;GI=GI 4;Coordinates of absent region=BPSL0745-BPSL0770;Coordinates of absent region=BPSL0770;Size (kb)=36.5;No. CDSs=26;%GC=56.4
PMC3365882	Table 1	BPSL0767	TRUE	Caption=Summary of the genomic islands (GIs) identified to be absent in tested isolates when compared with GIs in the K96243;GI=GI 4;Coordinates of absent region=BPSL0745-BPSL0770;Coordinates of absent region=BPSL0770;Size (kb)=36.5;No. CDSs=26;%GC=56.4
PMC3365882	Table 1	BPSL0768	TRUE	Caption=Summary of the genomic islands (GIs) identified to be absent in tested isolates when compared with GIs in the K96243;GI=GI 4;Coordinates of absent region=BPSL0745-BPSL0770;Coordinates of absent region=BPSL0770;Size (kb)=36.5;No. CDSs=26;%GC=56.4
PMC3365882	Table 1	BPSL0769	TRUE	Caption=Summary of the genomic islands (GIs) identified to be absent in tested isolates when compared with GIs in the K96243;GI=GI 4;Coordinates of absent region=BPSL0745-BPSL0770;Coordinates of absent region=BPSL0770;Size (kb)=36.5;No. CDSs=26;%GC=56.4
PMC3365882	Table 1	BPSL0770	FALSE	Caption=Summary of the genomic islands (GIs) identified to be absent in tested isolates when compared with GIs in the K96243;GI=GI 4;Coordinates of absent region=BPSL0745-BPSL0770;Coordinates of absent region=BPSL0770;Size (kb)=36.5;No. CDSs=26;%GC=56.4
PMC3365882	Table 1	BPSL0939	FALSE	Caption=Summary of the genomic islands (GIs) identified to be absent in tested isolates when compared with GIs in the K96243;GI=GI 5;Coordinates of absent region=BPSL0939-BPSL0953;Coordinates of absent region=BPSL0953;Size (kb)=20.5;No. CDSs=15;%GC=57.5
PMC3365882	Table 1	BPSL0940	TRUE	Caption=Summary of the genomic islands (GIs) identified to be absent in tested isolates when compared with GIs in the K96243;GI=GI 5;Coordinates of absent region=BPSL0939-BPSL0953;Coordinates of absent region=BPSL0953;Size (kb)=20.5;No. CDSs=15;%GC=57.5
PMC3365882	Table 1	BPSL0941	TRUE	Caption=Summary of the genomic islands (GIs) identified to be absent in tested isolates when compared with GIs in the K96243;GI=GI 5;Coordinates of absent region=BPSL0939-BPSL0953;Coordinates of absent region=BPSL0953;Size (kb)=20.5;No. CDSs=15;%GC=57.5
PMC3365882	Table 1	BPSL0942	TRUE	Caption=Summary of the genomic islands (GIs) identified to be absent in tested isolates when compared with GIs in the K96243;GI=GI 5;Coordinates of absent region=BPSL0939-BPSL0953;Coordinates of absent region=BPSL0953;Size (kb)=20.5;No. CDSs=15;%GC=57.5
PMC3365882	Table 1	BPSL0943	TRUE	Caption=Summary of the genomic islands (GIs) identified to be absent in tested isolates when compared with GIs in the K96243;GI=GI 5;Coordinates of absent region=BPSL0939-BPSL0953;Coordinates of absent region=BPSL0953;Size (kb)=20.5;No. CDSs=15;%GC=57.5
PMC3365882	Table 1	BPSL0944	TRUE	Caption=Summary of the genomic islands (GIs) identified to be absent in tested isolates when compared with GIs in the K96243;GI=GI 5;Coordinates of absent region=BPSL0939-BPSL0953;Coordinates of absent region=BPSL0953;Size (kb)=20.5;No. CDSs=15;%GC=57.5
PMC3365882	Table 1	BPSL0945	TRUE	Caption=Summary of the genomic islands (GIs) identified to be absent in tested isolates when compared with GIs in the K96243;GI=GI 5;Coordinates of absent region=BPSL0939-BPSL0953;Coordinates of absent region=BPSL0953;Size (kb)=20.5;No. CDSs=15;%GC=57.5
PMC3365882	Table 1	BPSL0946	TRUE	Caption=Summary of the genomic islands (GIs) identified to be absent in tested isolates when compared with GIs in the K96243;GI=GI 5;Coordinates of absent region=BPSL0939-BPSL0953;Coordinates of absent region=BPSL0953;Size (kb)=20.5;No. CDSs=15;%GC=57.5
PMC3365882	Table 1	BPSL0947	TRUE	Caption=Summary of the genomic islands (GIs) identified to be absent in tested isolates when compared with GIs in the K96243;GI=GI 5;Coordinates of absent region=BPSL0939-BPSL0953;Coordinates of absent region=BPSL0953;Size (kb)=20.5;No. CDSs=15;%GC=57.5
PMC3365882	Table 1	BPSL0948	TRUE	Caption=Summary of the genomic islands (GIs) identified to be absent in tested isolates when compared with GIs in the K96243;GI=GI 5;Coordinates of absent region=BPSL0939-BPSL0953;Coordinates of absent region=BPSL0953;Size (kb)=20.5;No. CDSs=15;%GC=57.5
PMC3365882	Table 1	BPSL0949	TRUE	Caption=Summary of the genomic islands (GIs) identified to be absent in tested isolates when compared with GIs in the K96243;GI=GI 5;Coordinates of absent region=BPSL0939-BPSL0953;Coordinates of absent region=BPSL0953;Size (kb)=20.5;No. CDSs=15;%GC=57.5
PMC3365882	Table 1	BPSL0950	TRUE	Caption=Summary of the genomic islands (GIs) identified to be absent in tested isolates when compared with GIs in the K96243;GI=GI 5;Coordinates of absent region=BPSL0939-BPSL0953;Coordinates of absent region=BPSL0953;Size (kb)=20.5;No. CDSs=15;%GC=57.5
PMC3365882	Table 1	BPSL0951	TRUE	Caption=Summary of the genomic islands (GIs) identified to be absent in tested isolates when compared with GIs in the K96243;GI=GI 5;Coordinates of absent region=BPSL0939-BPSL0953;Coordinates of absent region=BPSL0953;Size (kb)=20.5;No. CDSs=15;%GC=57.5
PMC3365882	Table 1	BPSL0952	TRUE	Caption=Summary of the genomic islands (GIs) identified to be absent in tested isolates when compared with GIs in the K96243;GI=GI 5;Coordinates of absent region=BPSL0939-BPSL0953;Coordinates of absent region=BPSL0953;Size (kb)=20.5;No. CDSs=15;%GC=57.5
PMC3365882	Table 1	BPSL0953	FALSE	Caption=Summary of the genomic islands (GIs) identified to be absent in tested isolates when compared with GIs in the K96243;GI=GI 5;Coordinates of absent region=BPSL0939-BPSL0953;Coordinates of absent region=BPSL0953;Size (kb)=20.5;No. CDSs=15;%GC=57.5
PMC3365882	Table 1	BPSL1137	FALSE	Caption=Summary of the genomic islands (GIs) identified to be absent in tested isolates when compared with GIs in the K96243;GI=GI 6;Coordinates of absent region=BPSL1137-BPSL1157;Coordinates of absent region=BPSL1157;Size (kb)=14.6;No. CDSs=22;%GC=58.9
PMC3365882	Table 1	BPSL1138	TRUE	Caption=Summary of the genomic islands (GIs) identified to be absent in tested isolates when compared with GIs in the K96243;GI=GI 6;Coordinates of absent region=BPSL1137-BPSL1157;Coordinates of absent region=BPSL1157;Size (kb)=14.6;No. CDSs=22;%GC=58.9
PMC3365882	Table 1	BPSL1139	TRUE	Caption=Summary of the genomic islands (GIs) identified to be absent in tested isolates when compared with GIs in the K96243;GI=GI 6;Coordinates of absent region=BPSL1137-BPSL1157;Coordinates of absent region=BPSL1157;Size (kb)=14.6;No. CDSs=22;%GC=58.9
PMC3365882	Table 1	BPSL1140	TRUE	Caption=Summary of the genomic islands (GIs) identified to be absent in tested isolates when compared with GIs in the K96243;GI=GI 6;Coordinates of absent region=BPSL1137-BPSL1157;Coordinates of absent region=BPSL1157;Size (kb)=14.6;No. CDSs=22;%GC=58.9
PMC3365882	Table 1	BPSL1141	TRUE	Caption=Summary of the genomic islands (GIs) identified to be absent in tested isolates when compared with GIs in the K96243;GI=GI 6;Coordinates of absent region=BPSL1137-BPSL1157;Coordinates of absent region=BPSL1157;Size (kb)=14.6;No. CDSs=22;%GC=58.9
PMC3365882	Table 1	BPSL1142	TRUE	Caption=Summary of the genomic islands (GIs) identified to be absent in tested isolates when compared with GIs in the K96243;GI=GI 6;Coordinates of absent region=BPSL1137-BPSL1157;Coordinates of absent region=BPSL1157;Size (kb)=14.6;No. CDSs=22;%GC=58.9
PMC3365882	Table 1	BPSL1143	TRUE	Caption=Summary of the genomic islands (GIs) identified to be absent in tested isolates when compared with GIs in the K96243;GI=GI 6;Coordinates of absent region=BPSL1137-BPSL1157;Coordinates of absent region=BPSL1157;Size (kb)=14.6;No. CDSs=22;%GC=58.9
PMC3365882	Table 1	BPSL1144	TRUE	Caption=Summary of the genomic islands (GIs) identified to be absent in tested isolates when compared with GIs in the K96243;GI=GI 6;Coordinates of absent region=BPSL1137-BPSL1157;Coordinates of absent region=BPSL1157;Size (kb)=14.6;No. CDSs=22;%GC=58.9
PMC3365882	Table 1	BPSL1145	TRUE	Caption=Summary of the genomic islands (GIs) identified to be absent in tested isolates when compared with GIs in the K96243;GI=GI 6;Coordinates of absent region=BPSL1137-BPSL1157;Coordinates of absent region=BPSL1157;Size (kb)=14.6;No. CDSs=22;%GC=58.9
PMC3365882	Table 1	BPSL1146	TRUE	Caption=Summary of the genomic islands (GIs) identified to be absent in tested isolates when compared with GIs in the K96243;GI=GI 6;Coordinates of absent region=BPSL1137-BPSL1157;Coordinates of absent region=BPSL1157;Size (kb)=14.6;No. CDSs=22;%GC=58.9
PMC3365882	Table 1	BPSL1147	TRUE	Caption=Summary of the genomic islands (GIs) identified to be absent in tested isolates when compared with GIs in the K96243;GI=GI 6;Coordinates of absent region=BPSL1137-BPSL1157;Coordinates of absent region=BPSL1157;Size (kb)=14.6;No. CDSs=22;%GC=58.9
PMC3365882	Table 1	BPSL1148	TRUE	Caption=Summary of the genomic islands (GIs) identified to be absent in tested isolates when compared with GIs in the K96243;GI=GI 6;Coordinates of absent region=BPSL1137-BPSL1157;Coordinates of absent region=BPSL1157;Size (kb)=14.6;No. CDSs=22;%GC=58.9
PMC3365882	Table 1	BPSL1149	TRUE	Caption=Summary of the genomic islands (GIs) identified to be absent in tested isolates when compared with GIs in the K96243;GI=GI 6;Coordinates of absent region=BPSL1137-BPSL1157;Coordinates of absent region=BPSL1157;Size (kb)=14.6;No. CDSs=22;%GC=58.9
PMC3365882	Table 1	BPSL1150	TRUE	Caption=Summary of the genomic islands (GIs) identified to be absent in tested isolates when compared with GIs in the K96243;GI=GI 6;Coordinates of absent region=BPSL1137-BPSL1157;Coordinates of absent region=BPSL1157;Size (kb)=14.6;No. CDSs=22;%GC=58.9
PMC3365882	Table 1	BPSL1151	TRUE	Caption=Summary of the genomic islands (GIs) identified to be absent in tested isolates when compared with GIs in the K96243;GI=GI 6;Coordinates of absent region=BPSL1137-BPSL1157;Coordinates of absent region=BPSL1157;Size (kb)=14.6;No. CDSs=22;%GC=58.9
PMC3365882	Table 1	BPSL1152	TRUE	Caption=Summary of the genomic islands (GIs) identified to be absent in tested isolates when compared with GIs in the K96243;GI=GI 6;Coordinates of absent region=BPSL1137-BPSL1157;Coordinates of absent region=BPSL1157;Size (kb)=14.6;No. CDSs=22;%GC=58.9
PMC3365882	Table 1	BPSL1153	TRUE	Caption=Summary of the genomic islands (GIs) identified to be absent in tested isolates when compared with GIs in the K96243;GI=GI 6;Coordinates of absent region=BPSL1137-BPSL1157;Coordinates of absent region=BPSL1157;Size (kb)=14.6;No. CDSs=22;%GC=58.9
[truncated: 2,387 more rows]

## Sheet: free
Table S17. Locus tags mentions in PMC Free Access subset. Unlike PMC Open Access, these publications are not available for text mining or automated downloads.
[truncated: 2,850 more rows]

[truncated: 2 more sheets: pubmed, supp]
