# Supplementary material for: Mining locus tags in PubMed Central to improve microbial gene annotation
Source: BMC Bioinformatics. 2014 Feb 5;15:43. doi: 10.1186/1471-2105-15-43 (PMC3937057; doi:10.1186/1471-2105-15-43)
Supplement: Additional file 6: Table S20 — A list of 63 supplementary tables from Burkholderia pseudomallei with counts of locus tags mentions, file types and formatting notes. [file 1471-2105-15-43-S6.xls]

## Sheet: Table S19
Table S20. List of all supplementary files with locus tag mentions in Burkholderia pseudomallei K96243. Tables were read into R using pmcSupp and any additional formatting is noted (see github for full code)
Id	Label	Caption	Mentions	File type	Notes
PMC3772027	Table S1 (B)	Experimental details and scientific basis of each condition.	13	Excel with 3 worksheets
PMC3772027	Table S2 (D)	Frequency of Sanger annotated genes associated with detectible expression in the respective conditions	5858	Excel with 8 worksheets	82 columns representing each experimental condition were not inlcuded in the output.
PMC3772027	Table S2 (E)	Frequency of novel genes associated with detectible expression in the respective conditions	518	Excel with 8 worksheets	82 columns representing each experimental condition were not inlcuded in the output.
PMC3772027	Table S2 (G)	Frequency of operons associated with detectible expression	3886	Excel with 8 worksheets	82 columns representing each experimental condition were not inlcuded in the output.
PMC3772027	Table S3 (A)	Primers for RT-PCR validation of transcripts and novel genomic features. Sanger genes	10	Word with 3 tables
PMC3772027	Table S3 (C)	Primers for RT-PCR validation of Bp operon BpOpr0007. Primers were designed to amplify intergenic regions of the gene members of the operons	6	Word with 3 tables
PMC3772027	Table S4 (A)	Details of genes without detectible expression	491	Excel with 2 worksheets
PMC3772027	Table S4 (B)	Functional classification of genes without detectible expression	123	Excel with 2 worksheets
PMC3772027	Table S8 (A)	Coexpression network analysis. List of clusters, state of reproducibility and their constituent genes	4912	Excel with 3 worksheets
PMC3772027	Table S13	Differential expression of quorum sensing signature genes showing altered expression by at least 2-fold in pmlI mutant (Bp008ΔpmlI) with respect to its wild type (Bp008)	1180	Word	table arranged in 2 columns on page
PMC3772027	Table S14	Quorum-sensing (QS) associated genes found in literature	69	Word
PMC3735121	Table S1	Genes deleted from the 139-month B. pseudomallei isolate, MSHR6686, relative to MSHR1043	195	Word	color-coded cells not read
PMC3524150	Table S1	Complete results of the human glanders serum analysis	218	PDF	too many multi-word columns to parse. Use Adobe Acrobat Pro and save as Excel Workbook and then manually fix shifted columns
PMC3443583	Additional File 1	List of all conserved B. pseudomallei glycan associated proteins in nine Burkholderia spp.	176	PDF	parse into 2 columns
PMC3418162	Additional file 1	List of 1259 common down-regulated genes of B. pseudomallei during intracellular growth in host macrophages relative to in vitro growth	1259	Excel
PMC3365882	Table S3	CDS coordinates of 15 genomic islands	326	Word
PMC3352902	Table S3 II	Genes present in complete genomes K96243, 668, 1106a and 1710b but missing or interrupted in 1026b	18	Excel	2 tables on 1 sheet
PMC3250505	Table S1	Comparison of LPS genotype A, B, and B2 gene clusters	15	Word
PMC3195868	Table S1	Protein composition of B. pseudomallei OMVs as determined by LC-MS analysis. Proteins highlighted in red are previously identified immunogenic proteins	99	Excel
PMC3193241	Table S1	Minimal common region of deletion comprising 49 genes in six	49	PDF	parse into 2 columns
PMC3180641	Table S1	Identification of proteins expressed in early stationary phase culture of Burkholderia pseudomallei by MALDI-TOF	282	PDF	parse text into 10 columns
PMC3163937	Table S1	B. pseudomallei protein antigens reactive with InMAD immune serum by 2-D Western blot	14	Word docX
PMC3122399	Supplemental Table 1	Genes induced during hypoxia (4 h GasPak)	673	Zipped Excel
PMC3122399	Supplemental Table 2	Genes repressed during hypoxia (4 h GasPak)	275	Zipped Excel
PMC3008741	Table S1	Complete inventory of anti-macrophage associated loci identified on B. pseudomallei K96243 chromosome 1	861	Word
PMC3008741	Table S2	Complete inventory of anti-macrophage associated loci identified on B. pseudomallei K96243 chromosome 2	912	Word
PMC2896371	Additional file 3	Effect of NaCl on transcription of selected genes associated with the T3SS-1, T3SS-2, and other virulence/non-virulence factors in B. pseudomallei K96243	71	Word	1 table split into 4 parts
PMC2896371	Additional file 4	Ninety four genes identified using Self organization maps (SOM) showed expression patterns similar to bopA and bopE levels	94	Word
PMC2877748	Table S4	Disrupted genes that resulted from SSR-mediated frameshift mutations in B. mallei and B. pseudomallei	367	PDF	Only parsing Locus tags in table. Cannot parse 19 columns listing strain disruptions due to mostly empty cells
PMC2877748	Table S5	Potential regulatory genes that survived the genomic reduction in B. mallei	341	PDF	Only parsing Locus tags in table
PMC2877748	Table S6	Comparison of the upstream regions of genes containing potential promoters [with at least 95% identity over at least 95% of their lengths]	2473	PDF	Only parsing Locus tags in table
PMC2877748	Table S7	Putative regulatory genes deleted from B. mallei as IS-bounded genomic fragments	56	PDF	parse into 5 columns
PMC2848565	Dataset S1	GenBank file of Chr 1	3647	GenBank	parse operon and coordinate lines
PMC2848565	Dataset S2	GenBank file of Chr 2	2616	GenBank	parse operon and coordinate lines
PMC2848565	Table S2a	Novel genes supported by two lines of evidence	202	PDF	list of tags only
PMC2848565	Table S2b	Novel genes supported by three lines of evidence	81	PDF	list of tags only
PMC2848565	Table S4	Previously-predicted BpK96243 genes missed by the FGENESB pipeline	120	PDF	parse into 2 columns
PMC2848565	Table S7	List of Positively Selected Bp Genes (ranked by Ka/Ks)	211	PDF	parse into 8 columns
PMC2848565	Table S8	List of selected gene candidates for transfection	10	PDF	parse into 8 columns
PMC2848565	Table S9	List of taurine regulated genes in Bp K96243 Chr 1 (up regulated > = 2 fold)	278	PDF	parse into 5 columns
PMC2717108	Table S2	Serodiagnostic and cross-reactive antigen list	108	PDF	parse into 5 columns
PMC2612704	Table S1	Details of all genomic islands described in this study	474	Excel
PMC2564834	Table S4	Genes Present in Strains Associated with the AGC Clinical Clade	217	Word
PMC2386483	Additional file 2	Gene contents of five genomic islands. The data give a complete listing of the gene contents of five genomic islands of B. pseudomallei K96243	146	Word
PMC2293206	Table S2	Bm-Bp virulome	653	Zipped Word
PMC1853089	Additional File 1	Complete ABC system inventories of Bukholderia pseudomallei K96243 and Burkholderia mallei ATCC 23344	338	Word
PMC1508146	Table S3a	Non-Syntenic Genomic Regions Between Bp and Bt. Bp-specific: Present in Bp but absent in Bt	756	Word with 12 tables
PMC1508146	Table S4	Virulence-associated genes in Bt and their orthologs in Bp	277	Word with 12 tables
PMC1508146	Table S6a	List of the newly discovered pseudogenes overlapping annotated ORFs in Bp	147	Word with 12 tables
PMC1508146	Table S6c	List of the pseudogenes overlapping annotated ORFs in Bt	163	Word with 12 tables
PMC1508146	Table S6d	List of the new Bt pseudogenes in intergenic regions	16	Word with 12 tables
PMC1343551	Additional File 4: segment 5	Comparison of the whole genomes: Bp unique	806	PDF with 7 tables	split text and parse into 2 columns
PMC1343551	Additional File 4: segment 6	Comparison of the whole genomes: Conserved in Bp and Bt but not as well or absent in Bm	772	PDF with 7 tables	split text and parse into 4 columns
PMC521142	Table S5	Genes and pathways that potentially relate to the environmental physiology of B. pseudomallei that are variant in B. mallei	30	HTML table
PMC521101	Table S3	Putative secondary metabolite biosynthesis genes	155	HTML table
PMC521101	Table S4	Putative pili, fimbriae, and adhesin genes	91	HTML table
PMC521101	Table S5	Genes associated with resistance to antimicrobial compounds	23	HTML table
PMC521101	Table S9	Regions of the K96243 Burkholderia pseudomallei genome absent in Burkholderia mallei strain ATCC23344	1435	PDF	parse into 4 columns
22172334	Table S1	Complete list of differential expressed Burkholderia pseudomallei proteins in sequential isolates identified using iTRAQ approach	52	Word
21391724	Table S1	In Silico Predicted Outer Membrane Proteins of Burkholderia pseudomallei	201	Excel	reading from URL returns warning “An Error Occurred Setting Your User Cookie”. Download manually and read local file
21391724	Table S2	Proteins Detected in Purified Outer Membranes of Burkholderia pseudomallei	156	Excel	reading from URL returns warning “An Error Occurred Setting Your User Cookie”. Download manually and read local file
21391724	Table S3	Proteins Detected in Purifed Outer Membrane Fragments of Burkholderia mallei	100	Excel	reading from URL returns warning “An Error Occurred Setting Your User Cookie”. Download manually and read local file
17660433	Table S1	Core components of the tss unit	1	PDF	Copy and paste 1 row with locus tag
